# Supplementary material for: Collagen piezoelectricity in osteogenesis imperfecta and its role in intrafibrillar mineralization
Source: Commun Biol. 2022 Nov 11;5:1229. doi: 10.1038/s42003-022-04204-z (PMC9652255; doi:10.1038/s42003-022-04204-z)
Supplement: Supplementary file 4 — Supplementary Data [file 42003_2022_4204_MOESM4_ESM.zip]

Archive with 52 entries (51 files):
- Supplementary Data files/
- __MACOSX/._Supplementary Data files
- Supplementary Data files/WTOIPFM_Bar_JMP_basedon_bone.m
- __MACOSX/Supplementary Data files/._WTOIPFM_Bar_JMP_basedon_bone.m
- Supplementary Data files/WTPFM_Profile.mat
- __MACOSX/Supplementary Data files/._WTPFM_Profile.mat
- Supplementary Data files/OI_DART_Freqshift.mat
- __MACOSX/Supplementary Data files/._OI_DART_Freqshift.mat
- Supplementary Data files/OIPFM_Profile.mat
- __MACOSX/Supplementary Data files/._OIPFM_Profile.mat
- Supplementary Data files/OIPFM_Profile.m
- __MACOSX/Supplementary Data files/._OIPFM_Profile.m
- Supplementary Data files/.DS_Store
- __MACOSX/Supplementary Data files/._.DS_Store
- Supplementary Data files/OI_DART_Freqshift_subplot.m
- __MACOSX/Supplementary Data files/._OI_DART_Freqshift_subplot.m
- Supplementary Data files/Resonant_curvefitting_Qfactor_Data.mat
- __MACOSX/Supplementary Data files/._Resonant_curvefitting_Qfactor_Data.mat
- Supplementary Data files/Q_factor_calculator.m
- __MACOSX/Supplementary Data files/._Q_factor_calculator.m
- Supplementary Data files/WTOI_Width.m
- __MACOSX/Supplementary Data files/._WTOI_Width.m
- Supplementary Data files/WTOI_Width.mat
- __MACOSX/Supplementary Data files/._WTOI_Width.mat
- Supplementary Data files/OI_PFM.xlsx
- __MACOSX/Supplementary Data files/._OI_PFM.xlsx
- Supplementary Data files/WTOI_Each_Data.mat
- __MACOSX/Supplementary Data files/._WTOI_Each_Data.mat
- Supplementary Data files/WTMIPFM_New.m
- __MACOSX/Supplementary Data files/._WTMIPFM_New.m
- Supplementary Data files/WTPFM_Profile.m
- __MACOSX/Supplementary Data files/._WTPFM_Profile.m
- Supplementary Data files/Calibrated_WTOIPFM_final.m
- __MACOSX/Supplementary Data files/._Calibrated_WTOIPFM_final.m
- Supplementary Data files/Calibrated_WTOIPFM.mat
- __MACOSX/Supplementary Data files/._Calibrated_WTOIPFM.mat
- Supplementary Data files/Resonant_curvefitting_Qfactor.m
- __MACOSX/Supplementary Data files/._Resonant_curvefitting_Qfactor.m
- Supplementary Data files/WTOIPFM_Data.mat
- __MACOSX/Supplementary Data files/._WTOIPFM_Data.mat
- Supplementary Data files/MI_Each_Data.mat
- __MACOSX/Supplementary Data files/._MI_Each_Data.mat
- Supplementary Data files/WT LPFM_MI.xlsx
- __MACOSX/Supplementary Data files/._WT LPFM_MI.xlsx
- Supplementary Data files/WT_DART_Freqshift.mat
- __MACOSX/Supplementary Data files/._WT_DART_Freqshift.mat
- Supplementary Data files/WT_DART_Freqshift_subplot.m
- __MACOSX/Supplementary Data files/._WT_DART_Freqshift_subplot.m
- Supplementary Data files/WT_PFM.xlsx
- __MACOSX/Supplementary Data files/._WT_PFM.xlsx
- Supplementary Data files/README.docx
- __MACOSX/Supplementary Data files/._README.docx
