# Supplementary material for: Collagen piezoelectricity in osteogenesis imperfecta and its role in intrafibrillar mineralization
Source: Commun Biol. 2022 Nov 11;5:1229. doi: 10.1038/s42003-022-04204-z (PMC9652255; doi:10.1038/s42003-022-04204-z)
Supplement: Supplementary file 4 — Supplementary Data [file 42003_2022_4204_MOESM4_ESM.zip › Supplementary Data files/WTOIPFM_Bar_JMP_basedon_bone.m]

clc; close all; clear all;

% This is for generating PFM graph for WT and OI model
% WT Blue / OI Red

% load Calibrated_WTOIPFM;
% model_area_variable_number ex) WT_pm_Gap_1

%% Change data to peak to peak

% Because Drive amp is operated a Vpp, The piezoresponse should be double.
% WT_Gap_pm = 2*WT_Gap_pm; % peak to peak voltage
% WT_Gap_sd = 2*WT_Gap_sd; % peak to peak voltage
% OI_Gap_pm = 2*OI_Gap_pm; % peak to peak voltage
% OI_Gap_sd = 2*OI_Gap_sd; % peak to peak voltage
% WT_Overlap_pm = 2*WT_Overlap_pm; % peak to peak voltage
% WT_Overlap_sd = 2*WT_Overlap_sd; % peak to peak voltage
% OI_Overlap_pm = 2*OI_Overlap_pm; % peak to peak voltage
% OI_Overlap_sd = 2*OI_Overlap_sd; % peak to peak voltage

%% Bar graph Data
PFMBarResult(1,1) = 0.306035; % WT_Gap_pm(end,1)/5;
PFMBarResult(1,2) = 0.202402; % WT_Overlap_pm(end,1)/5;
PFMBarResult(2,1) = 0.36838; % OI_Gap_pm(end,1)/5;
PFMBarResult(2,2) = 0.319525; % OI_Overlap_pm(end,1)/5;
% PFMBarResult(3,1) = 0.306035 / 0.202402; % WT_Gap_pm(end,1) / WT_Overlap_pm(end,1);
% PFMBarResult(3,2) = 0.36838 / 0.319525; % OI_Gap_pm(end,1) / OI_Overlap_pm(end,1);
% Nor = PFMBarResult(3,1);
% PFMBarResult(3,1) = PFMBarResult(3,1) / Nor; % Normalization
% PFMBarResult(3,2) = PFMBarResult(3,2) / Nor; % Normalization

PFMBarErrorResult(1,1) = 0.023466; % WT_Gap_sd(end,1) /5;
PFMBarErrorResult(1,2) = 0.011468; % WT_Overlap_sd(end,1) /5;
PFMBarErrorResult(2,1) = 0.028762; % OI_Gap_sd(end,1) /5;
PFMBarErrorResult(2,2) = 0.025158; % OI_Overlap_sd(end,1) /5;
% PFMBarErrorResult(3,1) = 0;
% PFMBarErrorResult(3,2) = 0;

figure(1)
hold on
set(0,'defaultlinelinewidth',1,'defaultaxesfontsize',18)
left_color = [0 0 0]; right_color = [0 0 0]; % Left right black
set(figure,'defaultAxesColorOrder',[left_color; right_color]) % axis color setting
set(gcf,'color','white')
% yyaxis left

b = bar(PFMBarResult,0.9,'LineWidth',1);
% set(b(1).FaceColor,'b');
b(1).FaceColor = 'flat'
b(1).CData(1,:) = [1 0 0]; % red solid
b(1).CData(2,:) = 'r'; % red hatch
% b(1).CData(3,:) = [0 0 0]; % black solid
b(2).FaceColor = 'flat'
b(2).CData(1,:) = [0 0 1]; % blue solid
b(2).CData(2,:) = 'b'; % blue hatch
% b(2).CData(3,:) = 'b'; % black hatch


hold on

% Finding the number of groups and the number of bars in each group
ngroups = size(PFMBarResult, 1);
nbars = size(PFMBarResult, 2);
% Calculating the width for each bar group
groupwidth = min(0.8, nbars/(nbars + 1.5));
% Set the position of each error bar in the centre of the main bar
% Based on barweb.m by Bolu Ajiboye from MATLAB File Exchange
for i = 1:nbars
    % Calculate center of each bar
    x = (1:ngroups) - groupwidth/2 + (2*i-1) * groupwidth / (2*nbars);
    errorbar(x, PFMBarResult(:,i), zeros(size(x)), PFMBarErrorResult(:,i), 'k', 'linestyle','none','linewidth',1.5);
end

% errorbar(PFMBarResult,PFMBarErrorResult,'Marker','.','MarkerSize',30,'Color','b','linewidth',1, 'CapSize', 1);
ylim([0 1]);
set(gca,'xticklabel',{[]})
box on

% yyaxis right
% % ylim([-0.005 0.007]); % Y-axis range
% yticks([0 1]); % Set ticks in Y-axis
% yticklabels({0 1}) % New label from 0 to 0.4 stepped by 0.1 
