# Supplementary material for: Collagen piezoelectricity in osteogenesis imperfecta and its role in intrafibrillar mineralization
Source: Commun Biol. 2022 Nov 11;5:1229. doi: 10.1038/s42003-022-04204-z (PMC9652255; doi:10.1038/s42003-022-04204-z)
Supplement: Supplementary file 4 — Supplementary Data [file 42003_2022_4204_MOESM4_ESM.zip › Supplementary Data files/OI_DART_Freqshift_subplot.m]

%% OI collagen height, DART PFM, Frequency shift

clc; close all; clear all;
load OI_DART_Freqshift; %Height, PFM, X, Freq, 211206_WTOI_DART Phase shift.xlsx

set(0,'defaultlinelinewidth',2,'defaultaxesfontsize',18) % font and line setting
set(gcf,'color','white') % background color setting
set(gca,'FontSize',20,'FontName', 'Times New Roman')
set(gcf, 'Position',  [100, 50, 700, 800]) % figure size (x,y,width,length];

figure(1)
hold on
box on


%% Height (nm)

h = X(1)*10^6:.001:X(end)*10^6; % X-axis(um)
height = pchip(X*10^6, Height*10^9,h); % Lest y-aixs Height (nm)

ph = polyfit(h,height,30);
fh = polyval(ph,h);

subplot(3,1,1);
% plot(h, height, 'r', h, fh, '-') % Original Data, not filtted
ft_height = height - fh; % filted data removing trend line
plot(h, ft_height, 'b')

xlim([0.65 1.05]); % X-axis range
xticks([0.65:0.1:1.05]); % Set ticks in X-axis
xticklabels({0, 0.1, 0.2, 0.3, 0.4}) % New label from 0 to 0.5 stepped by 0.1 um

ylabel('Height (nm)','Color','b');
ylim([-5 5]); % Y-axis range
yticks([-5:2:5]); % Set ticks in Y-axis
yticklabels({0:2:10}) % New label from 0 to 0.5 stepped by 1 nm

%% Piezoresponse (mV)
piezo = pchip(X*10^6, PFM*10^9,h);

pp = polyfit(h,piezo,40);
fp = polyval(pp,h);

subplot(3,1,2);
% plot(h, piezo, 'r', h, f, '-') % Original Data, not filtted
ft_piezo = piezo-fp; % filted data removing trend line
% plot(h, ft_piezo, 'color',[0 0.5 0]) % green color 
plot(h, ft_piezo, 'color',[1 0 0]) % red


xlim([0.65 1.05]); % X-axis range
xticks([0.65:0.1:1.05]); % Set ticks in X-axis
xticklabels({0, 0.1, 0.2, 0.3, 0.4}) % New label from 0 to 0.5 stepped by 0.1 um 

ylabel('piezoresponse(a.u.)','Color','r');
% ylim([-0.007 0.007]); % Y-axis range
ylim([-0.005 0.007]); % Y-axis range
yticks([-0.005 0.007]); % Set ticks in Y-axis
yticklabels({0 1}) % New label from 0 to 0.4 stepped by 0.1 

%% Frequency shift (kHz)
Freqshift = pchip(X*10^6, Freq,h);

% pp = polyfit(h,Freqshift,40);
% fp = polyval(pp,h);

subplot(3,1,3);
plot(h, Freqshift/1000, 'color',[0.3 0.3 0.3]) % Original Data, not filtted
% ft_freq = Freqshift-fp; % filted data removing trend line
% plot(h, ft_freq/1000,'-.', 'color',[0.3 0.3 0.3]) % red

xlim([0.65 1.05]); % X-axis range
xticks([0.65:0.1:1.05]); % Set ticks in X-axis
xticklabels({0, 0.1, 0.2, 0.3, 0.4}) % New label from 0 to 0.5 stepped by 0.1 um
xlabel('Distance (\mum)'); 

ylabel({'Resonent','frequency (kHz)'},'Color',[0.3 0.3 0.3]);
ylim([224 230]); % Y-axis range
yticks(224:2:230); % Set ticks in Y-axis
% yticklabels({0 1}) % New label from 0 to 0.4 stepped by 0.1 
