# Supplementary material for: Collagen piezoelectricity in osteogenesis imperfecta and its role in intrafibrillar mineralization
Source: Commun Biol. 2022 Nov 11;5:1229. doi: 10.1038/s42003-022-04204-z (PMC9652255; doi:10.1038/s42003-022-04204-z)
Supplement: Supplementary file 4 — Supplementary Data [file 42003_2022_4204_MOESM4_ESM.zip › Supplementary Data files/Q_factor_calculator.m]

%% --------------------- Computing Q factor ----------------------
%p(1) F0 (Applide force), p(2) Natural frequency, p(3) Q factor, p(4) Offset

n=1;
k=1;
for i = 0:1:109 %Data numbering
    
    modelFun = @(p,x) p(4)+p(1) ./  sqrt ( (1 - x.^2./p(2).^2).^2 + ( x ./p(3) ./p(2) ).^2);
    startingVals = [250 230000 500 0.2E-12];
    options = statset('MaxIter', 1000, 'TolFun', 10e-15, 'TolX', 10e-15);

    coefEsts2 = nlinfit(eval(['Freq', num2str(i)]), eval(['AMP', num2str(i)]), modelFun, startingVals, options);
    Q(n) = abs(coefEsts2(3));        %Quality factor
    n = n+1;

end

plot(Q)
ylim([0 500]);
