# Supplementary material for: Collagen piezoelectricity in osteogenesis imperfecta and its role in intrafibrillar mineralization
Source: Commun Biol. 2022 Nov 11;5:1229. doi: 10.1038/s42003-022-04204-z (PMC9652255; doi:10.1038/s42003-022-04204-z)
Supplement: Supplementary file 4 — Supplementary Data [file 42003_2022_4204_MOESM4_ESM.zip › Supplementary Data files/WTOI_Width.m]

clc; close all; clear all;

load WTOI_Width; % WTWidth, OIWidth

%unit change from um to nm
WTWidth = WTWidth*1000;
OIWidth = OIWidth*1000;

WT_Width_mean = mean(WTWidth); % 10um
OI_Width_mean = mean(OIWidth);

WT_Width_std = std(WTWidth);
OI_Width_std = std(OIWidth);

figure(1)
hold on
set(0,'defaultlinelinewidth',1,'defaultaxesfontsize',24)
set(gcf,'color','white')

% Scatter plot
scatter(ones(size(WTWidth)), WTWidth, 50, [0 0 0], 'filled')
hold on
scatter(2*ones(size(OIWidth)), OIWidth, 50, [0 0 0])

% box plot
g = [ones(size(WTWidth)); 2*ones(size(OIWidth))];
x = [WTWidth; OIWidth]; % Sequence of Data

box1 = boxplot(x,g,'symbol','','Widths',0.5);
% Give a color
set(gca,'XTickLabel',[]);
set(box1(:,1), 'Color', 'k') % errorbar color
set(box1(:,2), 'Color', 'k')
h = findobj(gca,'Tag','Box');
patch(get(h(1),'XData'),get(h(1),'YData'),'k','FaceAlpha',.0); % OI
patch(get(h(2),'XData'),get(h(2),'YData'),'k','FaceAlpha',.3); % WT

xlim([0.5 2.5])
ylim([0 300])
xticks([1 2])
set(gca,'xticklabel',{[]})
box on
