# Supplementary material for: Collagen piezoelectricity in osteogenesis imperfecta and its role in intrafibrillar mineralization
Source: Commun Biol. 2022 Nov 11;5:1229. doi: 10.1038/s42003-022-04204-z (PMC9652255; doi:10.1038/s42003-022-04204-z)
Supplement: Supplementary file 4 — Supplementary Data [file 42003_2022_4204_MOESM4_ESM.zip › Supplementary Data files/OI_PFM.xlsx]

## Sheet: Summary
	Drive Volatage(V)	0	0.5	1	1.5	2	2.5	3	3.5	4	4.5	5
Gap1	Average Max	0.253482	0.901005	1.69732	2.58478	3.28259	4.18587	4.86222	5.60435	6.37726	7.02847	7.94541
	Standard Distribution	0.0692725	0.173782	0.151443	0.113176	0.196424	0.231953	0.234954	0.460151	0.287209	0.435862	0.489355
Gap2	Average Max	0.233433	0.448986	0.801195	1.1365	1.44081	1.84135	2.15075	2.50741	2.80521	3.23079	3.57194
	Standard Distribution	0.0350861	0.0573142	0.0752409	0.0918068	0.0711221	0.106571	0.161316	0.085566	0.09929	0.0756088	0.134297
Gap3	Average Max	0.258359	0.994963	1.97476	2.84748	3.7435	4.5525	5.53879	6.48455	7.30308	8.30704	9.02891
	Standard Distribution	0.0370646	0.124065	0.136086	0.174381	0.289478	0.167352	0.310861	0.547137	0.812706	0.950884	0.949697
Gap4	Average Max	0.266162	1.00548	1.8834	2.78191	3.57162	4.60993	5.30221	6.42495	7.20414	8.13365	8.81185
	Standard Distribution	0.0763812	0.131813	0.222754	0.34543	0.488513	0.534359	0.627875	0.853086	0.826151	1.01344	1.38618
Gap5	Average Max	0.247955	1.12534	2.02807	3.01968	3.91733	4.70942	5.61877	6.3247	7.24717	7.96578	8.63336
	Standard Distribution	0.0539474	0.204525	0.353952	0.478872	0.587758	0.695387	0.86334	0.990891	0.905233	0.816291	0.816075
Overlap1	Average Max	0.21501	0.610893	1.03983	1.54387	1.96945	2.40098	2.89007	3.22472	3.66092	4.19227	4.89278
	Standard Distribution	0.0417411	0.10175	0.143389	0.187758	0.220995	0.344205	0.511	0.53285	0.610522	0.6478	0.620101
Overlap2	Average Max	0.233542	0.386455	0.650016	0.901222	1.11753	1.39616	1.63631	1.90486	2.17871	2.45073	2.71288
	Standard Distribution	0.0325174	0.0687846	0.0683439	0.0856614	0.102863	0.088015	0.0818832	0.108548	0.0733042	0.151938	0.118714
Overlap3	Average Max	0.250448	0.830022	1.45901	2.14458	2.88736	3.6037	4.46601	5.64922	6.48748	7.18724	7.65334
	Standard Distribution	0.0285743	0.237525	0.329798	0.369091	0.390315	0.720803	0.697292	0.868452	0.944892	0.997699	0.969376
Overlap4	Average Max	0.264103	0.893419	1.86183	2.55628	3.44406	4.33478	5.10476	6.09658	6.58404	7.35565	7.97163
	Standard Distribution	0.0593499	0.0658263	0.18477	0.196108	0.22711	0.402414	0.494938	0.615171	0.58808	0.987271	1.55229
Overlap5	Average Max	0.228882	0.97058	1.76473	2.54729	3.33819	4.13017	4.77813	5.41936	6.09344	6.56247	7.0249
	Standard Distribution	0.0628633	0.110134	0.233593	0.260234	0.418978	0.352994	0.51788	0.311094	0.683574	0.972813	1.26105
DARK	Average Max	0.207533	0.249689	0.3961	0.40542	0.547171	0.613494	0.77085	0.882908	0.945112	1.0628	1.1766
	Standard Distribution	0.0359137	0.0787708	0.0999642	0.083419	0.156258	0.15146	0.116285	0.109131	0.207089	0.128516	0.298174

## Sheet: LPFM_OI_Gap_1
	Tip	3XC-GG(A1)
	Sample	OI
	Capture Rate (Hz)	500
	Low Pass Filter (Hz)	500
	Tune Time (sec)	0.98
	Defl InvOLS (nm/V)	187.59
	Stiffness (N/m) (Thermal)
	Stiffness (N/m) (Calculate)	0.26
	Measurement Locatin
	Environment	Air
	Deflection (V)	-0.5	Q
	Drive Frequency (KHz)		Amp (mV)		Amp (nm)	0
	Sweep Width (KHz)
	Tip DC voltage offset (mV)	0	Average Max	0.253482	mV/V	1000																0	Average	0.901005	Times	1000																0	Average	1.69732	Times	1000
	Drive Amplitude (V)	0	Standard Distribution	0.0692725																		0.5	Standard Distribution	0.173782																		1	Standard Distribution	0.151443
	Number	1		2		3		4		5		6		7		8		9		10		1		2		3		4		5		6		7		8		9		10		1		2		3		4
	Max Freq (Hz) / Amp (mV)	233750	0.318289	236875	0.265837	237500	0.407696	235625	0.308752	233750	0.19908	236250	0.319481	236250	0.319481	239375	0.194311	237500	0.258684	234375	0.196695	236250	0.989437	235000	0.897646	236250	0.865459	236875	1.15037	235625	1.01328	236875	1.4019	236875	0.993013	236250	0.872612	236250	0.919104	238125	0.808239	236875	2.21848	237500	1.79291	236875	1.96218	236250	1.90973
		Freq	AMP	Freq	AMP	Freq	AMP	Freq	AMP	Freq	AMP	Freq	AMP	Freq	AMP	Freq	AMP	Freq	AMP	Freq	AMP	Freq	AMP	Freq	AMP	Freq	AMP	Freq	AMP	Freq	AMP	Freq	AMP	Freq	AMP	Freq	AMP	Freq	AMP	Freq	AMP	Freq	AMP	Freq	AMP	Freq	AMP	Freq	AMP
		10000	0.00010252	10000	8.22544e-05	10000	7.62939e-05	10000	8.82149e-05	10000	2.26498e-05	10000	3.09944e-05	10000	7.15256e-05	10000	8.34465e-05	10000	0.000106096	10000	7.27177e-05	10000	5.36442e-05	10000	0.000107288	10000	9.77516e-05	10000	6.4373e-05	10000	5.126e-05	10000	0.000104904	10000	9.41753e-05	10000	0.000120401	10000	5.84126e-05	10000	0.000104904	10000	8.34465e-05	10000	6.07967e-05	10000	3.8147e-05	10000	5.126e-05
		10625	2.38419e-05	10625	6.4373e-05	10625	4.52995e-05	10625	7.15256e-05	10625	0.000106096	10625	3.57628e-06	10625	7.15256e-05	10625	8.70228e-05	10625	0.00012517	10625	4.76837e-05	10625	5.84126e-05	10625	4.17233e-05	10625	9.53674e-05	10625	4.64916e-05	10625	0.00010252	10625	0.000140667	10625	2.14577e-05	10625	7.51019e-05	10625	6.91414e-05	10625	2.74181e-05	10625	0.000150204	10625	7.62939e-05	10625	4.88758e-05	10625	4.64916e-05
		11250	1.3113e-05	11250	5.60284e-05	11250	2.6226e-05	11250	7.15256e-05	11250	3.09944e-05	11250	2.74181e-05	11250	4.88758e-05	11250	9.53674e-05	11250	5.48363e-05	11250	3.69549e-05	11250	7.03335e-05	11250	3.93391e-05	11250	5.48363e-05	11250	7.86781e-05	11250	2.6226e-05	11250	7.86781e-05	11250	2.14577e-05	11250	7.03335e-05	11250	3.33786e-05	11250	2.38419e-06	11250	6.79493e-05	11250	1.90735e-05	11250	0.00010252	11250	3.33786e-05
		11875	6.91414e-05	11875	5.48363e-05	11875	0.000135899	11875	9.17912e-05	11875	8.22544e-05	11875	5.72205e-05	11875	5.96046e-05	11875	2.02656e-05	11875	6.31809e-05	11875	8.82149e-05	11875	0.000112057	11875	4.64916e-05	11875	5.00679e-05	11875	0.000122786	11875	8.10623e-05	11875	5.00679e-05	11875	4.41074e-05	11875	2.98023e-05	11875	4.64916e-05	11875	6.79493e-05	11875	5.24521e-05	11875	3.57628e-05	11875	2.02656e-05	11875	7.15256e-05
		12500	6.91414e-05	12500	7.03335e-05	12500	8.70228e-05	12500	0.000113249	12500	1.90735e-05	12500	5.126e-05	12500	6.4373e-05	12500	5.48363e-05	12500	8.58307e-05	12500	9.05991e-05	12500	2.14577e-05	12500	7.15256e-05	12500	2.6226e-05	12500	1.54972e-05	12500	0.000126362	12500	9.65595e-05	12500	3.09944e-05	12500	5.126e-05	12500	4.52995e-05	12500	0.000104904	12500	1.90735e-05	12500	7.62939e-05	12500	0.000135899	12500	1.43051e-05
		13125	2.38419e-05	13125	6.19888e-05	13125	2.38419e-05	13125	4.41074e-05	13125	2.5034e-05	13125	0.000104904	13125	6.55651e-05	13125	2.86102e-05	13125	0.000109673	13125	9.05991e-05	13125	5.36442e-05	13125	7.86781e-05	13125	2.26498e-05	13125	3.57628e-05	13125	3.69549e-05	13125	3.45707e-05	13125	5.126e-05	13125	4.64916e-05	13125	5.96046e-05	13125	0.00010848	13125	7.27177e-05	13125	5.96046e-05	13125	5.96046e-05	13125	8.10623e-05
		13750	3.57628e-05	13750	4.64916e-05	13750	7.03335e-05	13750	1.66893e-05	13750	5.96046e-06	13750	5.72205e-05	13750	4.17233e-05	13750	4.64916e-05	13750	8.46386e-05	13750	7.51019e-05	13750	2.98023e-05	13750	0.000115633	13750	8.10623e-05	13750	7.39098e-05	13750	7.39098e-05	13750	5.48363e-05	13750	4.41074e-05	13750	6.07967e-05	13750	6.4373e-05	13750	8.82149e-05	13750	4.52995e-05	13750	7.98702e-05	13750	6.4373e-05	13750	6.91414e-05
		14375	3.69549e-05	14375	2.74181e-05	14375	1.43051e-05	14375	7.15256e-05	14375	4.88758e-05	14375	4.41074e-05	14375	9.41753e-05	14375	5.48363e-05	14375	8.34465e-06	14375	2.02656e-05	14375	5.60284e-05	14375	7.03335e-05	14375	5.36442e-05	14375	1.07288e-05	14375	3.09944e-05	14375	9.53674e-05	14375	5.126e-05	14375	4.52995e-05	14375	9.41753e-05	14375	4.88758e-05	14375	2.5034e-05	14375	3.33786e-05	14375	3.8147e-05	14375	5.00679e-05
		15000	8.58307e-05	15000	7.15256e-06	15000	1.19209e-05	15000	6.67572e-05	15000	4.29153e-05	15000	4.05312e-05	15000	5.60284e-05	15000	3.8147e-05	15000	5.00679e-05	15000	4.52995e-05	15000	6.31809e-05	15000	3.93391e-05	15000	2.98023e-05	15000	4.17233e-05	15000	6.67572e-05	15000	5.36442e-05	15000	1.90735e-05	15000	2.86102e-05	15000	2.6226e-05	15000	4.05312e-05	15000	6.31809e-05	15000	3.8147e-05	15000	9.53674e-05	15000	0.000113249
		15625	5.84126e-05	15625	5.72205e-05	15625	5.126e-05	15625	0.00010252	15625	7.03335e-05	15625	3.45707e-05	15625	2.6226e-05	15625	4.17233e-05	15625	5.84126e-05	15625	1.54972e-05	15625	2.5034e-05	15625	2.38419e-05	15625	0.000113249	15625	3.8147e-05	15625	5.96046e-06	15625	5.126e-05	15625	8.34465e-05	15625	8.58307e-05	15625	4.29153e-05	15625	8.82149e-05	15625	7.27177e-05	15625	7.15256e-05	15625	2.26498e-05	15625	6.55651e-05
		16250	2.26498e-05	16250	8.10623e-05	16250	2.74181e-05	16250	7.03335e-05	16250	3.33786e-05	16250	5.72205e-05	16250	3.57628e-05	16250	2.38419e-05	16250	3.09944e-05	16250	1.54972e-05	16250	9.77516e-05	16250	9.53674e-06	16250	4.05312e-05	16250	2.5034e-05	16250	4.88758e-05	16250	9.05991e-05	16250	1.07288e-05	16250	8.10623e-05	16250	4.17233e-05	16250	2.98023e-05	16250	4.64916e-05	16250	3.09944e-05	16250	3.33786e-05	16250	4.88758e-05
		16875	5.48363e-05	16875	5.96046e-05	16875	2.5034e-05	16875	3.69549e-05	16875	3.09944e-05	16875	3.45707e-05	16875	8.58307e-05	16875	0.000101328	16875	2.6226e-05	16875	9.53674e-05	16875	0.000126362	16875	2.74181e-05	16875	0.000128746	16875	2.14577e-05	16875	3.09944e-05	16875	2.98023e-05	16875	2.5034e-05	16875	2.74181e-05	16875	9.89437e-05	16875	3.33786e-05	16875	0.000106096	16875	7.27177e-05	16875	1.90735e-05	16875	2.98023e-05
		17500	1.19209e-05	17500	6.19888e-05	17500	8.9407e-05	17500	2.38419e-06	17500	0.000118017	17500	8.34465e-05	17500	7.15256e-06	17500	5.00679e-05	17500	4.05312e-05	17500	3.45707e-05	17500	5.60284e-05	17500	8.58307e-05	17500	5.84126e-05	17500	7.7486e-05	17500	3.69549e-05	17500	2.6226e-05	17500	3.57628e-05	17500	1.54972e-05	17500	2.74181e-05	17500	3.69549e-05	17500	7.27177e-05	17500	7.39098e-05	17500	0.00010252	17500	1.90735e-05
		18125	4.52995e-05	18125	8.82149e-05	18125	9.53674e-06	18125	6.4373e-05	18125	7.27177e-05	18125	9.65595e-05	18125	8.58307e-05	18125	6.31809e-05	18125	2.74181e-05	18125	2.86102e-05	18125	6.55651e-05	18125	4.64916e-05	18125	4.29153e-05	18125	1.43051e-05	18125	4.88758e-05	18125	6.4373e-05	18125	8.34465e-06	18125	0.000100136	18125	2.02656e-05	18125	4.17233e-05	18125	6.55651e-05	18125	1.19209e-05	18125	8.9407e-05	18125	0.00010252
		18750	2.98023e-05	18750	0.000109673	18750	2.74181e-05	18750	6.19888e-05	18750	0.000116825	18750	8.10623e-05	18750	8.9407e-05	18750	1.54972e-05	18750	8.70228e-05	18750	6.91414e-05	18750	0.000116825	18750	4.64916e-05	18750	4.76837e-05	18750	7.27177e-05	18750	1.3113e-05	18750	0.000101328	18750	6.79493e-05	18750	0.000101328	18750	4.41074e-05	18750	5.60284e-05	18750	1.54972e-05	18750	4.05312e-05	18750	1.07288e-05	18750	4.17233e-05
		19375	8.82149e-05	19375	2.98023e-05	19375	5.84126e-05	19375	7.39098e-05	19375	1.43051e-05	19375	6.31809e-05	19375	9.17912e-05	19375	5.126e-05	19375	0.000109673	19375	4.29153e-05	19375	1.90735e-05	19375	6.19888e-05	19375	4.76837e-05	19375	9.53674e-05	19375	5.48363e-05	19375	5.96046e-05	19375	5.24521e-05	19375	5.72205e-05	19375	7.15256e-05	19375	8.9407e-05	19375	4.76837e-05	19375	6.79493e-05	19375	8.34465e-05	19375	9.89437e-05
		20000	3.57628e-05	20000	7.27177e-05	20000	8.82149e-05	20000	1.07288e-05	20000	6.79493e-05	20000	6.31809e-05	20000	8.22544e-05	20000	8.82149e-05	20000	0.000100136	20000	4.52995e-05	20000	5.72205e-05	20000	7.86781e-05	20000	4.05312e-05	20000	5.60284e-05	20000	8.58307e-05	20000	6.67572e-05	20000	0.000103712	20000	0.000118017	20000	1.78814e-05	20000	5.36442e-05	20000	5.24521e-05	20000	4.05312e-05	20000	2.26498e-05	20000	0.000120401
		20625	5.00679e-05	20625	6.79493e-05	20625	4.41074e-05	20625	4.41074e-05	20625	6.91414e-05	20625	2.26498e-05	20625	9.53674e-06	20625	3.93391e-05	20625	6.31809e-05	20625	7.39098e-05	20625	2.74181e-05	20625	4.76837e-05	20625	7.39098e-05	20625	8.58307e-05	20625	2.6226e-05	20625	9.53674e-06	20625	1.43051e-05	20625	7.27177e-05	20625	6.19888e-05	20625	5.36442e-05	20625	8.10623e-05	20625	8.34465e-06	20625	6.4373e-05	20625	6.79493e-05
		21250	4.41074e-05	21250	5.126e-05	21250	4.29153e-05	21250	4.29153e-05	21250	1.66893e-05	21250	2.38419e-05	21250	4.52995e-05	21250	3.09944e-05	21250	4.17233e-05	21250	2.5034e-05	21250	1.19209e-05	21250	7.98702e-05	21250	1.43051e-05	21250	1.3113e-05	21250	0.000138283	21250	7.86781e-05	21250	5.48363e-05	21250	2.6226e-05	21250	8.70228e-05	21250	6.67572e-05	21250	3.57628e-05	21250	6.4373e-05	21250	2.98023e-05	21250	9.17912e-05
		21875	1.90735e-05	21875	9.53674e-06	21875	4.88758e-05	21875	4.52995e-05	21875	9.53674e-05	21875	3.33786e-05	21875	5.96046e-05	21875	4.88758e-05	21875	4.29153e-05	21875	4.17233e-05	21875	0.000107288	21875	3.57628e-06	21875	5.00679e-05	21875	6.67572e-05	21875	3.33786e-05	21875	5.36442e-05	21875	8.70228e-05	21875	6.67572e-05	21875	0.000120401	21875	5.72205e-05	21875	2.6226e-05	21875	7.98702e-05	21875	6.31809e-05	21875	1.78814e-05
		22500	3.09944e-05	22500	3.45707e-05	22500	4.17233e-05	22500	3.45707e-05	22500	0.000137091	22500	2.86102e-05	22500	9.53674e-06	22500	6.19888e-05	22500	7.98702e-05	22500	2.86102e-05	22500	0.00010848	22500	9.17912e-05	22500	6.31809e-05	22500	0.00010252	22500	1.90735e-05	22500	5.36442e-05	22500	3.33786e-05	22500	8.22544e-05	22500	7.51019e-05	22500	7.62939e-05	22500	8.46386e-05	22500	4.41074e-05	22500	7.51019e-05	22500	9.05991e-05
		23125	3.21865e-05	23125	7.27177e-05	23125	6.67572e-05	23125	0.000133514	23125	3.8147e-05	23125	6.67572e-05	23125	6.55651e-05	23125	6.07967e-05	23125	8.9407e-05	23125	4.52995e-05	23125	3.69549e-05	23125	2.38419e-05	23125	9.53674e-06	23125	3.09944e-05	23125	6.31809e-05	23125	8.58307e-05	23125	7.03335e-05	23125	3.45707e-05	23125	5.60284e-05	23125	5.60284e-05	23125	1.90735e-05	23125	7.15256e-05	23125	2.74181e-05	23125	5.00679e-05
		23750	0.000119209	23750	1.78814e-05	23750	2.14577e-05	23750	4.05312e-05	23750	3.45707e-05	23750	5.00679e-05	23750	0.000115633	23750	4.52995e-05	23750	6.91414e-05	23750	6.67572e-05	23750	0.00012517	23750	0.00010252	23750	7.7486e-05	23750	3.57628e-05	23750	5.96046e-05	23750	2.86102e-05	23750	8.9407e-05	23750	3.57628e-05	23750	6.4373e-05	23750	1.90735e-05	23750	5.36442e-05	23750	8.9407e-05	23750	7.7486e-05	23750	8.82149e-05
		24375	4.41074e-05	24375	7.98702e-05	24375	4.52995e-05	24375	4.52995e-05	24375	2.26498e-05	24375	5.24521e-05	24375	9.89437e-05	24375	8.58307e-05	24375	2.38419e-05	24375	3.69549e-05	24375	2.74181e-05	24375	4.05312e-05	24375	0.000103712	24375	1.78814e-05	24375	2.02656e-05	24375	4.64916e-05	24375	8.34465e-05	24375	7.86781e-05	24375	9.53674e-06	24375	6.55651e-05	24375	2.14577e-05	24375	2.5034e-05	24375	4.52995e-05	24375	2.74181e-05
		25000	0.00010252	25000	7.98702e-05	25000	5.60284e-05	25000	5.96046e-05	25000	8.82149e-05	25000	6.31809e-05	25000	7.27177e-05	25000	5.36442e-05	25000	2.74181e-05	25000	2.74181e-05	25000	7.7486e-05	25000	5.72205e-05	25000	0.000100136	25000	4.52995e-05	25000	4.76837e-05	25000	0.000119209	25000	6.19888e-05	25000	4.17233e-05	25000	8.70228e-05	25000	6.79493e-05	25000	1.43051e-05	25000	2.38419e-05	25000	4.88758e-05	25000	0.000116825
		25625	4.17233e-05	25625	7.86781e-05	25625	6.91414e-05	25625	1.54972e-05	25625	7.62939e-05	25625	6.67572e-05	25625	2.86102e-05	25625	5.48363e-05	25625	6.91414e-05	25625	5.24521e-05	25625	4.29153e-05	25625	1.19209e-05	25625	2.6226e-05	25625	5.24521e-05	25625	4.41074e-05	25625	0.000118017	25625	0.000101328	25625	9.53674e-06	25625	7.39098e-05	25625	7.03335e-05	25625	5.72205e-05	25625	3.57628e-06	25625	2.5034e-05	25625	4.41074e-05
		26250	6.67572e-05	26250	5.96046e-06	26250	7.27177e-05	26250	6.31809e-05	26250	0.000101328	26250	2.74181e-05	26250	3.69549e-05	26250	8.22544e-05	26250	4.64916e-05	26250	0.000127554	26250	4.64916e-05	26250	9.89437e-05	26250	4.52995e-05	26250	6.19888e-05	26250	4.64916e-05	26250	6.19888e-05	26250	9.77516e-05	26250	0.000140667	26250	5.48363e-05	26250	7.39098e-05	26250	2.98023e-05	26250	5.24521e-05	26250	5.96046e-06	26250	5.126e-05
		26875	4.29153e-05	26875	5.126e-05	26875	3.8147e-05	26875	7.15256e-05	26875	4.76837e-06	26875	6.67572e-05	26875	2.86102e-05	26875	2.26498e-05	26875	2.86102e-05	26875	5.36442e-05	26875	6.31809e-05	26875	5.24521e-05	26875	3.93391e-05	26875	6.31809e-05	26875	3.09944e-05	26875	4.64916e-05	26875	2.5034e-05	26875	5.60284e-05	26875	7.51019e-05	26875	8.58307e-05	26875	3.93391e-05	26875	7.39098e-05	26875	0.000118017	26875	2.38419e-05
		27500	4.29153e-05	27500	3.8147e-05	27500	5.84126e-05	27500	3.93391e-05	27500	8.34465e-06	27500	6.07967e-05	27500	0.000100136	27500	4.64916e-05	27500	4.41074e-05	27500	1.54972e-05	27500	1.90735e-05	27500	5.00679e-05	27500	4.52995e-05	27500	4.17233e-05	27500	4.64916e-05	27500	9.29832e-05	27500	4.17233e-05	27500	3.09944e-05	27500	5.48363e-05	27500	7.03335e-05	27500	9.89437e-05	27500	5.60284e-05	27500	4.29153e-05	27500	0.000146627
		28125	9.77516e-05	28125	4.05312e-05	28125	3.69549e-05	28125	5.60284e-05	28125	1.54972e-05	28125	4.64916e-05	28125	8.10623e-05	28125	3.57628e-05	28125	2.02656e-05	28125	6.07967e-05	28125	3.45707e-05	28125	6.4373e-05	28125	2.6226e-05	28125	3.45707e-05	28125	6.07967e-05	28125	8.82149e-05	28125	3.45707e-05	28125	2.98023e-05	28125	6.4373e-05	28125	6.91414e-05	28125	6.07967e-05	28125	4.76837e-05	28125	2.74181e-05	28125	7.51019e-05
		28750	6.79493e-05	28750	9.29832e-05	28750	1.3113e-05	28750	5.48363e-05	28750	0.000116825	28750	8.58307e-05	28750	4.05312e-05	28750	3.93391e-05	28750	5.00679e-05	28750	6.19888e-05	28750	1.3113e-05	28750	2.98023e-05	28750	5.24521e-05	28750	2.26498e-05	28750	7.86781e-05	28750	4.64916e-05	28750	6.4373e-05	28750	5.96046e-06	28750	5.72205e-05	28750	0.000106096	28750	9.77516e-05	28750	2.5034e-05	28750	5.84126e-05	28750	3.09944e-05
		29375	1.66893e-05	29375	5.48363e-05	29375	0.000129938	29375	6.79493e-05	29375	3.69549e-05	29375	5.96046e-05	29375	2.86102e-05	29375	1.90735e-05	29375	5.84126e-05	29375	2.5034e-05	29375	2.38419e-06	29375	5.60284e-05	29375	9.53674e-06	29375	4.76837e-05	29375	7.27177e-05	29375	3.45707e-05	29375	1.19209e-05	29375	9.65595e-05	29375	4.64916e-05	29375	8.58307e-05	29375	5.00679e-05	29375	4.29153e-05	29375	2.86102e-05	29375	7.15256e-05
		30000	7.51019e-05	30000	5.126e-05	30000	0.000116825	30000	3.09944e-05	30000	4.88758e-05	30000	2.98023e-05	30000	5.72205e-05	30000	0.000134706	30000	1.78814e-05	30000	6.19888e-05	30000	2.26498e-05	30000	5.72205e-05	30000	3.69549e-05	30000	1.66893e-05	30000	4.17233e-05	30000	0.00010252	30000	6.07967e-05	30000	5.00679e-05	30000	7.51019e-05	30000	6.07967e-05	30000	7.03335e-05	30000	0.000103712	30000	0.000112057	30000	3.93391e-05
		30625	4.88758e-05	30625	6.91414e-05	30625	8.58307e-05	30625	3.09944e-05	30625	5.60284e-05	30625	8.22544e-05	30625	7.51019e-05	30625	8.9407e-05	30625	8.82149e-05	30625	9.17912e-05	30625	6.79493e-05	30625	5.24521e-05	30625	3.33786e-05	30625	0.00010252	30625	7.15256e-06	30625	6.67572e-05	30625	7.03335e-05	30625	4.17233e-05	30625	0.000141859	30625	7.86781e-05	30625	2.86102e-05	30625	6.55651e-05	30625	2.5034e-05	30625	4.64916e-05
		31250	3.09944e-05	31250	7.7486e-05	31250	3.93391e-05	31250	7.7486e-05	31250	0.000101328	31250	6.91414e-05	31250	2.02656e-05	31250	0.000133514	31250	7.03335e-05	31250	3.45707e-05	31250	4.76837e-05	31250	3.09944e-05	31250	3.93391e-05	31250	4.17233e-05	31250	7.15256e-06	31250	3.33786e-05	31250	7.39098e-05	31250	7.86781e-05	31250	7.7486e-05	31250	1.66893e-05	31250	1.43051e-05	31250	6.79493e-05	31250	4.17233e-05	31250	4.52995e-05
		31875	3.93391e-05	31875	3.45707e-05	31875	2.38419e-05	31875	7.39098e-05	31875	4.29153e-05	31875	2.5034e-05	31875	6.67572e-05	31875	7.15256e-06	31875	5.84126e-05	31875	3.21865e-05	31875	8.70228e-05	31875	3.09944e-05	31875	1.19209e-05	31875	1.54972e-05	31875	3.93391e-05	31875	5.126e-05	31875	3.33786e-05	31875	2.98023e-05	31875	6.91414e-05	31875	1.78814e-05	31875	6.31809e-05	31875	5.84126e-05	31875	1.78814e-05	31875	7.15256e-06
		32500	5.00679e-05	32500	4.64916e-05	32500	2.5034e-05	32500	8.34465e-06	32500	4.88758e-05	32500	5.24521e-05	32500	5.72205e-05	32500	4.64916e-05	32500	7.86781e-05	32500	0.00010252	32500	6.07967e-05	32500	9.53674e-05	32500	7.86781e-05	32500	6.79493e-05	32500	2.6226e-05	32500	5.00679e-05	32500	2.26498e-05	32500	2.74181e-05	32500	4.41074e-05	32500	7.7486e-05	32500	7.15256e-06	32500	0.000104904	32500	7.03335e-05	32500	5.126e-05
		33125	3.8147e-05	33125	3.93391e-05	33125	6.4373e-05	33125	4.76837e-06	33125	6.31809e-05	33125	4.64916e-05	33125	4.52995e-05	33125	3.57628e-05	33125	4.17233e-05	33125	1.78814e-05	33125	9.05991e-05	33125	1.54972e-05	33125	4.41074e-05	33125	6.31809e-05	33125	9.05991e-05	33125	3.57628e-06	33125	4.29153e-05	33125	5.24521e-05	33125	6.91414e-05	33125	5.126e-05	33125	0.000134706	33125	0.000114441	33125	0.000103712	33125	4.76837e-05
		33750	5.72205e-05	33750	0.000112057	33750	7.15256e-05	33750	9.17912e-05	33750	2.5034e-05	33750	5.24521e-05	33750	4.64916e-05	33750	0.000120401	33750	7.39098e-05	33750	5.00679e-05	33750	2.74181e-05	33750	8.58307e-05	33750	3.33786e-05	33750	8.34465e-05	33750	0.000107288	33750	2.6226e-05	33750	3.93391e-05	33750	5.24521e-05	33750	6.19888e-05	33750	8.10623e-05	33750	5.72205e-05	33750	0	33750	2.38419e-05	33750	8.46386e-05
		34375	6.4373e-05	34375	5.36442e-05	34375	7.03335e-05	34375	4.17233e-05	34375	6.91414e-05	34375	5.126e-05	34375	8.58307e-05	34375	2.14577e-05	34375	5.60284e-05	34375	4.29153e-05	34375	6.55651e-05	34375	7.62939e-05	34375	5.60284e-05	34375	2.14577e-05	34375	5.126e-05	34375	6.67572e-05	34375	0.000104904	34375	5.96046e-05	34375	4.64916e-05	34375	6.31809e-05	34375	3.57628e-05	34375	3.45707e-05	34375	6.07967e-05	34375	7.62939e-05
		35000	4.41074e-05	35000	7.51019e-05	35000	5.84126e-05	35000	9.53674e-05	35000	1.66893e-05	35000	7.86781e-05	35000	5.36442e-05	35000	7.86781e-05	35000	0.000104904	35000	7.7486e-05	35000	2.86102e-05	35000	3.09944e-05	35000	7.39098e-05	35000	5.60284e-05	35000	6.55651e-05	35000	6.91414e-05	35000	3.8147e-05	35000	1.43051e-05	35000	7.03335e-05	35000	5.00679e-05	35000	3.57628e-06	35000	5.72205e-05	35000	7.03335e-05	35000	0.000103712
		35625	7.51019e-05	35625	4.64916e-05	35625	8.82149e-05	35625	6.55651e-05	35625	1.90735e-05	35625	4.05312e-05	35625	5.00679e-05	35625	3.69549e-05	35625	6.19888e-05	35625	4.52995e-05	35625	4.41074e-05	35625	4.05312e-05	35625	7.15256e-05	35625	1.43051e-05	35625	8.46386e-05	35625	7.62939e-05	35625	8.22544e-05	35625	2.86102e-05	35625	6.55651e-05	35625	8.22544e-05	35625	4.29153e-05	35625	1.78814e-05	35625	5.96046e-05	35625	5.24521e-05
		36250	5.36442e-05	36250	3.33786e-05	36250	2.5034e-05	36250	8.34465e-05	36250	0.000103712	36250	8.10623e-05	36250	8.58307e-05	36250	6.19888e-05	36250	7.98702e-05	36250	9.77516e-05	36250	7.27177e-05	36250	7.27177e-05	36250	5.126e-05	36250	0.000107288	36250	7.86781e-05	36250	7.86781e-05	36250	0.000123978	36250	0.000175238	36250	2.6226e-05	36250	5.48363e-05	36250	3.45707e-05	36250	9.77516e-05	36250	7.86781e-05	36250	7.7486e-05
		36875	3.69549e-05	36875	6.07967e-05	36875	2.86102e-05	36875	2.74181e-05	36875	6.07967e-05	36875	2.26498e-05	36875	7.03335e-05	36875	6.07967e-05	36875	4.76837e-06	36875	2.38419e-05	36875	6.91414e-05	36875	3.21865e-05	36875	4.29153e-05	36875	4.41074e-05	36875	2.5034e-05	36875	2.14577e-05	36875	8.34465e-06	36875	3.8147e-05	36875	8.70228e-05	36875	2.38419e-05	36875	8.34465e-05	36875	4.88758e-05	36875	1.78814e-05	36875	3.45707e-05
		37500	3.8147e-05	37500	1.90735e-05	37500	1.66893e-05	37500	5.36442e-05	37500	2.6226e-05	37500	4.17233e-05	37500	8.34465e-06	37500	4.17233e-05	37500	3.8147e-05	37500	3.69549e-05	37500	5.96046e-05	37500	8.22544e-05	37500	7.86781e-05	37500	3.21865e-05	37500	2.14577e-05	37500	6.19888e-05	37500	6.55651e-05	37500	9.17912e-05	37500	7.98702e-05	37500	3.45707e-05	37500	5.96046e-05	37500	2.5034e-05	37500	8.34465e-05	37500	0.00010252
		38125	9.05991e-05	38125	5.72205e-05	38125	4.76837e-05	38125	4.41074e-05	38125	8.34465e-05	38125	8.34465e-06	38125	9.17912e-05	38125	3.45707e-05	38125	7.7486e-05	38125	4.41074e-05	38125	6.19888e-05	38125	3.45707e-05	38125	5.126e-05	38125	0.000110865	38125	4.29153e-05	38125	7.03335e-05	38125	3.8147e-05	38125	3.93391e-05	38125	2.02656e-05	38125	3.57628e-05	38125	5.96046e-05	38125	4.88758e-05	38125	1.19209e-05	38125	1.78814e-05
		38750	4.29153e-05	38750	3.09944e-05	38750	5.48363e-05	38750	2.6226e-05	38750	8.58307e-05	38750	8.22544e-05	38750	4.29153e-05	38750	7.86781e-05	38750	5.48363e-05	38750	5.126e-05	38750	3.93391e-05	38750	3.09944e-05	38750	3.33786e-05	38750	2.98023e-05	38750	6.19888e-05	38750	2.5034e-05	38750	2.38419e-05	38750	1.19209e-06	38750	7.62939e-05	38750	7.51019e-05	38750	7.03335e-05	38750	8.46386e-05	38750	5.24521e-05	38750	7.15256e-06
		39375	6.67572e-05	39375	3.09944e-05	39375	0.000145435	39375	2.6226e-05	39375	5.60284e-05	39375	5.36442e-05	39375	5.126e-05	39375	1.19209e-05	39375	5.48363e-05	39375	5.84126e-05	39375	3.09944e-05	39375	7.15256e-05	39375	3.45707e-05	39375	0.000109673	39375	6.55651e-05	39375	3.93391e-05	39375	6.19888e-05	39375	3.33786e-05	39375	3.21865e-05	39375	2.02656e-05	39375	2.02656e-05	39375	1.3113e-05	39375	6.79493e-05	39375	4.88758e-05
		40000	3.33786e-05	40000	6.91414e-05	40000	2.38419e-05	40000	5.96046e-05	40000	3.8147e-05	40000	4.64916e-05	40000	1.78814e-05	40000	6.07967e-05	40000	3.33786e-05	40000	3.45707e-05	40000	9.53674e-05	40000	2.38419e-05	40000	3.69549e-05	40000	0.000107288	40000	6.91414e-05	40000	2.6226e-05	40000	3.45707e-05	40000	3.8147e-05	40000	7.51019e-05	40000	2.5034e-05	40000	5.48363e-05	40000	0.000103712	40000	8.82149e-05	40000	7.86781e-05
		40625	1.54972e-05	40625	2.38419e-05	40625	5.00679e-05	40625	4.41074e-05	40625	3.8147e-05	40625	7.51019e-05	40625	5.60284e-05	40625	3.21865e-05	40625	7.62939e-05	40625	4.64916e-05	40625	0.000118017	40625	4.76837e-05	40625	8.34465e-05	40625	5.36442e-05	40625	4.05312e-05	40625	2.14577e-05	40625	3.21865e-05	40625	5.00679e-05	40625	4.05312e-05	40625	5.24521e-05	40625	5.96046e-05	40625	5.96046e-05	40625	7.86781e-05	40625	4.05312e-05
		41250	6.4373e-05	41250	3.21865e-05	41250	9.41753e-05	41250	7.7486e-05	41250	3.57628e-05	41250	1.78814e-05	41250	4.17233e-05	41250	1.07288e-05	41250	5.96046e-06	41250	2.38419e-05	41250	2.74181e-05	41250	9.53674e-06	41250	2.86102e-05	41250	1.90735e-05	41250	4.52995e-05	41250	1.78814e-05	41250	3.93391e-05	41250	5.24521e-05	41250	3.69549e-05	41250	1.90735e-05	41250	5.72205e-05	41250	5.72205e-05	41250	4.17233e-05	41250	5.72205e-05
		41875	3.8147e-05	41875	6.4373e-05	41875	5.24521e-05	41875	1.43051e-05	41875	8.22544e-05	41875	0.000112057	41875	7.27177e-05	41875	3.93391e-05	41875	7.62939e-05	41875	8.58307e-05	41875	8.70228e-05	41875	3.69549e-05	41875	8.10623e-05	41875	2.26498e-05	41875	0.000126362	41875	3.09944e-05	41875	4.05312e-05	41875	9.53674e-06	41875	9.53674e-06	41875	0.000126362	41875	2.98023e-05	41875	9.53674e-05	41875	5.84126e-05	41875	5.48363e-05
		42500	5.24521e-05	42500	0.000128746	42500	9.65595e-05	42500	4.64916e-05	42500	6.91414e-05	42500	9.53674e-05	42500	5.24521e-05	42500	0.000103712	42500	4.76837e-05	42500	0.000103712	42500	3.45707e-05	42500	4.76837e-05	42500	1.43051e-05	42500	8.22544e-05	42500	3.09944e-05	42500	6.07967e-05	42500	4.76837e-05	42500	5.96046e-05	42500	8.10623e-05	42500	2.6226e-05	42500	1.43051e-05	42500	1.54972e-05	42500	4.52995e-05	42500	2.38419e-05
		43125	7.27177e-05	43125	9.89437e-05	43125	9.53674e-06	43125	4.41074e-05	43125	7.15256e-06	43125	7.39098e-05	43125	3.33786e-05	43125	5.24521e-05	43125	5.126e-05	43125	6.31809e-05	43125	4.52995e-05	43125	2.86102e-05	43125	6.91414e-05	43125	9.77516e-05	43125	9.29832e-05	43125	9.89437e-05	43125	8.34465e-05	43125	2.38419e-05	43125	7.86781e-05	43125	3.69549e-05	43125	5.36442e-05	43125	2.74181e-05	43125	0.000129938	43125	0.000107288
		43750	4.29153e-05	43750	3.45707e-05	43750	4.88758e-05	43750	9.65595e-05	43750	2.5034e-05	43750	2.14577e-05	43750	9.05991e-05	43750	6.31809e-05	43750	8.34465e-05	43750	0.000115633	43750	2.74181e-05	43750	3.45707e-05	43750	1.3113e-05	43750	2.5034e-05	43750	5.00679e-05	43750	8.22544e-05	43750	0.000138283	43750	4.64916e-05	43750	3.93391e-05	43750	7.39098e-05	43750	2.26498e-05	43750	9.65595e-05	43750	2.86102e-05	43750	0.000110865
		44375	1.07288e-05	44375	7.7486e-05	44375	7.51019e-05	44375	3.09944e-05	44375	3.21865e-05	44375	4.52995e-05	44375	3.33786e-05	44375	7.15256e-05	44375	3.69549e-05	44375	6.67572e-05	44375	1.3113e-05	44375	5.48363e-05	44375	3.69549e-05	44375	3.57628e-05	44375	4.17233e-05	44375	9.65595e-05	44375	7.39098e-05	44375	9.17912e-05	44375	5.126e-05	44375	9.41753e-05	44375	0.000100136	44375	7.39098e-05	44375	8.58307e-05	44375	5.48363e-05
		45000	6.31809e-05	45000	0.000133514	45000	3.93391e-05	45000	7.98702e-05	45000	3.09944e-05	45000	5.96046e-05	45000	7.86781e-05	45000	6.31809e-05	45000	8.58307e-05	45000	0.000101328	45000	4.64916e-05	45000	7.27177e-05	45000	7.62939e-05	45000	6.31809e-05	45000	0.000104904	45000	0.000115633	45000	2.6226e-05	45000	7.15256e-05	45000	7.15256e-05	45000	0.000101328	45000	7.39098e-05	45000	1.3113e-05	45000	7.98702e-05	45000	4.52995e-05
		45625	7.86781e-05	45625	0.000106096	45625	5.72205e-05	45625	4.05312e-05	45625	7.62939e-05	45625	3.33786e-05	45625	2.6226e-05	45625	1.90735e-05	45625	5.36442e-05	45625	6.07967e-05	45625	5.84126e-05	45625	5.24521e-05	45625	4.52995e-05	45625	5.72205e-05	45625	4.52995e-05	45625	2.86102e-05	45625	4.76837e-05	45625	4.41074e-05	45625	5.24521e-05	45625	4.41074e-05	45625	0.000114441	45625	1.66893e-05	45625	5.96046e-05	45625	5.36442e-05
		46250	3.69549e-05	46250	6.55651e-05	46250	3.93391e-05	46250	4.52995e-05	46250	8.70228e-05	46250	3.09944e-05	46250	6.79493e-05	46250	2.74181e-05	46250	0.000100136	46250	6.91414e-05	46250	2.86102e-05	46250	2.14577e-05	46250	2.5034e-05	46250	3.93391e-05	46250	3.09944e-05	46250	7.27177e-05	46250	9.05991e-05	46250	6.91414e-05	46250	6.55651e-05	46250	2.86102e-05	46250	0.00010848	46250	5.84126e-05	46250	0.000128746	46250	4.52995e-05
		46875	7.03335e-05	46875	6.79493e-05	46875	2.5034e-05	46875	3.21865e-05	46875	2.86102e-05	46875	1.90735e-05	46875	7.03335e-05	46875	8.46386e-05	46875	2.5034e-05	46875	5.00679e-05	46875	7.51019e-05	46875	0.00013113	46875	6.79493e-05	46875	8.22544e-05	46875	1.54972e-05	46875	0.000150204	46875	4.05312e-05	46875	1.90735e-05	46875	2.02656e-05	46875	4.29153e-05	46875	6.91414e-05	46875	4.05312e-05	46875	0.000106096	46875	1.78814e-05
		47500	7.15256e-06	47500	3.69549e-05	47500	4.05312e-05	47500	6.31809e-05	47500	7.62939e-05	47500	7.7486e-05	47500	3.45707e-05	47500	7.15256e-05	47500	8.10623e-05	47500	8.58307e-05	47500	0	47500	3.45707e-05	47500	2.98023e-05	47500	7.27177e-05	47500	5.48363e-05	47500	0.000129938	47500	6.19888e-05	47500	6.67572e-05	47500	3.8147e-05	47500	7.7486e-05	47500	1.78814e-05	47500	6.91414e-05	47500	4.05312e-05	47500	2.86102e-05
		48125	5.48363e-05	48125	5.24521e-05	48125	4.29153e-05	48125	5.60284e-05	48125	6.19888e-05	48125	5.00679e-05	48125	5.36442e-05	48125	5.60284e-05	48125	9.41753e-05	48125	2.6226e-05	48125	8.9407e-05	48125	5.72205e-05	48125	2.74181e-05	48125	5.00679e-05	48125	2.02656e-05	48125	8.70228e-05	48125	7.27177e-05	48125	6.07967e-05	48125	5.96046e-06	48125	3.21865e-05	48125	4.64916e-05	48125	1.66893e-05	48125	3.93391e-05	48125	5.36442e-05
		48750	2.98023e-05	48750	7.15256e-06	48750	6.67572e-05	48750	5.36442e-05	48750	8.46386e-05	48750	6.67572e-05	48750	3.33786e-05	48750	9.41753e-05	48750	7.27177e-05	48750	7.15256e-06	48750	2.6226e-05	48750	2.38419e-05	48750	1.66893e-05	48750	4.29153e-05	48750	6.31809e-05	48750	2.86102e-05	48750	2.74181e-05	48750	6.91414e-05	48750	6.4373e-05	48750	2.38419e-05	48750	0.000143051	48750	4.29153e-05	48750	2.6226e-05	48750	7.39098e-05
		49375	0.000101328	49375	0.000138283	49375	2.5034e-05	49375	2.86102e-05	49375	9.29832e-05	49375	5.72205e-05	49375	7.62939e-05	49375	3.69549e-05	49375	7.62939e-05	49375	5.00679e-05	49375	8.70228e-05	49375	2.14577e-05	49375	2.38419e-05	49375	4.41074e-05	49375	1.66893e-05	49375	4.29153e-05	49375	5.84126e-05	49375	3.09944e-05	49375	4.64916e-05	49375	2.26498e-05	49375	6.67572e-05	49375	6.4373e-05	49375	4.76837e-05	49375	5.00679e-05
		50000	2.38419e-05	50000	6.67572e-05	50000	5.60284e-05	50000	4.64916e-05	50000	9.89437e-05	50000	2.02656e-05	50000	9.89437e-05	50000	5.48363e-05	50000	2.5034e-05	50000	7.98702e-05	50000	5.96046e-06	50000	6.19888e-05	50000	2.38419e-05	50000	8.34465e-05	50000	4.76837e-05	50000	5.48363e-05	50000	4.88758e-05	50000	4.64916e-05	50000	2.38419e-05	50000	9.65595e-05	50000	2.02656e-05	50000	6.19888e-05	50000	8.70228e-05	50000	5.126e-05
		50625	1.3113e-05	50625	6.67572e-05	50625	9.05991e-05	50625	5.84126e-05	50625	8.58307e-05	50625	5.36442e-05	50625	0.000110865	50625	0.00010252	50625	2.5034e-05	50625	5.72205e-05	50625	7.15256e-05	50625	5.48363e-05	50625	5.72205e-05	50625	8.22544e-05	50625	1.19209e-05	50625	3.21865e-05	50625	2.74181e-05	50625	4.76837e-06	50625	6.31809e-05	50625	7.15256e-05	50625	4.88758e-05	50625	4.76837e-05	50625	2.98023e-05	50625	0.00010252
		51250	2.74181e-05	51250	2.86102e-05	51250	3.33786e-05	51250	9.29832e-05	51250	8.46386e-05	51250	6.91414e-05	51250	5.48363e-05	51250	6.31809e-05	51250	5.84126e-05	51250	0.000151396	51250	6.55651e-05	51250	6.55651e-05	51250	9.41753e-05	51250	2.26498e-05	51250	9.29832e-05	51250	8.22544e-05	51250	3.21865e-05	51250	9.53674e-06	51250	8.34465e-06	51250	9.53674e-05	51250	3.8147e-05	51250	6.67572e-05	51250	7.39098e-05	51250	6.67572e-05
		51875	6.67572e-05	51875	5.00679e-05	51875	7.86781e-05	51875	4.17233e-05	51875	2.86102e-05	51875	1.3113e-05	51875	5.36442e-05	51875	9.17912e-05	51875	2.98023e-05	51875	3.8147e-05	51875	1.3113e-05	51875	2.86102e-05	51875	8.70228e-05	51875	4.88758e-05	51875	5.48363e-05	51875	6.67572e-05	51875	4.29153e-05	51875	0.000109673	51875	5.48363e-05	51875	3.93391e-05	51875	7.51019e-05	51875	4.05312e-05	51875	1.66893e-05	51875	6.19888e-05
		52500	2.86102e-05	52500	3.93391e-05	52500	2.98023e-05	52500	2.98023e-05	52500	2.26498e-05	52500	2.6226e-05	52500	5.84126e-05	52500	8.46386e-05	52500	9.77516e-05	52500	6.07967e-05	52500	7.39098e-05	52500	5.84126e-05	52500	4.52995e-05	52500	2.6226e-05	52500	1.19209e-05	52500	1.66893e-05	52500	7.98702e-05	52500	0.000106096	52500	8.9407e-05	52500	6.31809e-05	52500	8.82149e-05	52500	7.62939e-05	52500	4.17233e-05	52500	7.15256e-06
		53125	1.19209e-06	53125	1.43051e-05	53125	5.126e-05	53125	3.21865e-05	53125	5.96046e-05	53125	2.98023e-05	53125	3.21865e-05	53125	2.6226e-05	53125	0.000104904	53125	3.69549e-05	53125	0.00010252	53125	6.91414e-05	53125	9.65595e-05	53125	3.57628e-05	53125	4.76837e-05	53125	5.00679e-05	53125	5.00679e-05	53125	7.98702e-05	53125	6.07967e-05	53125	7.39098e-05	53125	4.76837e-06	53125	5.96046e-05	53125	4.76837e-06	53125	2.26498e-05
		53750	7.39098e-05	53750	7.03335e-05	53750	9.53674e-06	53750	2.02656e-05	53750	0.000100136	53750	2.86102e-05	53750	0.00010252	53750	3.33786e-05	53750	1.3113e-05	53750	3.45707e-05	53750	6.91414e-05	53750	0.000106096	53750	0.000113249	53750	0.000129938	53750	2.6226e-05	53750	4.05312e-05	53750	4.76837e-06	53750	5.24521e-05	53750	5.84126e-05	53750	3.21865e-05	53750	2.26498e-05	53750	7.27177e-05	53750	6.79493e-05	53750	6.31809e-05
		54375	9.53674e-05	54375	6.19888e-05	54375	6.79493e-05	54375	2.86102e-05	54375	2.5034e-05	54375	2.6226e-05	54375	4.64916e-05	54375	1.07288e-05	54375	5.84126e-05	54375	0.000116825	54375	1.78814e-05	54375	4.76837e-05	54375	6.55651e-05	54375	1.78814e-05	54375	3.8147e-05	54375	7.98702e-05	54375	5.72205e-05	54375	0.000110865	54375	4.41074e-05	54375	6.79493e-05	54375	4.76837e-05	54375	6.79493e-05	54375	3.93391e-05	54375	6.4373e-05
		55000	4.29153e-05	55000	2.14577e-05	55000	2.14577e-05	55000	2.26498e-05	55000	6.67572e-05	55000	0.00012517	55000	3.21865e-05	55000	2.5034e-05	55000	8.46386e-05	55000	4.17233e-05	55000	8.82149e-05	55000	5.00679e-05	55000	4.76837e-05	55000	2.74181e-05	55000	0.000119209	55000	0.00010848	55000	6.67572e-05	55000	3.33786e-05	55000	0.000116825	55000	6.19888e-05	55000	5.00679e-05	55000	0.000109673	55000	4.17233e-05	55000	2.86102e-05
		55625	6.31809e-05	55625	3.57628e-05	55625	6.4373e-05	55625	4.64916e-05	55625	7.86781e-05	55625	7.15256e-06	55625	4.52995e-05	55625	9.41753e-05	55625	3.93391e-05	55625	4.52995e-05	55625	6.07967e-05	55625	3.33786e-05	55625	3.09944e-05	55625	2.5034e-05	55625	6.91414e-05	55625	5.96046e-05	55625	0.000143051	55625	2.5034e-05	55625	1.90735e-05	55625	1.90735e-05	55625	4.64916e-05	55625	2.14577e-05	55625	2.14577e-05	55625	7.27177e-05
		56250	1.3113e-05	56250	4.52995e-05	56250	7.03335e-05	56250	3.69549e-05	56250	3.57628e-05	56250	6.4373e-05	56250	8.22544e-05	56250	1.43051e-05	56250	3.09944e-05	56250	2.38419e-05	56250	4.05312e-05	56250	3.57628e-05	56250	9.53674e-06	56250	1.19209e-05	56250	3.8147e-05	56250	3.69549e-05	56250	6.19888e-05	56250	1.3113e-05	56250	1.78814e-05	56250	7.51019e-05	56250	3.33786e-05	56250	3.57628e-05	56250	7.7486e-05	56250	2.86102e-05
		56875	2.26498e-05	56875	3.8147e-05	56875	2.74181e-05	56875	2.98023e-05	56875	6.67572e-05	56875	5.96046e-05	56875	2.5034e-05	56875	5.48363e-05	56875	4.88758e-05	56875	1.90735e-05	56875	8.46386e-05	56875	7.62939e-05	56875	4.17233e-05	56875	3.21865e-05	56875	4.52995e-05	56875	0.000116825	56875	5.36442e-05	56875	7.39098e-05	56875	2.74181e-05	56875	5.72205e-05	56875	2.98023e-05	56875	2.38419e-05	56875	6.79493e-05	56875	4.41074e-05
		57500	4.41074e-05	57500	4.76837e-05	57500	1.90735e-05	57500	0.000109673	57500	5.72205e-05	57500	9.29832e-05	57500	1.90735e-05	57500	8.22544e-05	57500	6.19888e-05	57500	7.7486e-05	57500	3.57628e-05	57500	6.67572e-05	57500	2.26498e-05	57500	1.78814e-05	57500	5.36442e-05	57500	4.88758e-05	57500	4.76837e-05	57500	6.4373e-05	57500	8.9407e-05	57500	5.72205e-05	57500	2.5034e-05	57500	7.62939e-05	57500	3.45707e-05	57500	2.5034e-05
		58125	9.05991e-05	58125	7.51019e-05	58125	8.34465e-05	58125	1.43051e-05	58125	0.000114441	58125	3.93391e-05	58125	7.15256e-05	58125	6.07967e-05	58125	3.33786e-05	58125	2.14577e-05	58125	5.36442e-05	58125	0.000103712	58125	3.69549e-05	58125	0.000101328	58125	2.74181e-05	58125	8.10623e-05	58125	2.86102e-05	58125	5.24521e-05	58125	9.29832e-05	58125	4.52995e-05	58125	2.86102e-05	58125	5.48363e-05	58125	3.45707e-05	58125	9.89437e-05
		58750	1.78814e-05	58750	7.7486e-05	58750	9.65595e-05	58750	0.000100136	58750	1.78814e-05	58750	3.93391e-05	58750	4.76837e-05	58750	3.45707e-05	58750	9.17912e-05	58750	3.45707e-05	58750	4.52995e-05	58750	6.79493e-05	58750	5.24521e-05	58750	5.60284e-05	58750	3.93391e-05	58750	3.09944e-05	58750	3.57628e-05	58750	3.09944e-05	58750	8.22544e-05	58750	3.09944e-05	58750	4.41074e-05	58750	3.09944e-05	58750	0.000110865	58750	3.21865e-05
		59375	3.8147e-05	59375	0.000106096	59375	4.76837e-05	59375	1.78814e-05	59375	2.6226e-05	59375	6.91414e-05	59375	7.62939e-05	59375	8.22544e-05	59375	6.91414e-05	59375	5.72205e-05	59375	4.05312e-05	59375	5.72205e-05	59375	3.8147e-05	59375	5.36442e-05	59375	3.33786e-05	59375	5.72205e-05	59375	6.31809e-05	59375	7.03335e-05	59375	0.00012517	59375	2.86102e-05	59375	3.33786e-05	59375	4.76837e-06	59375	7.7486e-05	59375	2.14577e-05
		60000	2.38419e-05	60000	3.57628e-05	60000	0.000110865	60000	3.93391e-05	60000	3.8147e-05	60000	9.05991e-05	60000	2.86102e-05	60000	6.91414e-05	60000	3.21865e-05	60000	0.000114441	60000	4.64916e-05	60000	0.000104904	60000	9.89437e-05	60000	4.52995e-05	60000	3.93391e-05	60000	6.07967e-05	60000	4.52995e-05	60000	5.72205e-05	60000	4.05312e-05	60000	4.76837e-05	60000	3.8147e-05	60000	4.76837e-06	60000	3.57628e-05	60000	3.45707e-05
		60625	3.69549e-05	60625	6.07967e-05	60625	7.7486e-05	60625	7.03335e-05	60625	3.8147e-05	60625	3.33786e-05	60625	1.19209e-05	60625	8.46386e-05	60625	1.78814e-05	60625	9.53674e-06	60625	2.5034e-05	60625	6.31809e-05	60625	6.31809e-05	60625	2.74181e-05	60625	2.86102e-05	60625	8.70228e-05	60625	5.24521e-05	60625	3.21865e-05	60625	0.000107288	60625	5.96046e-05	60625	5.126e-05	60625	5.48363e-05	60625	6.07967e-05	60625	4.05312e-05
		61250	1.3113e-05	61250	3.33786e-05	61250	2.98023e-05	61250	4.88758e-05	61250	7.03335e-05	61250	3.45707e-05	61250	5.36442e-05	61250	0.00010848	61250	6.07967e-05	61250	6.19888e-05	61250	5.126e-05	61250	6.07967e-05	61250	7.27177e-05	61250	6.07967e-05	61250	4.41074e-05	61250	0.000118017	61250	3.09944e-05	61250	2.38419e-06	61250	7.39098e-05	61250	0.000143051	61250	7.86781e-05	61250	3.57628e-06	61250	3.8147e-05	61250	2.98023e-05
		61875	3.69549e-05	61875	9.05991e-05	61875	0.000100136	61875	8.82149e-05	61875	7.62939e-05	61875	5.48363e-05	61875	3.93391e-05	61875	5.24521e-05	61875	9.05991e-05	61875	7.86781e-05	61875	1.3113e-05	61875	8.9407e-05	61875	5.24521e-05	61875	8.34465e-06	61875	2.6226e-05	61875	9.05991e-05	61875	7.62939e-05	61875	6.4373e-05	61875	4.52995e-05	61875	6.79493e-05	61875	6.19888e-05	61875	1.78814e-05	61875	5.126e-05	61875	7.86781e-05
		62500	1.66893e-05	62500	2.02656e-05	62500	5.24521e-05	62500	2.26498e-05	62500	0.00013113	62500	8.10623e-05	62500	4.64916e-05	62500	6.4373e-05	62500	6.67572e-05	62500	7.86781e-05	62500	0.000106096	62500	3.57628e-05	62500	6.4373e-05	62500	1.3113e-05	62500	2.86102e-05	62500	3.21865e-05	62500	1.54972e-05	62500	1.54972e-05	62500	0.00010848	62500	8.58307e-05	62500	3.93391e-05	62500	2.86102e-05	62500	7.39098e-05	62500	2.14577e-05
		63125	3.69549e-05	63125	6.19888e-05	63125	6.07967e-05	63125	1.66893e-05	63125	7.15256e-05	63125	1.54972e-05	63125	4.29153e-05	63125	5.00679e-05	63125	9.89437e-05	63125	2.02656e-05	63125	4.76837e-06	63125	0.00012517	63125	2.38419e-05	63125	5.126e-05	63125	7.15256e-06	63125	4.64916e-05	63125	4.52995e-05	63125	9.65595e-05	63125	8.34465e-05	63125	6.07967e-05	63125	7.03335e-05	63125	3.09944e-05	63125	0.000119209	63125	0.000103712
		63750	7.98702e-05	63750	5.72205e-05	63750	9.89437e-05	63750	5.24521e-05	63750	8.46386e-05	63750	5.72205e-05	63750	0.00010252	63750	2.26498e-05	63750	2.5034e-05	63750	2.26498e-05	63750	3.45707e-05	63750	1.54972e-05	63750	8.10623e-05	63750	4.17233e-05	63750	2.38419e-05	63750	9.53674e-06	63750	4.29153e-05	63750	5.96046e-05	63750	8.82149e-05	63750	7.39098e-05	63750	5.72205e-05	63750	7.03335e-05	63750	7.7486e-05	63750	7.03335e-05
		64375	7.39098e-05	64375	0.00010252	64375	3.09944e-05	64375	7.62939e-05	64375	9.29832e-05	64375	4.64916e-05	64375	6.4373e-05	64375	2.5034e-05	64375	2.5034e-05	64375	7.62939e-05	64375	3.93391e-05	64375	2.26498e-05	64375	6.79493e-05	64375	3.57628e-05	64375	4.76837e-06	64375	8.9407e-05	64375	2.02656e-05	64375	0.00010252	64375	5.84126e-05	64375	4.88758e-05	64375	2.5034e-05	64375	4.52995e-05	64375	9.41753e-05	64375	8.22544e-05
		65000	4.17233e-05	65000	5.96046e-06	65000	5.126e-05	65000	5.126e-05	65000	1.54972e-05	65000	4.52995e-05	65000	5.00679e-05	65000	6.31809e-05	65000	6.55651e-05	65000	4.76837e-05	65000	8.82149e-05	65000	5.24521e-05	65000	5.00679e-05	65000	0.000107288	65000	1.43051e-05	65000	1.66893e-05	65000	7.27177e-05	65000	9.41753e-05	65000	7.98702e-05	65000	4.29153e-05	65000	3.57628e-06	65000	6.91414e-05	65000	4.17233e-05	65000	2.38419e-05
		65625	6.19888e-05	65625	7.98702e-05	65625	4.52995e-05	65625	7.7486e-05	65625	5.96046e-05	65625	4.05312e-05	65625	1.19209e-05	65625	3.69549e-05	65625	1.07288e-05	65625	2.14577e-05	65625	9.77516e-05	65625	7.39098e-05	65625	9.65595e-05	65625	0.000106096	65625	5.36442e-05	65625	0.000109673	65625	2.26498e-05	65625	5.48363e-05	65625	3.45707e-05	65625	6.4373e-05	65625	4.17233e-05	65625	4.41074e-05	65625	9.05991e-05	65625	0.000104904
		66250	3.8147e-05	66250	2.14577e-05	66250	9.53674e-06	66250	5.24521e-05	66250	4.17233e-05	66250	3.33786e-05	66250	1.07288e-05	66250	7.51019e-05	66250	5.72205e-05	66250	2.6226e-05	66250	7.98702e-05	66250	3.8147e-05	66250	9.89437e-05	66250	7.7486e-05	66250	2.26498e-05	66250	2.14577e-05	66250	7.39098e-05	66250	2.14577e-05	66250	2.74181e-05	66250	3.93391e-05	66250	5.00679e-05	66250	9.29832e-05	66250	6.07967e-05	66250	5.60284e-05
		66875	1.78814e-05	66875	3.09944e-05	66875	4.05312e-05	66875	8.10623e-05	66875	6.55651e-05	66875	3.09944e-05	66875	2.5034e-05	66875	2.26498e-05	66875	3.09944e-05	66875	7.86781e-05	66875	3.93391e-05	66875	8.70228e-05	66875	7.62939e-05	66875	6.4373e-05	66875	0.000165701	66875	2.26498e-05	66875	4.05312e-05	66875	0.000141859	66875	0.000120401	66875	6.07967e-05	66875	3.09944e-05	66875	0.000133514	66875	0.000116825	66875	7.27177e-05
		67500	6.67572e-05	67500	6.31809e-05	67500	2.14577e-05	67500	6.67572e-05	67500	6.91414e-05	67500	2.5034e-05	67500	7.86781e-05	67500	2.26498e-05	67500	3.93391e-05	67500	1.78814e-05	67500	6.07967e-05	67500	6.4373e-05	67500	5.48363e-05	67500	2.98023e-05	67500	0.000150204	67500	0.000140667	67500	7.15256e-06	67500	4.29153e-05	67500	4.76837e-05	67500	5.48363e-05	67500	4.05312e-05	67500	7.51019e-05	67500	6.31809e-05	67500	5.84126e-05
		68125	3.33786e-05	68125	3.33786e-05	68125	3.45707e-05	68125	5.96046e-05	68125	4.76837e-05	68125	4.52995e-05	68125	4.41074e-05	68125	4.17233e-05	68125	8.34465e-05	68125	8.82149e-05	68125	2.6226e-05	68125	5.60284e-05	68125	2.86102e-05	68125	1.07288e-05	68125	4.76837e-05	68125	0.000107288	68125	6.31809e-05	68125	5.84126e-05	68125	6.79493e-05	68125	6.79493e-05	68125	7.03335e-05	68125	5.96046e-05	68125	0.000120401	68125	9.29832e-05
		68750	3.09944e-05	68750	4.17233e-05	68750	6.55651e-05	68750	0.000120401	68750	1.78814e-05	68750	4.52995e-05	68750	9.89437e-05	68750	4.64916e-05	68750	3.21865e-05	68750	3.33786e-05	68750	7.51019e-05	68750	7.7486e-05	68750	6.4373e-05	68750	6.67572e-05	68750	4.29153e-05	68750	1.19209e-06	68750	5.00679e-05	68750	1.43051e-05	68750	6.07967e-05	68750	3.45707e-05	68750	5.24521e-05	68750	5.24521e-05	68750	6.4373e-05	68750	5.96046e-05
		69375	2.86102e-05	69375	1.19209e-05	69375	3.93391e-05	69375	3.93391e-05	69375	8.10623e-05	69375	1.19209e-05	69375	6.4373e-05	69375	3.8147e-05	69375	6.91414e-05	69375	7.86781e-05	69375	6.19888e-05	69375	6.19888e-05	69375	5.00679e-05	69375	4.52995e-05	69375	2.74181e-05	69375	6.79493e-05	69375	9.05991e-05	69375	6.19888e-05	69375	4.17233e-05	69375	7.51019e-05	69375	5.72205e-05	69375	5.48363e-05	69375	7.03335e-05	69375	6.31809e-05
		70000	3.21865e-05	70000	0.000107288	70000	2.38419e-05	70000	3.69549e-05	70000	9.89437e-05	70000	7.7486e-05	70000	3.09944e-05	70000	2.6226e-05	70000	4.52995e-05	70000	3.69549e-05	70000	5.48363e-05	70000	3.33786e-05	70000	2.5034e-05	70000	0.00010848	70000	2.5034e-05	70000	3.33786e-05	70000	0.00010252	70000	6.07967e-05	70000	7.39098e-05	70000	4.76837e-06	70000	5.84126e-05	70000	9.05991e-05	70000	0.000106096	70000	6.4373e-05
		70625	4.64916e-05	70625	3.45707e-05	70625	3.45707e-05	70625	1.54972e-05	70625	9.29832e-05	70625	6.19888e-05	70625	7.98702e-05	70625	0.000127554	70625	1.78814e-05	70625	2.14577e-05	70625	6.91414e-05	70625	7.7486e-05	70625	7.62939e-05	70625	8.46386e-05	70625	5.48363e-05	70625	1.78814e-05	70625	0.000141859	70625	1.78814e-05	70625	8.46386e-05	70625	3.45707e-05	70625	1.78814e-05	70625	4.05312e-05	70625	1.07288e-05	70625	4.17233e-05
		71250	0.000104904	71250	6.55651e-05	71250	0.000121593	71250	2.38419e-06	71250	4.29153e-05	71250	2.86102e-05	71250	0.000112057	71250	1.78814e-05	71250	4.29153e-05	71250	3.8147e-05	71250	5.36442e-05	71250	4.17233e-05	71250	7.03335e-05	71250	6.31809e-05	71250	5.24521e-05	71250	6.19888e-05	71250	3.45707e-05	71250	7.98702e-05	71250	1.3113e-05	71250	1.3113e-05	71250	6.55651e-05	71250	2.38419e-05	71250	4.52995e-05	71250	3.57628e-05
		71875	2.6226e-05	71875	4.29153e-05	71875	6.31809e-05	71875	0.000180006	71875	4.17233e-05	71875	6.79493e-05	71875	4.64916e-05	71875	4.41074e-05	71875	4.88758e-05	71875	1.3113e-05	71875	4.64916e-05	71875	2.02656e-05	71875	6.79493e-05	71875	4.88758e-05	71875	6.4373e-05	71875	5.84126e-05	71875	6.19888e-05	71875	0.00014782	71875	8.82149e-05	71875	7.03335e-05	71875	5.24521e-05	71875	4.76837e-05	71875	6.19888e-05	71875	6.07967e-05
		72500	2.74181e-05	72500	7.27177e-05	72500	2.38419e-05	72500	6.67572e-05	72500	5.96046e-06	72500	3.09944e-05	72500	8.10623e-05	72500	6.4373e-05	72500	8.70228e-05	72500	3.33786e-05	72500	7.98702e-05	72500	9.29832e-05	72500	5.96046e-05	72500	5.60284e-05	72500	3.45707e-05	72500	4.76837e-05	72500	2.6226e-05	72500	5.96046e-05	72500	1.66893e-05	72500	5.60284e-05	72500	5.48363e-05	72500	7.27177e-05	72500	7.7486e-05	72500	3.93391e-05
		73125	5.00679e-05	73125	5.48363e-05	73125	7.51019e-05	73125	7.86781e-05	73125	1.90735e-05	73125	7.39098e-05	73125	7.86781e-05	73125	0.000115633	73125	5.00679e-05	73125	0.000104904	73125	6.19888e-05	73125	4.52995e-05	73125	1.43051e-05	73125	5.48363e-05	73125	2.5034e-05	73125	6.31809e-05	73125	0.000101328	73125	5.60284e-05	73125	6.07967e-05	73125	2.38419e-05	73125	4.05312e-05	73125	2.26498e-05	73125	3.69549e-05	73125	3.45707e-05
		73750	1.43051e-05	73750	5.126e-05	73750	9.05991e-05	73750	5.48363e-05	73750	7.51019e-05	73750	2.26498e-05	73750	8.10623e-05	73750	5.60284e-05	73750	4.05312e-05	73750	8.10623e-05	73750	2.98023e-05	73750	7.62939e-05	73750	3.69549e-05	73750	3.69549e-05	73750	9.29832e-05	73750	3.93391e-05	73750	6.91414e-05	73750	3.45707e-05	73750	9.65595e-05	73750	2.26498e-05	73750	9.89437e-05	73750	4.88758e-05	73750	2.74181e-05	73750	1.54972e-05
		74375	1.66893e-05	74375	6.07967e-05	74375	3.8147e-05	74375	2.74181e-05	74375	5.126e-05	74375	1.90735e-05	74375	6.07967e-05	74375	6.4373e-05	74375	6.07967e-05	74375	0.000113249	74375	7.27177e-05	74375	1.07288e-05	74375	9.53674e-06	74375	6.67572e-05	74375	8.10623e-05	74375	5.72205e-05	74375	1.19209e-05	74375	0.000115633	74375	8.10623e-05	74375	6.91414e-05	74375	6.19888e-05	74375	5.36442e-05	74375	1.78814e-05	74375	8.46386e-05
		75000	0.000101328	75000	5.36442e-05	75000	1.90735e-05	75000	6.55651e-05	75000	6.79493e-05	75000	2.74181e-05	75000	4.05312e-05	75000	2.98023e-05	75000	5.00679e-05	75000	5.96046e-05	75000	5.96046e-05	75000	6.91414e-05	75000	6.31809e-05	75000	7.39098e-05	75000	7.15256e-05	75000	7.03335e-05	75000	2.26498e-05	75000	6.55651e-05	75000	1.07288e-05	75000	8.9407e-05	75000	4.05312e-05	75000	7.51019e-05	75000	2.74181e-05	75000	8.46386e-05
		75625	3.33786e-05	75625	6.4373e-05	75625	5.72205e-05	75625	5.72205e-05	75625	3.33786e-05	75625	5.00679e-05	75625	0.000103712	75625	0.000133514	75625	9.53674e-05	75625	4.05312e-05	75625	5.96046e-05	75625	5.24521e-05	75625	9.29832e-05	75625	2.38419e-05	75625	7.98702e-05	75625	6.79493e-05	75625	9.77516e-05	75625	2.38419e-05	75625	1.66893e-05	75625	7.98702e-05	75625	4.52995e-05	75625	2.5034e-05	75625	4.76837e-06	75625	7.62939e-05
		76250	1.07288e-05	76250	8.9407e-05	76250	0.000110865	76250	7.51019e-05	76250	0.000104904	76250	6.4373e-05	76250	6.4373e-05	76250	5.84126e-05	76250	9.53674e-06	76250	9.05991e-05	76250	5.84126e-05	76250	1.90735e-05	76250	8.58307e-05	76250	7.98702e-05	76250	5.96046e-05	76250	0.000156164	76250	5.60284e-05	76250	0.00010848	76250	8.22544e-05	76250	1.54972e-05	76250	4.41074e-05	76250	1.43051e-05	76250	0.000109673	76250	8.34465e-05
		76875	7.62939e-05	76875	2.5034e-05	76875	8.10623e-05	76875	2.14577e-05	76875	2.86102e-05	76875	4.05312e-05	76875	9.05991e-05	76875	5.84126e-05	76875	5.84126e-05	76875	2.5034e-05	76875	2.38419e-05	76875	9.53674e-06	76875	1.78814e-05	76875	5.72205e-05	76875	3.8147e-05	76875	6.4373e-05	76875	9.29832e-05	76875	2.98023e-05	76875	6.19888e-05	76875	4.64916e-05	76875	5.72205e-05	76875	2.5034e-05	76875	8.34465e-05	76875	7.15256e-05
		77500	7.62939e-05	77500	5.72205e-05	77500	3.21865e-05	77500	1.19209e-05	77500	0.000151396	77500	4.29153e-05	77500	7.15256e-05	77500	3.93391e-05	77500	4.52995e-05	77500	3.45707e-05	77500	5.84126e-05	77500	4.05312e-05	77500	0.000121593	77500	9.77516e-05	77500	4.76837e-05	77500	8.10623e-05	77500	5.84126e-05	77500	1.07288e-05	77500	3.45707e-05	77500	0.000104904	77500	1.3113e-05	77500	3.33786e-05	77500	6.19888e-05	77500	6.55651e-05
		78125	5.60284e-05	78125	8.58307e-05	78125	7.62939e-05	78125	3.21865e-05	78125	4.76837e-05	78125	4.05312e-05	78125	7.27177e-05	78125	3.33786e-05	78125	0	78125	1.3113e-05	78125	7.7486e-05	78125	3.09944e-05	78125	4.52995e-05	78125	2.86102e-05	78125	1.90735e-05	78125	3.69549e-05	78125	4.17233e-05	78125	4.52995e-05	78125	2.74181e-05	78125	5.48363e-05	78125	4.41074e-05	78125	7.39098e-05	78125	3.57628e-06	78125	8.34465e-06
		78750	6.31809e-05	78750	3.45707e-05	78750	7.27177e-05	78750	5.126e-05	78750	1.19209e-05	78750	9.53674e-06	78750	8.82149e-05	78750	3.57628e-05	78750	1.54972e-05	78750	2.26498e-05	78750	1.66893e-05	78750	4.64916e-05	78750	4.05312e-05	78750	5.84126e-05	78750	2.86102e-05	78750	4.17233e-05	78750	6.07967e-05	78750	2.02656e-05	78750	5.00679e-05	78750	4.29153e-05	78750	7.86781e-05	78750	4.64916e-05	78750	3.33786e-05	78750	4.17233e-05
		79375	5.00679e-05	79375	9.53674e-06	79375	3.69549e-05	79375	5.24521e-05	79375	2.38419e-05	79375	4.29153e-05	79375	4.64916e-05	79375	8.22544e-05	79375	5.72205e-05	79375	1.54972e-05	79375	7.51019e-05	79375	4.52995e-05	79375	1.78814e-05	79375	9.77516e-05	79375	8.46386e-05	79375	2.74181e-05	79375	6.79493e-05	79375	5.00679e-05	79375	6.4373e-05	79375	9.41753e-05	79375	4.29153e-05	79375	3.8147e-05	79375	4.05312e-05	79375	5.48363e-05
		80000	2.86102e-05	80000	5.00679e-05	80000	4.88758e-05	80000	3.21865e-05	80000	6.31809e-05	80000	1.90735e-05	80000	2.38419e-05	80000	5.36442e-05	80000	2.74181e-05	80000	5.84126e-05	80000	9.53674e-05	80000	6.4373e-05	80000	2.98023e-05	80000	2.86102e-05	80000	2.38419e-05	80000	8.82149e-05	80000	4.17233e-05	80000	2.98023e-05	80000	4.17233e-05	80000	2.02656e-05	80000	7.39098e-05	80000	2.02656e-05	80000	5.60284e-05	80000	0.000120401
		80625	8.46386e-05	80625	6.31809e-05	80625	6.79493e-05	80625	6.4373e-05	80625	6.79493e-05	80625	0.000132322	80625	2.02656e-05	80625	7.15256e-05	80625	1.19209e-05	80625	5.96046e-05	80625	4.29153e-05	80625	7.62939e-05	80625	5.60284e-05	80625	7.15256e-05	80625	7.7486e-05	80625	3.57628e-05	80625	7.51019e-05	80625	3.21865e-05	80625	3.93391e-05	80625	8.22544e-05	80625	4.05312e-05	80625	2.38419e-05	80625	9.53674e-05	80625	5.24521e-05
		81250	5.36442e-05	81250	7.15256e-05	81250	6.91414e-05	81250	7.98702e-05	81250	7.86781e-05	81250	5.84126e-05	81250	7.03335e-05	81250	3.33786e-05	81250	4.76837e-06	81250	5.00679e-05	81250	6.55651e-05	81250	3.8147e-05	81250	3.09944e-05	81250	4.41074e-05	81250	1.78814e-05	81250	1.54972e-05	81250	2.6226e-05	81250	2.86102e-05	81250	3.8147e-05	81250	5.126e-05	81250	1.78814e-05	81250	0.000114441	81250	3.45707e-05	81250	8.22544e-05
		81875	0.000121593	81875	6.67572e-05	81875	5.96046e-05	81875	6.91414e-05	81875	2.98023e-05	81875	3.57628e-05	81875	4.17233e-05	81875	7.86781e-05	81875	2.38419e-05	81875	3.69549e-05	81875	6.79493e-05	81875	3.69549e-05	81875	4.29153e-05	81875	9.65595e-05	81875	5.96046e-05	81875	3.45707e-05	81875	3.69549e-05	81875	4.64916e-05	81875	3.69549e-05	81875	5.72205e-05	81875	2.14577e-05	81875	7.15256e-06	81875	5.24521e-05	81875	7.27177e-05
		82500	1.54972e-05	82500	5.72205e-05	82500	5.36442e-05	82500	6.31809e-05	82500	1.78814e-05	82500	3.8147e-05	82500	5.48363e-05	82500	9.53674e-05	82500	1.90735e-05	82500	2.6226e-05	82500	1.43051e-05	82500	9.89437e-05	82500	2.14577e-05	82500	5.126e-05	82500	7.7486e-05	82500	3.69549e-05	82500	1.78814e-05	82500	2.74181e-05	82500	4.17233e-05	82500	3.8147e-05	82500	6.07967e-05	82500	5.72205e-05	82500	6.19888e-05	82500	2.14577e-05
		83125	5.48363e-05	83125	2.86102e-05	83125	7.62939e-05	83125	1.54972e-05	83125	6.55651e-05	83125	2.6226e-05	83125	9.05991e-05	83125	5.84126e-05	83125	1.3113e-05	83125	0.000116825	83125	3.93391e-05	83125	5.126e-05	83125	2.02656e-05	83125	7.51019e-05	83125	7.39098e-05	83125	7.27177e-05	83125	2.86102e-05	83125	3.8147e-05	83125	9.29832e-05	83125	5.00679e-05	83125	7.15256e-05	83125	2.6226e-05	83125	4.88758e-05	83125	6.4373e-05
		83750	3.69549e-05	83750	5.126e-05	83750	6.07967e-05	83750	9.17912e-05	83750	5.24521e-05	83750	3.57628e-05	83750	5.60284e-05	83750	5.24521e-05	83750	9.89437e-05	83750	4.17233e-05	83750	8.22544e-05	83750	4.76837e-05	83750	0.00010252	83750	6.07967e-05	83750	5.48363e-05	83750	0.000118017	83750	4.29153e-05	83750	1.66893e-05	83750	9.53674e-06	83750	9.41753e-05	83750	3.57628e-05	83750	2.26498e-05	83750	1.78814e-05	83750	0.000100136
		84375	6.55651e-05	84375	1.66893e-05	84375	8.34465e-05	84375	7.27177e-05	84375	0.000160933	84375	2.02656e-05	84375	6.19888e-05	84375	1.07288e-05	84375	2.6226e-05	84375	6.4373e-05	84375	1.3113e-05	84375	5.48363e-05	84375	0.000100136	84375	9.77516e-05	84375	5.72205e-05	84375	1.19209e-05	84375	9.65595e-05	84375	6.31809e-05	84375	9.77516e-05	84375	5.36442e-05	84375	8.34465e-05	84375	9.17912e-05	84375	3.21865e-05	84375	8.58307e-05
		85000	5.48363e-05	85000	2.5034e-05	85000	5.126e-05	85000	8.9407e-05	85000	3.33786e-05	85000	5.96046e-05	85000	2.74181e-05	85000	5.48363e-05	85000	9.53674e-06	85000	1.90735e-05	85000	7.86781e-05	85000	4.64916e-05	85000	0.000119209	85000	2.6226e-05	85000	6.07967e-05	85000	0.000107288	85000	2.02656e-05	85000	3.09944e-05	85000	1.19209e-06	85000	0.000112057	85000	7.39098e-05	85000	9.05991e-05	85000	3.45707e-05	85000	2.86102e-05
		85625	5.24521e-05	85625	3.57628e-05	85625	0.000116825	85625	5.36442e-05	85625	8.34465e-05	85625	3.69549e-05	85625	3.57628e-05	85625	5.96046e-05	85625	1.78814e-05	85625	8.22544e-05	85625	0.000103712	85625	5.96046e-05	85625	9.17912e-05	85625	8.9407e-05	85625	6.4373e-05	85625	7.7486e-05	85625	1.54972e-05	85625	3.45707e-05	85625	7.51019e-05	85625	7.03335e-05	85625	6.55651e-05	85625	0.000123978	85625	1.90735e-05	85625	4.41074e-05
		86250	1.19209e-06	86250	4.88758e-05	86250	2.02656e-05	86250	2.38419e-05	86250	1.90735e-05	86250	2.6226e-05	86250	5.00679e-05	86250	3.09944e-05	86250	9.53674e-05	86250	4.88758e-05	86250	5.36442e-05	86250	3.33786e-05	86250	6.79493e-05	86250	2.38419e-05	86250	1.07288e-05	86250	3.33786e-05	86250	2.26498e-05	86250	8.9407e-05	86250	1.43051e-05	86250	4.88758e-05	86250	3.57628e-05	86250	0.000150204	86250	4.05312e-05	86250	0.000103712
		86875	4.41074e-05	86875	0.000127554	86875	5.60284e-05	86875	0.000100136	86875	3.8147e-05	86875	5.36442e-05	86875	4.52995e-05	86875	3.45707e-05	86875	1.43051e-05	86875	9.41753e-05	86875	2.26498e-05	86875	6.19888e-05	86875	5.36442e-05	86875	0.000103712	86875	7.27177e-05	86875	5.48363e-05	86875	8.9407e-05	86875	3.33786e-05	86875	6.19888e-05	86875	4.05312e-05	86875	8.70228e-05	86875	9.05991e-05	86875	3.09944e-05	86875	3.8147e-05
		87500	3.8147e-05	87500	5.00679e-05	87500	6.07967e-05	87500	2.14577e-05	87500	9.05991e-05	87500	3.57628e-05	87500	0.000104904	87500	9.17912e-05	87500	7.98702e-05	87500	5.72205e-05	87500	2.14577e-05	87500	3.8147e-05	87500	5.00679e-05	87500	5.72205e-05	87500	9.29832e-05	87500	7.15256e-06	87500	4.52995e-05	87500	6.67572e-05	87500	3.09944e-05	87500	4.88758e-05	87500	8.34465e-06	87500	8.10623e-05	87500	8.9407e-05	87500	4.76837e-05
		88125	3.45707e-05	88125	7.39098e-05	88125	0.000133514	88125	5.84126e-05	88125	2.86102e-05	88125	6.19888e-05	88125	6.91414e-05	88125	4.05312e-05	88125	5.84126e-05	88125	7.03335e-05	88125	0.000106096	88125	2.86102e-05	88125	3.69549e-05	88125	4.52995e-05	88125	0.000118017	88125	2.74181e-05	88125	4.76837e-06	88125	5.96046e-05	88125	5.84126e-05	88125	0.000114441	88125	2.5034e-05	88125	5.72205e-05	88125	6.4373e-05	88125	9.41753e-05
		88750	5.96046e-05	88750	0.000119209	88750	3.93391e-05	88750	2.38419e-05	88750	2.02656e-05	88750	6.4373e-05	88750	4.05312e-05	88750	2.5034e-05	88750	4.52995e-05	88750	4.52995e-05	88750	4.64916e-05	88750	4.05312e-05	88750	6.79493e-05	88750	1.19209e-05	88750	2.26498e-05	88750	3.21865e-05	88750	8.10623e-05	88750	6.19888e-05	88750	5.48363e-05	88750	5.00679e-05	88750	3.33786e-05	88750	4.05312e-05	88750	3.45707e-05	88750	6.79493e-05
		89375	2.02656e-05	89375	0.000132322	89375	4.76837e-05	89375	2.6226e-05	89375	5.36442e-05	89375	5.126e-05	89375	4.76837e-05	89375	4.41074e-05	89375	7.98702e-05	89375	3.33786e-05	89375	5.24521e-05	89375	4.76837e-06	89375	5.60284e-05	89375	3.45707e-05	89375	6.67572e-05	89375	9.17912e-05	89375	5.24521e-05	89375	4.64916e-05	89375	2.98023e-05	89375	4.76837e-05	89375	1.43051e-05	89375	1.78814e-05	89375	5.84126e-05	89375	6.79493e-05
		90000	0.000112057	90000	4.64916e-05	90000	5.126e-05	90000	6.31809e-05	90000	6.4373e-05	90000	7.86781e-05	90000	1.54972e-05	90000	3.33786e-05	90000	5.60284e-05	90000	8.34465e-06	90000	2.38419e-05	90000	4.88758e-05	90000	4.64916e-05	90000	4.29153e-05	90000	4.64916e-05	90000	8.58307e-05	90000	4.29153e-05	90000	1.19209e-05	90000	1.3113e-05	90000	4.52995e-05	90000	7.27177e-05	90000	7.15256e-06	90000	1.54972e-05	90000	7.98702e-05
		90625	5.96046e-05	90625	2.6226e-05	90625	6.55651e-05	90625	2.38419e-05	90625	5.00679e-05	90625	3.45707e-05	90625	5.48363e-05	90625	2.02656e-05	90625	7.15256e-06	90625	5.96046e-05	90625	1.3113e-05	90625	2.14577e-05	90625	3.8147e-05	90625	8.70228e-05	90625	6.19888e-05	90625	4.41074e-05	90625	5.48363e-05	90625	5.24521e-05	90625	3.69549e-05	90625	5.48363e-05	90625	0.000134706	90625	7.15256e-05	90625	8.34465e-05	90625	1.07288e-05
		91250	7.39098e-05	91250	6.31809e-05	91250	6.55651e-05	91250	7.15256e-06	91250	3.93391e-05	91250	8.9407e-05	91250	7.98702e-05	91250	6.91414e-05	91250	2.02656e-05	91250	5.84126e-05	91250	7.27177e-05	91250	2.6226e-05	91250	5.48363e-05	91250	0.000107288	91250	3.09944e-05	91250	0.000109673	91250	9.53674e-05	91250	2.86102e-05	91250	5.72205e-05	91250	5.84126e-05	91250	1.43051e-05	91250	9.29832e-05	91250	8.34465e-05	91250	2.26498e-05
		91875	5.96046e-05	91875	5.48363e-05	91875	3.21865e-05	91875	2.38419e-05	91875	0.000112057	91875	6.91414e-05	91875	3.33786e-05	91875	6.4373e-05	91875	4.52995e-05	91875	1.90735e-05	91875	4.29153e-05	91875	9.53674e-06	91875	2.5034e-05	91875	4.17233e-05	91875	4.17233e-05	91875	5.48363e-05	91875	2.14577e-05	91875	9.05991e-05	91875	1.78814e-05	91875	0.000104904	91875	7.15256e-05	91875	3.69549e-05	91875	6.55651e-05	91875	8.58307e-05
		92500	2.26498e-05	92500	7.15256e-05	92500	6.4373e-05	92500	4.52995e-05	92500	5.72205e-05	92500	4.52995e-05	92500	6.4373e-05	92500	4.05312e-05	92500	7.03335e-05	92500	2.38419e-05	92500	0.000139475	92500	3.45707e-05	92500	4.52995e-05	92500	6.07967e-05	92500	5.00679e-05	92500	2.98023e-05	92500	4.76837e-05	92500	3.45707e-05	92500	3.45707e-05	92500	2.38419e-05	92500	3.69549e-05	92500	8.58307e-05	92500	1.07288e-05	92500	4.17233e-05
		93125	7.27177e-05	93125	4.52995e-05	93125	3.45707e-05	93125	2.14577e-05	93125	8.82149e-05	93125	7.15256e-05	93125	9.41753e-05	93125	4.52995e-05	93125	6.55651e-05	93125	4.52995e-05	93125	5.60284e-05	93125	4.05312e-05	93125	5.96046e-06	93125	2.38419e-05	93125	8.82149e-05	93125	3.69549e-05	93125	0.000104904	93125	6.4373e-05	93125	4.76837e-06	93125	4.88758e-05	93125	2.02656e-05	93125	5.60284e-05	93125	0.000134706	93125	3.45707e-05
		93750	7.7486e-05	93750	7.15256e-05	93750	6.19888e-05	93750	5.36442e-05	93750	7.98702e-05	93750	6.31809e-05	93750	7.7486e-05	93750	3.33786e-05	93750	3.57628e-05	93750	6.07967e-05	93750	4.41074e-05	93750	8.58307e-05	93750	4.52995e-05	93750	2.02656e-05	93750	8.34465e-05	93750	9.05991e-05	93750	9.29832e-05	93750	4.76837e-06	93750	8.10623e-05	93750	1.90735e-05	93750	4.64916e-05	93750	7.39098e-05	93750	9.53674e-06	93750	2.74181e-05
		94375	3.57628e-05	94375	2.6226e-05	94375	5.84126e-05	94375	4.29153e-05	94375	5.00679e-05	94375	9.05991e-05	94375	2.26498e-05	94375	3.8147e-05	94375	6.55651e-05	94375	6.55651e-05	94375	7.27177e-05	94375	3.09944e-05	94375	2.98023e-05	94375	1.19209e-05	94375	3.45707e-05	94375	6.55651e-05	94375	8.46386e-05	94375	7.7486e-05	94375	8.82149e-05	94375	2.14577e-05	94375	3.45707e-05	94375	7.27177e-05	94375	8.9407e-05	94375	9.53674e-05
		95000	9.29832e-05	95000	5.72205e-05	95000	3.09944e-05	95000	0.00010252	95000	4.76837e-05	95000	4.17233e-05	95000	4.76837e-05	95000	5.60284e-05	95000	5.72205e-05	95000	8.58307e-05	95000	5.72205e-05	95000	5.48363e-05	95000	4.17233e-05	95000	7.03335e-05	95000	5.126e-05	95000	7.27177e-05	95000	9.29832e-05	95000	2.6226e-05	95000	2.6226e-05	95000	6.55651e-05	95000	5.96046e-05	95000	0.000120401	95000	9.17912e-05	95000	3.33786e-05
		95625	0.00013113	95625	1.07288e-05	95625	3.09944e-05	95625	4.76837e-05	95625	6.55651e-05	95625	4.88758e-05	95625	1.78814e-05	95625	9.77516e-05	95625	0.000143051	95625	5.36442e-05	95625	5.24521e-05	95625	3.8147e-05	95625	4.17233e-05	95625	2.86102e-05	95625	6.79493e-05	95625	5.84126e-05	95625	4.29153e-05	95625	0.000114441	95625	1.43051e-05	95625	8.22544e-05	95625	5.72205e-05	95625	5.72205e-05	95625	8.82149e-05	95625	0.000104904
		96250	9.53674e-06	96250	5.96046e-05	96250	6.31809e-05	96250	5.00679e-05	96250	3.57628e-06	96250	2.26498e-05	96250	4.52995e-05	96250	4.88758e-05	96250	7.51019e-05	96250	2.98023e-05	96250	0.000154972	96250	3.57628e-06	96250	1.90735e-05	96250	3.93391e-05	96250	3.57628e-05	96250	6.31809e-05	96250	4.05312e-05	96250	2.5034e-05	96250	3.57628e-05	96250	2.14577e-05	96250	5.36442e-05	96250	3.69549e-05	96250	2.26498e-05	96250	4.52995e-05
		96875	4.05312e-05	96875	2.5034e-05	96875	2.86102e-05	96875	4.76837e-05	96875	3.09944e-05	96875	6.91414e-05	96875	2.98023e-05	96875	8.34465e-06	96875	9.53674e-06	96875	4.41074e-05	96875	4.76837e-05	96875	0.000119209	96875	7.27177e-05	96875	8.22544e-05	96875	3.69549e-05	96875	6.79493e-05	96875	4.88758e-05	96875	4.76837e-05	96875	6.31809e-05	96875	8.82149e-05	96875	4.64916e-05	96875	2.74181e-05	96875	2.14577e-05	96875	2.26498e-05
		97500	5.36442e-05	97500	9.77516e-05	97500	7.39098e-05	97500	5.126e-05	97500	2.98023e-05	97500	6.19888e-05	97500	5.84126e-05	97500	6.91414e-05	97500	1.78814e-05	97500	3.09944e-05	97500	3.45707e-05	97500	0.000100136	97500	6.79493e-05	97500	1.54972e-05	97500	3.33786e-05	97500	5.60284e-05	97500	5.84126e-05	97500	6.19888e-05	97500	7.27177e-05	97500	9.29832e-05	97500	3.21865e-05	97500	1.43051e-05	97500	2.5034e-05	97500	0.00012517
		98125	5.24521e-05	98125	7.15256e-05	98125	2.86102e-05	98125	4.76837e-05	98125	5.96046e-05	98125	5.84126e-05	98125	5.126e-05	98125	6.07967e-05	98125	8.34465e-06	98125	2.26498e-05	98125	4.88758e-05	98125	6.55651e-05	98125	0.000123978	98125	4.41074e-05	98125	7.39098e-05	98125	7.27177e-05	98125	2.5034e-05	98125	2.26498e-05	98125	5.96046e-06	98125	5.84126e-05	98125	7.15256e-05	98125	4.29153e-05	98125	2.38419e-06	98125	8.9407e-05
		98750	7.62939e-05	98750	5.24521e-05	98750	1.54972e-05	98750	6.55651e-05	98750	3.33786e-05	98750	4.76837e-05	98750	4.41074e-05	98750	7.86781e-05	98750	5.36442e-05	98750	7.62939e-05	98750	5.126e-05	98750	3.57628e-05	98750	6.55651e-05	98750	9.53674e-05	98750	0.00010848	98750	7.27177e-05	98750	4.76837e-05	98750	4.05312e-05	98750	5.48363e-05	98750	7.39098e-05	98750	0.000100136	98750	2.5034e-05	98750	0.000104904	98750	1.90735e-05
		99375	8.70228e-05	99375	0.00010252	99375	3.33786e-05	99375	2.26498e-05	99375	7.51019e-05	99375	2.6226e-05	99375	3.21865e-05	99375	5.24521e-05	99375	4.05312e-05	99375	1.3113e-05	99375	4.76837e-05	99375	7.03335e-05	99375	1.43051e-05	99375	5.60284e-05	99375	3.8147e-05	99375	2.86102e-05	99375	0.000112057	99375	6.79493e-05	99375	7.39098e-05	99375	5.126e-05	99375	4.41074e-05	99375	7.98702e-05	99375	3.45707e-05	99375	1.19209e-06
		100000	8.9407e-05	100000	0.000118017	100000	5.84126e-05	100000	8.34465e-05	100000	0.000115633	100000	2.02656e-05	100000	4.05312e-05	100000	9.05991e-05	100000	6.55651e-05	100000	2.86102e-05	100000	0.000122786	100000	0.000110865	100000	4.88758e-05	100000	9.53674e-05	100000	6.4373e-05	100000	1.43051e-05	100000	3.09944e-05	100000	3.57628e-05	100000	3.57628e-05	100000	9.17912e-05	100000	9.53674e-05	100000	4.64916e-05	100000	0	100000	3.8147e-05
		100625	0.000120401	100625	9.53674e-05	100625	8.82149e-05	100625	2.86102e-05	100625	3.21865e-05	100625	8.10623e-05	100625	1.78814e-05	100625	4.41074e-05	100625	2.38419e-05	100625	3.69549e-05	100625	5.24521e-05	100625	1.66893e-05	100625	5.72205e-05	100625	5.00679e-05	100625	0.000116825	100625	0.000114441	100625	4.76837e-05	100625	5.84126e-05	100625	5.84126e-05	100625	0.000107288	100625	5.48363e-05	100625	4.29153e-05	100625	8.34465e-06	100625	0.00010252
		101250	2.02656e-05	101250	7.15256e-05	101250	7.03335e-05	101250	4.17233e-05	101250	4.05312e-05	101250	5.60284e-05	101250	7.7486e-05	101250	2.26498e-05	101250	4.64916e-05	101250	2.38419e-05	101250	0.000107288	101250	8.58307e-05	101250	1.78814e-05	101250	2.6226e-05	101250	3.21865e-05	101250	2.86102e-05	101250	4.05312e-05	101250	1.3113e-05	101250	7.15256e-06	101250	3.45707e-05	101250	5.72205e-05	101250	7.39098e-05	101250	9.41753e-05	101250	6.91414e-05
		101875	5.72205e-05	101875	2.98023e-05	101875	5.72205e-05	101875	6.91414e-05	101875	5.60284e-05	101875	7.15256e-06	101875	0.000114441	101875	2.5034e-05	101875	4.17233e-05	101875	1.66893e-05	101875	2.98023e-05	101875	8.22544e-05	101875	4.88758e-05	101875	3.93391e-05	101875	0.000101328	101875	0.000104904	101875	0.000106096	101875	4.76837e-05	101875	3.93391e-05	101875	2.38419e-05	101875	4.05312e-05	101875	8.46386e-05	101875	9.89437e-05	101875	2.6226e-05
		102500	6.19888e-05	102500	3.45707e-05	102500	2.26498e-05	102500	4.64916e-05	102500	5.00679e-05	102500	0.000115633	102500	6.91414e-05	102500	9.65595e-05	102500	1.78814e-05	102500	4.41074e-05	102500	6.55651e-05	102500	3.45707e-05	102500	3.45707e-05	102500	6.67572e-05	102500	5.84126e-05	102500	3.93391e-05	102500	3.57628e-05	102500	5.72205e-05	102500	5.72205e-05	102500	1.19209e-05	102500	1.19209e-05	102500	3.93391e-05	102500	3.93391e-05	102500	4.52995e-05
		103125	1.3113e-05	103125	7.27177e-05	103125	4.76837e-06	103125	2.38419e-05	103125	5.72205e-05	103125	8.34465e-06	103125	5.126e-05	103125	6.67572e-05	103125	2.38419e-05	103125	5.00679e-05	103125	4.17233e-05	103125	9.53674e-06	103125	4.17233e-05	103125	5.48363e-05	103125	1.90735e-05	103125	0.000104904	103125	2.98023e-05	103125	7.03335e-05	103125	4.41074e-05	103125	4.52995e-05	103125	3.09944e-05	103125	0.000101328	103125	2.5034e-05	103125	3.57628e-06
		103750	6.4373e-05	103750	5.96046e-05	103750	2.6226e-05	103750	5.00679e-05	103750	0.000100136	103750	2.86102e-05	103750	6.19888e-05	103750	5.96046e-06	103750	1.43051e-05	103750	7.03335e-05	103750	5.96046e-05	103750	4.05312e-05	103750	4.88758e-05	103750	8.10623e-05	103750	6.19888e-05	103750	4.29153e-05	103750	7.27177e-05	103750	6.19888e-05	103750	2.26498e-05	103750	4.17233e-05	103750	6.4373e-05	103750	5.84126e-05	103750	9.53674e-06	103750	3.45707e-05
		104375	5.96046e-06	104375	5.48363e-05	104375	8.58307e-05	104375	6.4373e-05	104375	6.79493e-05	104375	2.74181e-05	104375	0.000139475	104375	5.48363e-05	104375	2.6226e-05	104375	7.51019e-05	104375	5.84126e-05	104375	4.88758e-05	104375	2.38419e-06	104375	0.000110865	104375	1.07288e-05	104375	0.000114441	104375	4.88758e-05	104375	3.09944e-05	104375	4.64916e-05	104375	8.58307e-05	104375	5.48363e-05	104375	0.000115633	104375	3.45707e-05	104375	0.000115633
		105000	5.24521e-05	105000	6.4373e-05	105000	7.51019e-05	105000	3.57628e-05	105000	3.57628e-05	105000	8.22544e-05	105000	6.91414e-05	105000	0.00013113	105000	8.58307e-05	105000	4.29153e-05	105000	6.55651e-05	105000	8.9407e-05	105000	4.29153e-05	105000	5.36442e-05	105000	3.45707e-05	105000	2.74181e-05	105000	4.76837e-06	105000	3.45707e-05	105000	8.34465e-06	105000	5.36442e-05	105000	3.8147e-05	105000	1.07288e-05	105000	6.19888e-05	105000	5.126e-05
		105625	2.86102e-05	105625	9.65595e-05	105625	9.65595e-05	105625	2.74181e-05	105625	4.52995e-05	105625	5.72205e-05	105625	1.54972e-05	105625	2.5034e-05	105625	8.70228e-05	105625	4.76837e-06	105625	6.55651e-05	105625	7.51019e-05	105625	4.05312e-05	105625	4.17233e-05	105625	6.91414e-05	105625	3.93391e-05	105625	2.5034e-05	105625	7.15256e-06	105625	5.60284e-05	105625	4.64916e-05	105625	3.45707e-05	105625	4.17233e-05	105625	0.000106096	105625	0.000141859
		106250	7.15256e-06	106250	4.64916e-05	106250	4.29153e-05	106250	5.48363e-05	106250	1.78814e-05	106250	1.43051e-05	106250	0.00010848	106250	3.21865e-05	106250	4.76837e-06	106250	5.36442e-05	106250	4.88758e-05	106250	1.54972e-05	106250	4.41074e-05	106250	1.07288e-05	106250	2.26498e-05	106250	6.31809e-05	106250	5.72205e-05	106250	5.72205e-05	106250	4.64916e-05	106250	4.64916e-05	106250	5.84126e-05	106250	9.53674e-06	106250	7.15256e-05	106250	7.51019e-05
		106875	2.98023e-05	106875	7.62939e-05	106875	1.66893e-05	106875	5.24521e-05	106875	6.91414e-05	106875	1.07288e-05	106875	1.43051e-05	106875	6.4373e-05	106875	1.78814e-05	106875	9.53674e-05	106875	2.5034e-05	106875	5.48363e-05	106875	3.57628e-05	106875	0.000115633	106875	6.91414e-05	106875	1.78814e-05	106875	2.38419e-05	106875	5.00679e-05	106875	8.22544e-05	106875	4.17233e-05	106875	3.93391e-05	106875	7.15256e-05	106875	4.76837e-05	106875	4.17233e-05
		107500	6.19888e-05	107500	3.69549e-05	107500	9.53674e-05	107500	2.26498e-05	107500	7.39098e-05	107500	3.09944e-05	107500	5.48363e-05	107500	4.52995e-05	107500	6.4373e-05	107500	1.3113e-05	107500	6.67572e-05	107500	9.53674e-05	107500	4.05312e-05	107500	6.55651e-05	107500	5.24521e-05	107500	5.60284e-05	107500	6.07967e-05	107500	4.17233e-05	107500	6.79493e-05	107500	7.51019e-05	107500	5.84126e-05	107500	2.02656e-05	107500	1.54972e-05	107500	6.55651e-05
		108125	2.86102e-05	108125	4.64916e-05	108125	1.66893e-05	108125	2.26498e-05	108125	2.26498e-05	108125	2.14577e-05	108125	7.15256e-05	108125	2.38419e-05	108125	4.41074e-05	108125	1.90735e-05	108125	4.88758e-05	108125	9.29832e-05	108125	5.126e-05	108125	6.91414e-05	108125	6.67572e-05	108125	7.7486e-05	108125	8.22544e-05	108125	7.86781e-05	108125	2.98023e-05	108125	8.9407e-05	108125	2.26498e-05	108125	3.57628e-05	108125	0.000100136	108125	5.24521e-05
		108750	8.9407e-05	108750	4.52995e-05	108750	5.84126e-05	108750	7.15256e-05	108750	0.000119209	108750	5.24521e-05	108750	0.000120401	108750	2.74181e-05	108750	4.52995e-05	108750	1.07288e-05	108750	2.6226e-05	108750	5.24521e-05	108750	5.60284e-05	108750	1.19209e-05	108750	8.10623e-05	108750	6.79493e-05	108750	3.33786e-05	108750	3.09944e-05	108750	6.91414e-05	108750	0.000103712	108750	5.96046e-05	108750	6.07967e-05	108750	3.93391e-05	108750	8.22544e-05
		109375	5.36442e-05	109375	3.69549e-05	109375	5.84126e-05	109375	1.07288e-05	109375	4.29153e-05	109375	6.4373e-05	109375	7.51019e-05	109375	8.34465e-06	109375	7.27177e-05	109375	8.10623e-05	109375	3.09944e-05	109375	5.36442e-05	109375	1.78814e-05	109375	2.5034e-05	109375	5.24521e-05	109375	0.000101328	109375	3.69549e-05	109375	0.00010848	109375	2.6226e-05	109375	6.07967e-05	109375	8.10623e-05	109375	2.86102e-05	109375	4.17233e-05	109375	1.66893e-05
		110000	0.00010848	110000	6.07967e-05	110000	5.00679e-05	110000	5.72205e-05	110000	6.4373e-05	110000	4.76837e-06	110000	4.64916e-05	110000	2.86102e-05	110000	3.33786e-05	110000	3.33786e-05	110000	3.09944e-05	110000	5.96046e-05	110000	2.02656e-05	110000	6.79493e-05	110000	3.93391e-05	110000	3.8147e-05	110000	7.51019e-05	110000	2.26498e-05	110000	6.31809e-05	110000	4.88758e-05	110000	7.98702e-05	110000	3.09944e-05	110000	2.02656e-05	110000	2.02656e-05
		110625	8.9407e-05	110625	5.84126e-05	110625	4.05312e-05	110625	7.98702e-05	110625	0.000107288	110625	5.00679e-05	110625	9.05991e-05	110625	6.79493e-05	110625	7.39098e-05	110625	4.88758e-05	110625	3.45707e-05	110625	5.96046e-05	110625	2.5034e-05	110625	9.53674e-05	110625	8.22544e-05	110625	0.000109673	110625	3.8147e-05	110625	2.02656e-05	110625	3.69549e-05	110625	2.74181e-05	110625	2.74181e-05	110625	2.38419e-05	110625	3.57628e-05	110625	2.74181e-05
		111250	1.07288e-05	111250	3.57628e-05	111250	7.7486e-05	111250	1.19209e-05	111250	5.24521e-05	111250	2.86102e-05	111250	0.00010848	111250	5.60284e-05	111250	7.03335e-05	111250	6.79493e-05	111250	4.17233e-05	111250	4.17233e-05	111250	8.34465e-05	111250	0.000132322	111250	6.07967e-05	111250	2.02656e-05	111250	3.93391e-05	111250	8.70228e-05	111250	5.00679e-05	111250	3.45707e-05	111250	4.29153e-05	111250	0.000103712	111250	2.02656e-05	111250	5.36442e-05
		111875	3.33786e-05	111875	1.3113e-05	111875	7.7486e-05	111875	4.64916e-05	111875	4.64916e-05	111875	7.98702e-05	111875	0	111875	9.05991e-05	111875	4.52995e-05	111875	1.54972e-05	111875	4.17233e-05	111875	2.74181e-05	111875	3.33786e-05	111875	9.41753e-05	111875	5.96046e-05	111875	3.45707e-05	111875	6.31809e-05	111875	4.17233e-05	111875	8.10623e-05	111875	2.38419e-05	111875	5.24521e-05	111875	5.72205e-05	111875	8.46386e-05	111875	4.17233e-05
		112500	7.62939e-05	112500	3.93391e-05	112500	1.07288e-05	112500	5.72205e-05	112500	7.03335e-05	112500	4.76837e-05	112500	5.126e-05	112500	5.36442e-05	112500	5.00679e-05	112500	2.74181e-05	112500	4.88758e-05	112500	2.98023e-05	112500	3.93391e-05	112500	5.60284e-05	112500	8.22544e-05	112500	8.34465e-05	112500	3.57628e-05	112500	6.67572e-05	112500	7.98702e-05	112500	0.000101328	112500	6.55651e-05	112500	4.76837e-05	112500	9.17912e-05	112500	8.46386e-05
		113125	8.10623e-05	113125	3.69549e-05	113125	7.39098e-05	113125	4.41074e-05	113125	4.05312e-05	113125	5.48363e-05	113125	7.15256e-05	113125	2.38419e-05	113125	8.9407e-05	113125	7.7486e-05	113125	3.93391e-05	113125	3.45707e-05	113125	5.00679e-05	113125	4.76837e-05	113125	4.05312e-05	113125	2.86102e-05	113125	3.93391e-05	113125	4.88758e-05	113125	8.82149e-05	113125	4.64916e-05	113125	5.96046e-05	113125	1.90735e-05	113125	5.72205e-05	113125	2.6226e-05
		113750	8.82149e-05	113750	5.24521e-05	113750	2.98023e-05	113750	3.8147e-05	113750	6.19888e-05	113750	9.05991e-05	113750	9.17912e-05	113750	3.45707e-05	113750	4.41074e-05	113750	4.64916e-05	113750	7.03335e-05	113750	3.45707e-05	113750	3.45707e-05	113750	2.14577e-05	113750	4.05312e-05	113750	3.21865e-05	113750	9.89437e-05	113750	2.5034e-05	113750	4.41074e-05	113750	2.98023e-05	113750	3.8147e-05	113750	3.57628e-05	113750	6.91414e-05	113750	2.26498e-05
		114375	2.02656e-05	114375	3.21865e-05	114375	3.8147e-05	114375	2.6226e-05	114375	3.09944e-05	114375	5.00679e-05	114375	8.34465e-06	114375	6.67572e-05	114375	2.26498e-05	114375	2.26498e-05	114375	9.17912e-05	114375	4.76837e-05	114375	2.26498e-05	114375	4.52995e-05	114375	4.05312e-05	114375	5.24521e-05	114375	5.126e-05	114375	0.00010848	114375	9.05991e-05	114375	2.38419e-05	114375	6.91414e-05	114375	5.126e-05	114375	4.88758e-05	114375	8.10623e-05
		115000	7.03335e-05	115000	2.14577e-05	115000	9.53674e-05	115000	9.53674e-05	115000	0.000114441	115000	9.05991e-05	115000	4.05312e-05	115000	4.64916e-05	115000	8.46386e-05	115000	6.31809e-05	115000	3.45707e-05	115000	4.64916e-05	115000	6.55651e-05	115000	0.000109673	115000	6.31809e-05	115000	3.21865e-05	115000	9.53674e-06	115000	3.69549e-05	115000	2.74181e-05	115000	6.31809e-05	115000	7.51019e-05	115000	2.14577e-05	115000	2.5034e-05	115000	2.74181e-05
		115625	6.07967e-05	115625	5.84126e-05	115625	6.4373e-05	115625	3.45707e-05	115625	3.93391e-05	115625	1.90735e-05	115625	1.90735e-05	115625	8.10623e-05	115625	3.21865e-05	115625	8.34465e-05	115625	2.5034e-05	115625	3.93391e-05	115625	4.52995e-05	115625	7.62939e-05	115625	0.000121593	115625	3.45707e-05	115625	2.6226e-05	115625	3.8147e-05	115625	1.66893e-05	115625	9.17912e-05	115625	1.90735e-05	115625	4.17233e-05	115625	7.51019e-05	115625	3.45707e-05
		116250	4.17233e-05	116250	2.98023e-05	116250	9.05991e-05	116250	3.21865e-05	116250	3.69549e-05	116250	6.91414e-05	116250	5.48363e-05	116250	9.29832e-05	116250	7.7486e-05	116250	7.98702e-05	116250	7.39098e-05	116250	1.66893e-05	116250	9.41753e-05	116250	6.31809e-05	116250	7.51019e-05	116250	4.29153e-05	116250	6.31809e-05	116250	3.09944e-05	116250	6.19888e-05	116250	2.6226e-05	116250	5.48363e-05	116250	7.51019e-05	116250	4.41074e-05	116250	1.19209e-05
		116875	8.82149e-05	116875	8.34465e-06	116875	9.53674e-06	116875	4.88758e-05	116875	2.98023e-05	116875	5.00679e-05	116875	6.79493e-05	116875	6.91414e-05	116875	7.62939e-05	116875	3.21865e-05	116875	5.96046e-05	116875	3.57628e-05	116875	4.64916e-05	116875	1.66893e-05	116875	5.48363e-05	116875	3.57628e-05	116875	5.96046e-05	116875	5.72205e-05	116875	4.05312e-05	116875	8.34465e-06	116875	6.55651e-05	116875	0.000164509	116875	7.27177e-05	116875	4.76837e-05
		117500	7.98702e-05	117500	8.70228e-05	117500	7.7486e-05	117500	3.57628e-05	117500	3.09944e-05	117500	5.96046e-05	117500	8.46386e-05	117500	3.8147e-05	117500	1.07288e-05	117500	2.6226e-05	117500	0.000113249	117500	6.79493e-05	117500	5.72205e-05	117500	2.5034e-05	117500	4.41074e-05	117500	2.38419e-06	117500	7.51019e-05	117500	3.21865e-05	117500	2.98023e-05	117500	7.27177e-05	117500	5.84126e-05	117500	5.96046e-05	117500	3.57628e-05	117500	9.53674e-05
		118125	4.29153e-05	118125	8.22544e-05	118125	3.69549e-05	118125	3.57628e-05	118125	1.78814e-05	118125	4.41074e-05	118125	7.15256e-05	118125	4.88758e-05	118125	2.14577e-05	118125	7.15256e-05	118125	5.84126e-05	118125	2.5034e-05	118125	6.67572e-05	118125	7.51019e-05	118125	4.17233e-05	118125	5.96046e-06	118125	3.8147e-05	118125	5.96046e-05	118125	6.4373e-05	118125	3.93391e-05	118125	4.17233e-05	118125	6.55651e-05	118125	5.00679e-05	118125	0.00010848
		118750	5.24521e-05	118750	2.14577e-05	118750	5.48363e-05	118750	5.96046e-05	118750	6.55651e-05	118750	2.86102e-05	118750	3.09944e-05	118750	4.76837e-05	118750	7.03335e-05	118750	5.96046e-05	118750	4.05312e-05	118750	5.72205e-05	118750	4.88758e-05	118750	8.34465e-05	118750	7.86781e-05	118750	6.55651e-05	118750	8.9407e-05	118750	2.6226e-05	118750	1.78814e-05	118750	3.09944e-05	118750	3.69549e-05	118750	1.90735e-05	118750	0.000120401	118750	6.19888e-05
		119375	4.52995e-05	119375	0.000106096	119375	0.000113249	119375	2.26498e-05	119375	1.90735e-05	119375	4.17233e-05	119375	6.67572e-05	119375	4.05312e-05	119375	3.57628e-05	119375	3.8147e-05	119375	9.89437e-05	119375	2.74181e-05	119375	4.29153e-05	119375	2.86102e-05	119375	4.05312e-05	119375	3.21865e-05	119375	3.69549e-05	119375	2.98023e-05	119375	1.07288e-05	119375	5.48363e-05	119375	0.000104904	119375	9.05991e-05	119375	7.39098e-05	119375	5.126e-05
		120000	2.86102e-05	120000	3.57628e-05	120000	5.60284e-05	120000	2.26498e-05	120000	2.5034e-05	120000	3.8147e-05	120000	0.000162125	120000	3.8147e-05	120000	7.51019e-05	120000	3.93391e-05	120000	0.000103712	120000	5.126e-05	120000	2.38419e-05	120000	3.57628e-06	120000	7.39098e-05	120000	2.6226e-05	120000	2.5034e-05	120000	4.64916e-05	120000	2.38419e-05	120000	6.31809e-05	120000	9.05991e-05	120000	5.00679e-05	120000	9.05991e-05	120000	6.4373e-05
		120625	7.39098e-05	120625	3.21865e-05	120625	5.36442e-05	120625	5.00679e-05	120625	6.91414e-05	120625	3.21865e-05	120625	3.93391e-05	120625	5.00679e-05	120625	5.96046e-05	120625	2.14577e-05	120625	4.29153e-05	120625	5.126e-05	120625	8.58307e-05	120625	8.22544e-05	120625	9.77516e-05	120625	2.6226e-05	120625	4.52995e-05	120625	3.57628e-05	120625	3.93391e-05	120625	6.07967e-05	120625	0.000120401	120625	4.29153e-05	120625	0.000122786	120625	5.48363e-05
		121250	2.86102e-05	121250	6.79493e-05	121250	8.70228e-05	121250	0.000115633	121250	5.48363e-05	121250	2.02656e-05	121250	5.72205e-05	121250	4.88758e-05	121250	1.54972e-05	121250	0.000112057	121250	0.000100136	121250	5.96046e-05	121250	5.48363e-05	121250	5.72205e-05	121250	5.84126e-05	121250	3.69549e-05	121250	8.82149e-05	121250	0.000127554	121250	2.02656e-05	121250	3.8147e-05	121250	5.72205e-05	121250	8.22544e-05	121250	9.53674e-06	121250	5.96046e-05
		121875	5.36442e-05	121875	2.98023e-05	121875	8.46386e-05	121875	8.46386e-05	121875	6.79493e-05	121875	9.29832e-05	121875	3.69549e-05	121875	5.36442e-05	121875	2.6226e-05	121875	1.66893e-05	121875	9.29832e-05	121875	7.98702e-05	121875	4.17233e-05	121875	6.55651e-05	121875	1.66893e-05	121875	5.84126e-05	121875	9.89437e-05	121875	4.41074e-05	121875	7.03335e-05	121875	6.31809e-05	121875	3.8147e-05	121875	7.15256e-05	121875	1.78814e-05	121875	0.000104904
		122500	2.38419e-05	122500	4.29153e-05	122500	6.31809e-05	122500	1.07288e-05	122500	1.19209e-05	122500	8.9407e-05	122500	3.93391e-05	122500	8.9407e-05	122500	6.19888e-05	122500	3.33786e-05	122500	3.33786e-05	122500	8.58307e-05	122500	4.05312e-05	122500	0.000122786	122500	7.03335e-05	122500	3.33786e-05	122500	4.05312e-05	122500	6.91414e-05	122500	1.90735e-05	122500	4.29153e-05	122500	4.17233e-05	122500	4.05312e-05	122500	6.31809e-05	122500	7.15256e-06
		123125	2.26498e-05	123125	8.9407e-05	123125	0.000101328	123125	8.22544e-05	123125	6.91414e-05	123125	2.14577e-05	123125	6.55651e-05	123125	1.19209e-05	123125	1.3113e-05	123125	3.09944e-05	123125	2.5034e-05	123125	5.36442e-05	123125	1.90735e-05	123125	2.14577e-05	123125	0.000110865	123125	4.41074e-05	123125	2.38419e-05	123125	6.19888e-05	123125	2.26498e-05	123125	7.62939e-05	123125	4.64916e-05	123125	7.86781e-05	123125	1.43051e-05	123125	0.000113249
		123750	6.79493e-05	123750	6.67572e-05	123750	3.33786e-05	123750	4.41074e-05	123750	1.66893e-05	123750	5.60284e-05	123750	4.64916e-05	123750	7.27177e-05	123750	4.52995e-05	123750	5.48363e-05	123750	3.69549e-05	123750	3.33786e-05	123750	2.02656e-05	123750	3.45707e-05	123750	8.58307e-05	123750	4.64916e-05	123750	4.29153e-05	123750	7.27177e-05	123750	7.15256e-06	123750	6.79493e-05	123750	2.02656e-05	123750	4.52995e-05	123750	7.62939e-05	123750	2.14577e-05
		124375	3.8147e-05	124375	8.82149e-05	124375	5.24521e-05	124375	1.19209e-06	124375	4.88758e-05	124375	2.5034e-05	124375	4.41074e-05	124375	5.126e-05	124375	2.5034e-05	124375	4.76837e-06	124375	4.52995e-05	124375	1.19209e-05	124375	0.000137091	124375	6.79493e-05	124375	3.09944e-05	124375	4.64916e-05	124375	0.000109673	124375	6.4373e-05	124375	5.126e-05	124375	1.54972e-05	124375	7.51019e-05	124375	4.64916e-05	124375	4.41074e-05	124375	2.5034e-05
		125000	3.09944e-05	125000	7.86781e-05	125000	7.62939e-05	125000	0.000119209	125000	9.41753e-05	125000	3.45707e-05	125000	6.4373e-05	125000	4.64916e-05	125000	0.000126362	125000	9.65595e-05	125000	2.6226e-05	125000	5.00679e-05	125000	3.57628e-05	125000	8.34465e-06	125000	8.82149e-05	125000	8.34465e-05	125000	0.000100136	125000	3.93391e-05	125000	9.17912e-05	125000	7.27177e-05	125000	3.93391e-05	125000	2.98023e-05	125000	6.07967e-05	125000	7.98702e-05
		125625	0.000114441	125625	5.72205e-05	125625	5.48363e-05	125625	7.15256e-05	125625	4.17233e-05	125625	4.76837e-06	125625	7.51019e-05	125625	5.48363e-05	125625	0.000126362	125625	0.000143051	125625	7.7486e-05	125625	1.54972e-05	125625	6.67572e-05	125625	7.15256e-05	125625	3.93391e-05	125625	0.000106096	125625	7.39098e-05	125625	5.48363e-05	125625	0.00017643	125625	0.000104904	125625	0.000112057	125625	4.88758e-05	125625	8.58307e-05	125625	3.09944e-05
		126250	9.53674e-05	126250	8.70228e-05	126250	7.39098e-05	126250	1.3113e-05	126250	2.38419e-05	126250	3.93391e-05	126250	3.93391e-05	126250	4.88758e-05	126250	9.53674e-06	126250	1.07288e-05	126250	6.55651e-05	126250	1.3113e-05	126250	3.45707e-05	126250	2.86102e-05	126250	5.96046e-05	126250	4.64916e-05	126250	2.86102e-05	126250	7.62939e-05	126250	7.27177e-05	126250	6.19888e-05	126250	1.54972e-05	126250	0.000112057	126250	9.53674e-06	126250	3.8147e-05
		126875	7.7486e-05	126875	2.26498e-05	126875	3.21865e-05	126875	0.000106096	126875	3.45707e-05	126875	2.38419e-05	126875	1.07288e-05	126875	5.60284e-05	126875	3.93391e-05	126875	2.5034e-05	126875	2.74181e-05	126875	3.45707e-05	126875	1.78814e-05	126875	5.00679e-05	126875	5.48363e-05	126875	9.29832e-05	126875	5.84126e-05	126875	6.07967e-05	126875	7.27177e-05	126875	5.72205e-05	126875	9.53674e-06	126875	1.19209e-06	126875	5.96046e-05	126875	2.5034e-05
		127500	4.41074e-05	127500	6.31809e-05	127500	7.98702e-05	127500	1.07288e-05	127500	0.000110865	127500	3.33786e-05	127500	6.55651e-05	127500	7.39098e-05	127500	6.19888e-05	127500	5.48363e-05	127500	8.46386e-05	127500	8.58307e-05	127500	4.52995e-05	127500	3.69549e-05	127500	1.90735e-05	127500	4.88758e-05	127500	8.34465e-06	127500	7.03335e-05	127500	3.69549e-05	127500	5.36442e-05	127500	5.00679e-05	127500	7.15256e-06	127500	7.98702e-05	127500	2.02656e-05
		128125	6.67572e-05	128125	5.72205e-05	128125	5.126e-05	128125	3.57628e-05	128125	7.7486e-05	128125	4.29153e-05	128125	5.126e-05	128125	4.76837e-05	128125	3.93391e-05	128125	7.98702e-05	128125	3.09944e-05	128125	6.79493e-05	128125	3.93391e-05	128125	4.64916e-05	128125	3.8147e-05	128125	2.02656e-05	128125	2.74181e-05	128125	8.10623e-05	128125	4.41074e-05	128125	4.88758e-05	128125	3.09944e-05	128125	5.96046e-06	128125	3.45707e-05	128125	1.90735e-05
		128750	7.62939e-05	128750	2.26498e-05	128750	2.74181e-05	128750	5.00679e-05	128750	9.53674e-05	128750	4.29153e-05	128750	4.88758e-05	128750	0.000100136	128750	1.54972e-05	128750	1.43051e-05	128750	8.82149e-05	128750	1.90735e-05	128750	2.74181e-05	128750	0.000127554	128750	3.21865e-05	128750	7.03335e-05	128750	3.21865e-05	128750	3.09944e-05	128750	8.9407e-05	128750	7.15256e-05	128750	8.34465e-06	128750	1.43051e-05	128750	8.22544e-05	128750	1.19209e-06
		129375	6.31809e-05	129375	4.17233e-05	129375	4.41074e-05	129375	5.72205e-05	129375	5.60284e-05	129375	2.86102e-05	129375	4.76837e-06	129375	5.72205e-05	129375	3.8147e-05	129375	3.57628e-06	129375	7.86781e-05	129375	6.31809e-05	129375	7.62939e-05	129375	8.46386e-05	129375	1.43051e-05	129375	9.05991e-05	129375	2.74181e-05	129375	3.57628e-05	129375	4.88758e-05	129375	4.64916e-05	129375	7.62939e-05	129375	5.24521e-05	129375	7.39098e-05	129375	4.76837e-05
		130000	3.8147e-05	130000	5.36442e-05	130000	7.86781e-05	130000	5.126e-05	130000	2.26498e-05	130000	9.53674e-06	130000	8.82149e-05	130000	3.8147e-05	130000	4.05312e-05	130000	5.36442e-05	130000	3.93391e-05	130000	4.88758e-05	130000	3.93391e-05	130000	3.93391e-05	130000	9.17912e-05	130000	2.74181e-05	130000	2.74181e-05	130000	5.84126e-05	130000	0.000154972	130000	7.7486e-05	130000	8.34465e-06	130000	1.07288e-05	130000	2.38419e-05	130000	2.38419e-05
		130625	5.00679e-05	130625	4.17233e-05	130625	7.39098e-05	130625	2.26498e-05	130625	2.98023e-05	130625	1.78814e-05	130625	8.34465e-06	130625	3.69549e-05	130625	9.17912e-05	130625	6.31809e-05	130625	6.79493e-05	130625	3.09944e-05	130625	5.96046e-06	130625	7.15256e-05	130625	4.76837e-05	130625	2.98023e-05	130625	4.76837e-05	130625	5.84126e-05	130625	2.38419e-05	130625	0.000106096	130625	2.38419e-05	130625	0.000106096	130625	3.45707e-05	130625	5.126e-05
		131250	8.34465e-06	131250	8.34465e-05	131250	5.126e-05	131250	5.126e-05	131250	9.05991e-05	131250	0.000116825	131250	7.98702e-05	131250	6.91414e-05	131250	2.14577e-05	131250	6.07967e-05	131250	3.57628e-05	131250	3.09944e-05	131250	3.57628e-05	131250	6.31809e-05	131250	8.58307e-05	131250	2.86102e-05	131250	9.65595e-05	131250	4.88758e-05	131250	1.66893e-05	131250	4.41074e-05	131250	3.93391e-05	131250	9.53674e-06	131250	4.88758e-05	131250	0.000101328
		131875	1.19209e-05	131875	4.29153e-05	131875	3.8147e-05	131875	6.4373e-05	131875	1.3113e-05	131875	4.64916e-05	131875	6.91414e-05	131875	2.26498e-05	131875	7.7486e-05	131875	4.17233e-05	131875	6.79493e-05	131875	2.5034e-05	131875	2.6226e-05	131875	4.29153e-05	131875	5.36442e-05	131875	4.29153e-05	131875	7.39098e-05	131875	6.67572e-05	131875	5.24521e-05	131875	6.91414e-05	131875	0.000106096	131875	0.000100136	131875	6.19888e-05	131875	0.000120401
		132500	6.55651e-05	132500	2.38419e-05	132500	3.45707e-05	132500	0.000107288	132500	4.29153e-05	132500	9.89437e-05	132500	1.78814e-05	132500	2.14577e-05	132500	2.02656e-05	132500	2.86102e-05	132500	8.9407e-05	132500	3.8147e-05	132500	6.31809e-05	132500	4.05312e-05	132500	3.33786e-05	132500	9.41753e-05	132500	5.84126e-05	132500	1.78814e-05	132500	3.33786e-05	132500	7.39098e-05	132500	0.000103712	132500	2.98023e-05	132500	6.07967e-05	132500	1.43051e-05
		133125	2.98023e-05	133125	4.64916e-05	133125	2.86102e-05	133125	7.27177e-05	133125	4.52995e-05	133125	1.19209e-06	133125	6.19888e-05	133125	2.6226e-05	133125	7.7486e-05	133125	4.64916e-05	133125	3.21865e-05	133125	8.22544e-05	133125	7.51019e-05	133125	6.91414e-05	133125	5.84126e-05	133125	5.72205e-05	133125	6.31809e-05	133125	4.05312e-05	133125	5.126e-05	133125	2.26498e-05	133125	4.76837e-05	133125	6.31809e-05	133125	5.96046e-05	133125	6.79493e-05
		133750	4.41074e-05	133750	5.126e-05	133750	8.22544e-05	133750	9.29832e-05	133750	6.19888e-05	133750	4.76837e-05	133750	2.14577e-05	133750	4.76837e-05	133750	6.31809e-05	133750	7.03335e-05	133750	0.000122786	133750	4.05312e-05	133750	4.64916e-05	133750	7.7486e-05	133750	3.21865e-05	133750	0.000140667	133750	9.17912e-05	133750	5.84126e-05	133750	9.05991e-05	133750	3.93391e-05	133750	4.29153e-05	133750	4.76837e-05	133750	8.82149e-05	133750	8.58307e-05
		134375	3.09944e-05	134375	6.79493e-05	134375	2.6226e-05	134375	5.00679e-05	134375	4.41074e-05	134375	2.98023e-05	134375	4.41074e-05	134375	8.34465e-06	134375	2.6226e-05	134375	9.77516e-05	134375	5.126e-05	134375	5.48363e-05	134375	8.10623e-05	134375	3.33786e-05	134375	6.55651e-05	134375	4.05312e-05	134375	4.64916e-05	134375	6.19888e-05	134375	2.74181e-05	134375	4.64916e-05	134375	5.24521e-05	134375	6.07967e-05	134375	2.86102e-05	134375	8.34465e-05
		135000	3.93391e-05	135000	7.7486e-05	135000	7.98702e-05	135000	6.91414e-05	135000	5.48363e-05	135000	7.98702e-05	135000	3.45707e-05	135000	3.09944e-05	135000	3.93391e-05	135000	2.38419e-05	135000	5.36442e-05	135000	4.88758e-05	135000	5.96046e-05	135000	3.09944e-05	135000	4.52995e-05	135000	3.93391e-05	135000	7.15256e-05	135000	6.67572e-05	135000	4.41074e-05	135000	0.000116825	135000	2.38419e-05	135000	2.86102e-05	135000	5.84126e-05	135000	2.6226e-05
		135625	2.26498e-05	135625	2.02656e-05	135625	4.05312e-05	135625	4.41074e-05	135625	3.45707e-05	135625	3.93391e-05	135625	0.000116825	135625	9.53674e-06	135625	2.74181e-05	135625	5.24521e-05	135625	5.126e-05	135625	5.24521e-05	135625	2.98023e-05	135625	2.26498e-05	135625	1.66893e-05	135625	4.05312e-05	135625	8.34465e-06	135625	4.88758e-05	135625	5.84126e-05	135625	2.38419e-05	135625	3.45707e-05	135625	2.02656e-05	135625	2.98023e-05	135625	7.7486e-05
		136250	7.86781e-05	136250	7.62939e-05	136250	3.57628e-05	136250	4.64916e-05	136250	7.62939e-05	136250	2.14577e-05	136250	9.17912e-05	136250	6.79493e-05	136250	6.07967e-05	136250	0.000110865	136250	3.57628e-06	136250	9.77516e-05	136250	0.000100136	136250	5.96046e-05	136250	0.00010252	136250	0.000146627	136250	1.90735e-05	136250	4.76837e-05	136250	0.000140667	136250	6.91414e-05	136250	4.05312e-05	136250	4.17233e-05	136250	2.26498e-05	136250	9.65595e-05
		136875	4.41074e-05	136875	4.29153e-05	136875	4.29153e-05	136875	9.53674e-06	136875	3.57628e-05	136875	5.00679e-05	136875	3.69549e-05	136875	5.84126e-05	136875	2.14577e-05	136875	8.34465e-06	136875	4.88758e-05	136875	6.31809e-05	136875	3.57628e-06	136875	5.24521e-05	136875	9.53674e-06	136875	0.000101328	136875	8.34465e-05	136875	2.14577e-05	136875	9.05991e-05	136875	6.79493e-05	136875	6.67572e-05	136875	9.29832e-05	136875	4.29153e-05	136875	2.26498e-05
		137500	2.74181e-05	137500	5.126e-05	137500	6.79493e-05	137500	1.78814e-05	137500	5.36442e-05	137500	9.29832e-05	137500	8.10623e-05	137500	5.36442e-05	137500	4.52995e-05	137500	7.03335e-05	137500	1.90735e-05	137500	5.24521e-05	137500	4.76837e-05	137500	2.38419e-06	137500	0.000103712	137500	5.126e-05	137500	7.39098e-05	137500	5.24521e-05	137500	3.09944e-05	137500	6.07967e-05	137500	6.67572e-05	137500	7.15256e-05	137500	2.86102e-05	137500	0.000128746
		138125	0.000104904	138125	9.65595e-05	138125	7.39098e-05	138125	4.05312e-05	138125	5.60284e-05	138125	5.60284e-05	138125	5.60284e-05	138125	0.000110865	138125	9.17912e-05	138125	5.48363e-05	138125	9.53674e-05	138125	5.84126e-05	138125	5.126e-05	138125	3.69549e-05	138125	9.17912e-05	138125	7.7486e-05	138125	2.5034e-05	138125	1.3113e-05	138125	2.14577e-05	138125	0.000128746	138125	2.5034e-05	138125	2.6226e-05	138125	2.26498e-05	138125	9.17912e-05
		138750	5.60284e-05	138750	3.33786e-05	138750	3.33786e-05	138750	3.45707e-05	138750	5.24521e-05	138750	3.69549e-05	138750	9.53674e-06	138750	8.22544e-05	138750	2.38419e-05	138750	5.72205e-05	138750	1.19209e-05	138750	2.98023e-05	138750	3.21865e-05	138750	3.93391e-05	138750	2.86102e-05	138750	4.17233e-05	138750	9.29832e-05	138750	7.27177e-05	138750	0.000115633	138750	4.64916e-05	138750	4.41074e-05	138750	5.48363e-05	138750	3.93391e-05	138750	6.07967e-05
		139375	2.14577e-05	139375	1.90735e-05	139375	7.7486e-05	139375	1.90735e-05	139375	6.67572e-05	139375	4.17233e-05	139375	6.91414e-05	139375	2.14577e-05	139375	2.38419e-05	139375	8.82149e-05	139375	3.57628e-06	139375	6.67572e-05	139375	2.02656e-05	139375	5.126e-05	139375	7.51019e-05	139375	6.67572e-05	139375	4.41074e-05	139375	5.24521e-05	139375	6.4373e-05	139375	8.58307e-05	139375	6.67572e-05	139375	3.8147e-05	139375	6.31809e-05	139375	5.36442e-05
		140000	0.00010252	140000	5.126e-05	140000	0	140000	0.000103712	140000	4.41074e-05	140000	7.51019e-05	140000	6.91414e-05	140000	5.72205e-05	140000	2.86102e-05	140000	9.05991e-05	140000	6.4373e-05	140000	3.33786e-05	140000	2.74181e-05	140000	3.09944e-05	140000	4.17233e-05	140000	3.8147e-05	140000	3.09944e-05	140000	0.000100136	140000	0.000116825	140000	7.39098e-05	140000	2.02656e-05	140000	6.4373e-05	140000	3.45707e-05	140000	4.29153e-05
		140625	3.69549e-05	140625	6.4373e-05	140625	7.7486e-05	140625	5.126e-05	140625	2.26498e-05	140625	4.29153e-05	140625	6.19888e-05	140625	6.19888e-05	140625	7.7486e-05	140625	5.84126e-05	140625	3.69549e-05	140625	7.98702e-05	140625	6.31809e-05	140625	0.000151396	140625	4.64916e-05	140625	6.31809e-05	140625	3.69549e-05	140625	1.78814e-05	140625	5.48363e-05	140625	3.21865e-05	140625	3.57628e-06	140625	6.31809e-05	140625	3.09944e-05	140625	5.36442e-05
		141250	8.22544e-05	141250	9.41753e-05	141250	7.98702e-05	141250	7.62939e-05	141250	7.51019e-05	141250	9.77516e-05	141250	2.14577e-05	141250	4.88758e-05	141250	5.24521e-05	141250	0.000123978	141250	5.96046e-05	141250	1.66893e-05	141250	2.6226e-05	141250	7.98702e-05	141250	8.9407e-05	141250	4.17233e-05	141250	8.70228e-05	141250	2.38419e-05	141250	4.41074e-05	141250	6.07967e-05	141250	3.8147e-05	141250	3.93391e-05	141250	6.67572e-05	141250	6.31809e-05
		141875	0.000103712	141875	5.36442e-05	141875	4.17233e-05	141875	5.24521e-05	141875	6.07967e-05	141875	5.96046e-05	141875	4.88758e-05	141875	2.14577e-05	141875	3.93391e-05	141875	2.5034e-05	141875	2.74181e-05	141875	3.57628e-05	141875	6.91414e-05	141875	3.09944e-05	141875	5.84126e-05	141875	5.84126e-05	141875	0.000107288	141875	4.76837e-05	141875	4.41074e-05	141875	3.09944e-05	141875	4.64916e-05	141875	3.93391e-05	141875	5.84126e-05	141875	6.55651e-05
		142500	5.00679e-05	142500	0.000109673	142500	9.65595e-05	142500	3.8147e-05	142500	2.74181e-05	142500	3.93391e-05	142500	1.54972e-05	142500	3.33786e-05	142500	3.45707e-05	142500	6.67572e-05	142500	2.02656e-05	142500	0.000110865	142500	1.43051e-05	142500	6.79493e-05	142500	9.53674e-05	142500	5.24521e-05	142500	4.76837e-05	142500	5.84126e-05	142500	3.09944e-05	142500	3.93391e-05	142500	2.26498e-05	142500	5.72205e-05	142500	3.69549e-05	142500	4.41074e-05
		143125	3.8147e-05	143125	2.26498e-05	143125	5.72205e-05	143125	9.29832e-05	143125	5.96046e-06	143125	6.79493e-05	143125	2.14577e-05	143125	4.64916e-05	143125	4.76837e-05	143125	5.00679e-05	143125	5.72205e-05	143125	5.96046e-05	143125	3.33786e-05	143125	4.29153e-05	143125	5.96046e-06	143125	4.29153e-05	143125	1.66893e-05	143125	4.17233e-05	143125	6.19888e-05	143125	8.22544e-05	143125	1.78814e-05	143125	2.14577e-05	143125	9.41753e-05	143125	2.02656e-05
		143750	0.000104904	143750	6.19888e-05	143750	8.34465e-06	143750	1.43051e-05	143750	1.90735e-05	143750	6.4373e-05	143750	5.00679e-05	143750	6.19888e-05	143750	5.126e-05	143750	1.90735e-05	143750	5.00679e-05	143750	3.21865e-05	143750	4.76837e-05	143750	5.126e-05	143750	6.07967e-05	143750	3.93391e-05	143750	5.00679e-05	143750	3.93391e-05	143750	3.33786e-05	143750	1.66893e-05	143750	4.76837e-05	143750	5.60284e-05	143750	4.88758e-05	143750	6.67572e-05
		144375	7.62939e-05	144375	7.15256e-05	144375	7.86781e-05	144375	6.67572e-05	144375	1.54972e-05	144375	9.41753e-05	144375	1.66893e-05	144375	5.126e-05	144375	6.31809e-05	144375	9.65595e-05	144375	3.57628e-05	144375	5.84126e-05	144375	7.51019e-05	144375	5.96046e-05	144375	7.62939e-05	144375	6.31809e-05	144375	7.03335e-05	144375	8.9407e-05	144375	0.000139475	144375	4.05312e-05	144375	3.57628e-05	144375	2.74181e-05	144375	7.98702e-05	144375	3.09944e-05
		145000	6.19888e-05	145000	2.98023e-05	145000	2.02656e-05	145000	5.72205e-05	145000	2.98023e-05	145000	9.05991e-05	145000	7.62939e-05	145000	0.000134706	145000	8.46386e-05	145000	8.10623e-05	145000	8.70228e-05	145000	8.9407e-05	145000	7.39098e-05	145000	4.17233e-05	145000	2.6226e-05	145000	9.53674e-06	145000	7.03335e-05	145000	5.48363e-05	145000	9.89437e-05	145000	4.17233e-05	145000	7.03335e-05	145000	3.93391e-05	145000	4.76837e-05	145000	4.52995e-05
		145625	2.98023e-05	145625	4.29153e-05	145625	5.126e-05	145625	5.84126e-05	145625	3.21865e-05	145625	0.000120401	145625	3.33786e-05	145625	4.29153e-05	145625	7.15256e-05	145625	9.29832e-05	145625	4.29153e-05	145625	8.22544e-05	145625	6.67572e-05	145625	4.41074e-05	145625	3.09944e-05	145625	9.89437e-05	145625	9.77516e-05	145625	5.126e-05	145625	4.17233e-05	145625	1.78814e-05	145625	8.34465e-06	145625	2.26498e-05	145625	1.54972e-05	145625	3.57628e-06
		146250	7.62939e-05	146250	7.27177e-05	146250	5.72205e-05	146250	5.00679e-05	146250	9.17912e-05	146250	0.000100136	146250	3.09944e-05	146250	3.33786e-05	146250	4.17233e-05	146250	5.24521e-05	146250	9.89437e-05	146250	0.000103712	146250	4.41074e-05	146250	8.9407e-05	146250	5.84126e-05	146250	6.07967e-05	146250	3.09944e-05	146250	7.62939e-05	146250	1.78814e-05	146250	3.33786e-05	146250	5.48363e-05	146250	4.41074e-05	146250	4.64916e-05	146250	2.26498e-05
		146875	2.02656e-05	146875	7.7486e-05	146875	8.22544e-05	146875	9.05991e-05	146875	4.52995e-05	146875	7.27177e-05	146875	1.54972e-05	146875	5.60284e-05	146875	5.24521e-05	146875	0.00010848	146875	6.55651e-05	146875	5.24521e-05	146875	8.82149e-05	146875	4.41074e-05	146875	5.36442e-05	146875	3.69549e-05	146875	2.6226e-05	146875	6.67572e-05	146875	6.67572e-05	146875	5.24521e-05	146875	3.33786e-05	146875	4.76837e-05	146875	7.15256e-05	146875	2.02656e-05
		147500	8.70228e-05	147500	2.86102e-05	147500	8.34465e-05	147500	7.15256e-05	147500	4.76837e-05	147500	0.000100136	147500	0.000115633	147500	4.88758e-05	147500	2.98023e-05	147500	4.64916e-05	147500	4.41074e-05	147500	2.02656e-05	147500	6.07967e-05	147500	7.51019e-05	147500	7.51019e-05	147500	2.6226e-05	147500	6.31809e-05	147500	3.69549e-05	147500	1.66893e-05	147500	3.09944e-05	147500	9.05991e-05	147500	2.5034e-05	147500	6.07967e-05	147500	1.90735e-05
		148125	3.69549e-05	148125	6.91414e-05	148125	3.69549e-05	148125	4.17233e-05	148125	4.88758e-05	148125	7.7486e-05	148125	3.33786e-05	148125	5.72205e-05	148125	8.82149e-05	148125	2.86102e-05	148125	5.00679e-05	148125	1.54972e-05	148125	1.19209e-05	148125	7.03335e-05	148125	6.91414e-05	148125	1.90735e-05	148125	7.03335e-05	148125	2.98023e-05	148125	5.00679e-05	148125	5.36442e-05	148125	5.72205e-05	148125	5.60284e-05	148125	2.74181e-05	148125	5.48363e-05
		148750	5.00679e-05	148750	0.000101328	148750	0.000123978	148750	4.05312e-05	148750	2.74181e-05	148750	7.03335e-05	148750	7.39098e-05	148750	2.38419e-06	148750	1.19209e-06	148750	7.03335e-05	148750	9.41753e-05	148750	4.41074e-05	148750	3.93391e-05	148750	7.62939e-05	148750	5.36442e-05	148750	4.17233e-05	148750	4.41074e-05	148750	5.126e-05	148750	2.38419e-05	148750	2.38419e-05	148750	4.17233e-05	148750	5.84126e-05	148750	0.000118017	148750	3.57628e-05
		149375	4.88758e-05	149375	8.22544e-05	149375	6.31809e-05	149375	3.09944e-05	149375	3.21865e-05	149375	2.74181e-05	149375	7.27177e-05	149375	8.34465e-05	149375	4.41074e-05	149375	2.26498e-05	149375	3.09944e-05	149375	5.60284e-05	149375	3.57628e-05	149375	4.05312e-05	149375	7.03335e-05	149375	5.00679e-05	149375	2.5034e-05	149375	0.000112057	149375	4.41074e-05	149375	4.29153e-05	149375	2.86102e-05	149375	3.45707e-05	149375	5.96046e-05	149375	6.91414e-05
		150000	5.72205e-05	150000	7.15256e-05	150000	5.72205e-05	150000	6.67572e-05	150000	8.9407e-05	150000	3.21865e-05	150000	3.69549e-05	150000	5.72205e-05	150000	6.4373e-05	150000	1.3113e-05	150000	3.21865e-05	150000	3.8147e-05	150000	6.07967e-05	150000	7.51019e-05	150000	5.72205e-05	150000	3.57628e-05	150000	3.33786e-05	150000	4.05312e-05	150000	6.07967e-05	150000	1.78814e-05	150000	3.93391e-05	150000	2.26498e-05	150000	3.57628e-05	150000	6.4373e-05
		150625	9.17912e-05	150625	2.14577e-05	150625	5.24521e-05	150625	2.26498e-05	150625	2.74181e-05	150625	2.6226e-05	150625	2.74181e-05	150625	1.3113e-05	150625	3.21865e-05	150625	8.82149e-05	150625	7.86781e-05	150625	4.52995e-05	150625	6.79493e-05	150625	5.48363e-05	150625	0.000106096	150625	5.84126e-05	150625	4.52995e-05	150625	5.72205e-05	150625	4.76837e-05	150625	5.96046e-05	150625	4.17233e-05	150625	2.26498e-05	150625	3.09944e-05	150625	1.90735e-05
		151250	9.53674e-05	151250	6.79493e-05	151250	7.51019e-05	151250	6.79493e-05	151250	5.72205e-05	151250	5.96046e-05	151250	4.17233e-05	151250	6.07967e-05	151250	5.84126e-05	151250	5.24521e-05	151250	4.05312e-05	151250	1.78814e-05	151250	2.02656e-05	151250	5.60284e-05	151250	6.07967e-05	151250	4.29153e-05	151250	3.09944e-05	151250	5.36442e-05	151250	4.64916e-05	151250	4.64916e-05	151250	8.70228e-05	151250	5.00679e-05	151250	4.76837e-05	151250	0.000114441
		151875	5.96046e-05	151875	4.52995e-05	151875	4.52995e-05	151875	3.21865e-05	151875	9.65595e-05	151875	5.96046e-06	151875	6.4373e-05	151875	5.72205e-05	151875	3.69549e-05	151875	2.6226e-05	151875	7.15256e-05	151875	6.4373e-05	151875	5.24521e-05	151875	6.07967e-05	151875	0.000107288	151875	3.57628e-05	151875	9.41753e-05	151875	7.51019e-05	151875	7.7486e-05	151875	2.98023e-05	151875	5.36442e-05	151875	2.86102e-05	151875	4.05312e-05	151875	6.91414e-05
		152500	6.67572e-05	152500	3.93391e-05	152500	4.41074e-05	152500	4.29153e-05	152500	6.55651e-05	152500	9.77516e-05	152500	4.64916e-05	152500	8.9407e-05	152500	1.07288e-05	152500	6.67572e-05	152500	6.31809e-05	152500	5.72205e-05	152500	1.78814e-05	152500	0.000119209	152500	2.74181e-05	152500	5.24521e-05	152500	4.41074e-05	152500	7.39098e-05	152500	6.67572e-05	152500	5.00679e-05	152500	9.65595e-05	152500	3.09944e-05	152500	8.70228e-05	152500	7.27177e-05
		153125	5.96046e-05	153125	2.38419e-05	153125	4.76837e-05	153125	5.36442e-05	153125	9.29832e-05	153125	5.24521e-05	153125	0.000134706	153125	2.38419e-05	153125	4.52995e-05	153125	9.17912e-05	153125	3.8147e-05	153125	8.10623e-05	153125	1.90735e-05	153125	4.88758e-05	153125	0.000122786	153125	6.79493e-05	153125	5.24521e-05	153125	2.14577e-05	153125	8.34465e-05	153125	5.36442e-05	153125	3.93391e-05	153125	3.57628e-06	153125	0.000156164	153125	4.29153e-05
		153750	6.19888e-05	153750	3.21865e-05	153750	7.15256e-05	153750	6.31809e-05	153750	8.58307e-05	153750	2.5034e-05	153750	4.29153e-05	153750	3.8147e-05	153750	5.96046e-05	153750	8.70228e-05	153750	2.14577e-05	153750	3.33786e-05	153750	0.000104904	153750	1.54972e-05	153750	2.02656e-05	153750	6.31809e-05	153750	4.05312e-05	153750	2.14577e-05	153750	8.46386e-05	153750	7.27177e-05	153750	2.5034e-05	153750	5.96046e-06	153750	5.36442e-05	153750	2.38419e-05
		154375	0.000106096	154375	2.6226e-05	154375	5.00679e-05	154375	3.21865e-05	154375	2.6226e-05	154375	7.98702e-05	154375	1.66893e-05	154375	5.60284e-05	154375	9.89437e-05	154375	6.19888e-05	154375	5.48363e-05	154375	2.6226e-05	154375	4.29153e-05	154375	4.05312e-05	154375	9.53674e-06	154375	6.55651e-05	154375	1.66893e-05	154375	6.31809e-05	154375	4.41074e-05	154375	2.02656e-05	154375	9.41753e-05	154375	6.67572e-05	154375	4.52995e-05	154375	4.88758e-05
		155000	5.60284e-05	155000	2.86102e-05	155000	5.24521e-05	155000	5.72205e-05	155000	4.29153e-05	155000	2.86102e-05	155000	2.98023e-05	155000	4.76837e-05	155000	8.82149e-05	155000	6.55651e-05	155000	6.91414e-05	155000	3.8147e-05	155000	7.39098e-05	155000	5.72205e-05	155000	5.126e-05	155000	2.74181e-05	155000	4.76837e-05	155000	3.93391e-05	155000	6.67572e-05	155000	5.48363e-05	155000	4.17233e-05	155000	4.41074e-05	155000	3.21865e-05	155000	3.21865e-05
		155625	6.67572e-05	155625	6.07967e-05	155625	7.27177e-05	155625	5.60284e-05	155625	9.05991e-05	155625	6.67572e-05	155625	6.67572e-05	155625	9.53674e-05	155625	4.17233e-05	155625	9.65595e-05	155625	8.82149e-05	155625	6.31809e-05	155625	1.07288e-05	155625	1.78814e-05	155625	3.69549e-05	155625	8.34465e-05	155625	3.45707e-05	155625	5.84126e-05	155625	9.89437e-05	155625	2.02656e-05	155625	3.09944e-05	155625	4.64916e-05	155625	8.34465e-06	155625	4.76837e-05
		156250	4.41074e-05	156250	4.17233e-05	156250	5.36442e-05	156250	8.34465e-05	156250	5.72205e-05	156250	4.29153e-05	156250	2.86102e-05	156250	6.91414e-05	156250	1.90735e-05	156250	2.74181e-05	156250	2.98023e-05	156250	4.41074e-05	156250	3.57628e-05	156250	2.5034e-05	156250	3.93391e-05	156250	5.00679e-05	156250	1.54972e-05	156250	3.21865e-05	156250	5.24521e-05	156250	4.64916e-05	156250	3.57628e-05	156250	4.41074e-05	156250	2.5034e-05	156250	8.82149e-05
		156875	5.60284e-05	156875	3.33786e-05	156875	4.64916e-05	156875	3.69549e-05	156875	7.39098e-05	156875	6.55651e-05	156875	3.69549e-05	156875	6.19888e-05	156875	0.000133514	156875	2.74181e-05	156875	6.4373e-05	156875	6.31809e-05	156875	6.91414e-05	156875	8.58307e-05	156875	3.09944e-05	156875	3.93391e-05	156875	2.5034e-05	156875	3.69549e-05	156875	1.90735e-05	156875	7.62939e-05	156875	4.88758e-05	156875	6.55651e-05	156875	4.88758e-05	156875	0.000116825
		157500	2.86102e-05	157500	5.84126e-05	157500	9.53674e-05	157500	2.74181e-05	157500	3.93391e-05	157500	6.19888e-05	157500	1.90735e-05	157500	5.96046e-06	157500	4.05312e-05	157500	1.3113e-05	157500	2.26498e-05	157500	1.3113e-05	157500	1.90735e-05	157500	1.54972e-05	157500	7.7486e-05	157500	3.21865e-05	157500	4.05312e-05	157500	3.09944e-05	157500	1.43051e-05	157500	7.15256e-06	157500	3.93391e-05	157500	2.86102e-05	157500	2.14577e-05	157500	2.14577e-05
		158125	3.21865e-05	158125	4.52995e-05	158125	0.000106096	158125	3.93391e-05	158125	4.05312e-05	158125	2.86102e-05	158125	1.07288e-05	158125	3.57628e-05	158125	6.91414e-05	158125	7.03335e-05	158125	2.02656e-05	158125	1.78814e-05	158125	3.45707e-05	158125	4.52995e-05	158125	6.07967e-05	158125	5.72205e-05	158125	5.00679e-05	158125	6.07967e-05	158125	8.34465e-05	158125	4.88758e-05	158125	5.84126e-05	158125	5.00679e-05	158125	2.86102e-05	158125	7.86781e-05
		158750	2.26498e-05	158750	1.07288e-05	158750	4.52995e-05	158750	1.78814e-05	158750	0.000119209	158750	5.60284e-05	158750	3.57628e-05	158750	2.02656e-05	158750	8.22544e-05	158750	6.91414e-05	158750	5.36442e-05	158750	4.29153e-05	158750	5.60284e-05	158750	4.41074e-05	158750	4.76837e-05	158750	2.6226e-05	158750	5.126e-05	158750	9.53674e-06	158750	9.41753e-05	158750	5.36442e-05	158750	5.60284e-05	158750	4.76837e-05	158750	4.17233e-05	158750	0.000128746
		159375	7.15256e-05	159375	4.52995e-05	159375	5.96046e-05	159375	4.52995e-05	159375	9.41753e-05	159375	5.84126e-05	159375	4.64916e-05	159375	2.5034e-05	159375	3.8147e-05	159375	6.4373e-05	159375	2.5034e-05	159375	4.76837e-05	159375	4.29153e-05	159375	6.55651e-05	159375	4.29153e-05	159375	9.53674e-06	159375	4.17233e-05	159375	3.57628e-05	159375	2.86102e-05	159375	5.24521e-05	159375	2.38419e-05	159375	7.62939e-05	159375	7.03335e-05	159375	3.33786e-05
		160000	4.76837e-05	160000	8.10623e-05	160000	0	160000	0.000103712	160000	4.52995e-05	160000	5.36442e-05	160000	3.09944e-05	160000	5.36442e-05	160000	3.33786e-05	160000	8.22544e-05	160000	4.17233e-05	160000	6.31809e-05	160000	3.69549e-05	160000	2.74181e-05	160000	9.17912e-05	160000	6.31809e-05	160000	0.000152588	160000	1.78814e-05	160000	3.45707e-05	160000	2.5034e-05	160000	4.52995e-05	160000	5.96046e-06	160000	2.38419e-05	160000	7.62939e-05
		160625	7.15256e-05	160625	0.000100136	160625	7.39098e-05	160625	4.76837e-05	160625	1.66893e-05	160625	5.84126e-05	160625	3.69549e-05	160625	1.19209e-05	160625	6.55651e-05	160625	4.52995e-05	160625	2.14577e-05	160625	4.76837e-05	160625	5.48363e-05	160625	1.78814e-05	160625	3.93391e-05	160625	3.57628e-06	160625	0.000104904	160625	9.29832e-05	160625	1.3113e-05	160625	5.126e-05	160625	5.96046e-05	160625	3.09944e-05	160625	7.51019e-05	160625	4.17233e-05
		161250	5.00679e-05	161250	3.8147e-05	161250	4.64916e-05	161250	3.93391e-05	161250	0.000103712	161250	4.64916e-05	161250	8.58307e-05	161250	2.74181e-05	161250	4.41074e-05	161250	7.27177e-05	161250	7.15256e-05	161250	3.33786e-05	161250	9.53674e-06	161250	7.62939e-05	161250	3.45707e-05	161250	8.9407e-05	161250	6.55651e-05	161250	7.03335e-05	161250	4.29153e-05	161250	2.86102e-05	161250	3.93391e-05	161250	7.15256e-05	161250	5.72205e-05	161250	7.15256e-05
		161875	5.96046e-05	161875	8.34465e-06	161875	3.09944e-05	161875	8.10623e-05	161875	7.98702e-05	161875	7.98702e-05	161875	2.02656e-05	161875	1.66893e-05	161875	9.17912e-05	161875	7.03335e-05	161875	4.52995e-05	161875	5.126e-05	161875	3.33786e-05	161875	8.46386e-05	161875	4.64916e-05	161875	9.89437e-05	161875	3.8147e-05	161875	6.19888e-05	161875	5.48363e-05	161875	5.126e-05	161875	7.15256e-06	161875	5.24521e-05	161875	1.19209e-05	161875	7.7486e-05
		162500	7.15256e-05	162500	6.91414e-05	162500	0.000103712	162500	1.43051e-05	162500	8.58307e-05	162500	1.90735e-05	162500	4.76837e-05	162500	4.52995e-05	162500	9.89437e-05	162500	7.03335e-05	162500	4.64916e-05	162500	5.00679e-05	162500	8.82149e-05	162500	0.000103712	162500	3.8147e-05	162500	7.15256e-05	162500	8.82149e-05	162500	7.98702e-05	162500	3.69549e-05	162500	9.05991e-05	162500	4.17233e-05	162500	7.27177e-05	162500	5.00679e-05	162500	0.000135899
		163125	4.29153e-05	163125	5.36442e-05	163125	5.60284e-05	163125	2.86102e-05	163125	2.98023e-05	163125	9.53674e-05	163125	0.000144243	163125	3.69549e-05	163125	1.78814e-05	163125	2.6226e-05	163125	6.79493e-05	163125	6.19888e-05	163125	7.51019e-05	163125	3.45707e-05	163125	6.31809e-05	163125	4.52995e-05	163125	4.88758e-05	163125	2.14577e-05	163125	5.84126e-05	163125	1.07288e-05	163125	1.78814e-05	163125	1.78814e-05	163125	6.79493e-05	163125	6.07967e-05
		163750	4.41074e-05	163750	8.58307e-05	163750	7.39098e-05	163750	1.66893e-05	163750	6.31809e-05	163750	3.8147e-05	163750	4.64916e-05	163750	8.58307e-05	163750	4.41074e-05	163750	7.15256e-05	163750	2.02656e-05	163750	8.34465e-06	163750	6.07967e-05	163750	5.24521e-05	163750	5.84126e-05	163750	2.98023e-05	163750	5.60284e-05	163750	5.24521e-05	163750	4.17233e-05	163750	3.93391e-05	163750	1.43051e-05	163750	5.126e-05	163750	2.6226e-05	163750	5.126e-05
		164375	2.26498e-05	164375	3.45707e-05	164375	6.07967e-05	164375	6.31809e-05	164375	5.60284e-05	164375	1.66893e-05	164375	1.3113e-05	164375	8.82149e-05	164375	6.55651e-05	164375	9.17912e-05	164375	9.17912e-05	164375	2.6226e-05	164375	1.78814e-05	164375	5.72205e-05	164375	0.000122786	164375	7.86781e-05	164375	0.000137091	164375	6.67572e-05	164375	3.21865e-05	164375	3.45707e-05	164375	5.72205e-05	164375	2.98023e-05	164375	9.05991e-05	164375	7.27177e-05
		165000	4.41074e-05	165000	8.10623e-05	165000	3.69549e-05	165000	4.64916e-05	165000	5.60284e-05	165000	7.51019e-05	165000	2.14577e-05	165000	0.000120401	165000	4.52995e-05	165000	1.90735e-05	165000	9.41753e-05	165000	7.15256e-05	165000	6.4373e-05	165000	4.76837e-05	165000	4.64916e-05	165000	2.5034e-05	165000	6.07967e-05	165000	2.86102e-05	165000	0.000113249	165000	0.000138283	165000	7.15256e-05	165000	5.24521e-05	165000	4.41074e-05	165000	8.34465e-06
		165625	5.60284e-05	165625	5.96046e-05	165625	1.3113e-05	165625	4.41074e-05	165625	3.33786e-05	165625	5.48363e-05	165625	3.93391e-05	165625	1.54972e-05	165625	4.88758e-05	165625	4.29153e-05	165625	5.24521e-05	165625	6.4373e-05	165625	4.17233e-05	165625	5.126e-05	165625	6.31809e-05	165625	4.17233e-05	165625	5.60284e-05	165625	6.19888e-05	165625	5.60284e-05	165625	0.000132322	165625	3.57628e-05	165625	3.69549e-05	165625	5.00679e-05	165625	1.90735e-05
		166250	2.5034e-05	166250	5.00679e-05	166250	3.8147e-05	166250	6.31809e-05	166250	6.79493e-05	166250	7.03335e-05	166250	7.39098e-05	166250	2.14577e-05	166250	4.05312e-05	166250	4.76837e-05	166250	3.8147e-05	166250	8.34465e-05	166250	5.96046e-05	166250	2.26498e-05	166250	3.21865e-05	166250	6.31809e-05	166250	5.72205e-05	166250	4.17233e-05	166250	0.000118017	166250	6.91414e-05	166250	0.000140667	166250	1.66893e-05	166250	6.4373e-05	166250	7.27177e-05
		166875	1.19209e-05	166875	6.91414e-05	166875	7.98702e-05	166875	3.09944e-05	166875	2.38419e-05	166875	0.00010848	166875	7.62939e-05	166875	5.48363e-05	166875	4.64916e-05	166875	3.21865e-05	166875	1.78814e-05	166875	9.53674e-05	166875	5.72205e-05	166875	9.17912e-05	166875	7.03335e-05	166875	8.34465e-06	166875	5.126e-05	166875	5.00679e-05	166875	7.62939e-05	166875	2.6226e-05	166875	1.78814e-05	166875	7.03335e-05	166875	1.54972e-05	166875	3.69549e-05
		167500	4.88758e-05	167500	4.17233e-05	167500	6.91414e-05	167500	6.31809e-05	167500	7.27177e-05	167500	1.54972e-05	167500	1.78814e-05	167500	5.72205e-05	167500	2.14577e-05	167500	4.76837e-06	167500	8.34465e-06	167500	4.88758e-05	167500	5.96046e-06	167500	8.82149e-05	167500	3.8147e-05	167500	1.43051e-05	167500	8.46386e-05	167500	2.74181e-05	167500	6.67572e-05	167500	5.48363e-05	167500	4.76837e-06	167500	8.70228e-05	167500	2.74181e-05	167500	1.90735e-05
		168125	6.79493e-05	168125	2.26498e-05	168125	3.57628e-05	168125	9.89437e-05	168125	8.58307e-05	168125	2.6226e-05	168125	6.07967e-05	168125	9.53674e-06	168125	7.15256e-06	168125	3.69549e-05	168125	6.55651e-05	168125	4.41074e-05	168125	7.51019e-05	168125	5.48363e-05	168125	3.45707e-05	168125	5.126e-05	168125	7.51019e-05	168125	0.000116825	168125	5.00679e-05	168125	5.126e-05	168125	3.09944e-05	168125	2.74181e-05	168125	6.31809e-05	168125	2.86102e-05
		168750	2.74181e-05	168750	4.52995e-05	168750	8.34465e-06	168750	1.3113e-05	168750	7.98702e-05	168750	4.64916e-05	168750	1.90735e-05	168750	3.33786e-05	168750	4.88758e-05	168750	6.67572e-05	168750	5.60284e-05	168750	1.54972e-05	168750	6.19888e-05	168750	7.51019e-05	168750	2.14577e-05	168750	5.96046e-05	168750	1.54972e-05	168750	6.67572e-05	168750	2.26498e-05	168750	6.19888e-05	168750	6.19888e-05	168750	3.8147e-05	168750	8.34465e-06	168750	4.76837e-05
		169375	5.24521e-05	169375	2.6226e-05	169375	0.000101328	169375	5.72205e-05	169375	6.55651e-05	169375	1.90735e-05	169375	4.29153e-05	169375	1.19209e-05	169375	2.98023e-05	169375	1.3113e-05	169375	2.5034e-05	169375	2.14577e-05	169375	1.90735e-05	169375	1.78814e-05	169375	2.6226e-05	169375	1.19209e-06	169375	9.41753e-05	169375	9.17912e-05	169375	6.79493e-05	169375	6.07967e-05	169375	7.39098e-05	169375	0.000100136	169375	4.64916e-05	169375	6.19888e-05
		170000	7.15256e-06	170000	4.17233e-05	170000	1.07288e-05	170000	4.29153e-05	170000	8.34465e-05	170000	3.57628e-05	170000	0.000113249	170000	1.78814e-05	170000	5.60284e-05	170000	5.60284e-05	170000	3.57628e-05	170000	4.88758e-05	170000	6.4373e-05	170000	5.24521e-05	170000	9.65595e-05	170000	2.5034e-05	170000	7.51019e-05	170000	7.15256e-05	170000	7.39098e-05	170000	1.54972e-05	170000	1.3113e-05	170000	6.91414e-05	170000	1.54972e-05	170000	0.000100136
		170625	6.91414e-05	170625	6.67572e-05	170625	0.000103712	170625	4.52995e-05	170625	1.66893e-05	170625	8.70228e-05	170625	2.74181e-05	170625	4.17233e-05	170625	6.19888e-05	170625	8.34465e-06	170625	4.29153e-05	170625	7.62939e-05	170625	6.07967e-05	170625	0.000119209	170625	5.60284e-05	170625	6.4373e-05	170625	5.48363e-05	170625	3.45707e-05	170625	2.38419e-05	170625	4.29153e-05	170625	3.33786e-05	170625	5.00679e-05	170625	2.26498e-05	170625	4.76837e-06
		171250	1.66893e-05	171250	4.76837e-06	171250	8.58307e-05	171250	3.09944e-05	171250	4.41074e-05	171250	1.54972e-05	171250	3.69549e-05	171250	5.48363e-05	171250	6.19888e-05	171250	2.26498e-05	171250	5.24521e-05	171250	2.6226e-05	171250	3.69549e-05	171250	7.51019e-05	171250	5.60284e-05	171250	4.41074e-05	171250	1.78814e-05	171250	6.19888e-05	171250	1.3113e-05	171250	2.98023e-05	171250	5.126e-05	171250	3.21865e-05	171250	7.39098e-05	171250	3.69549e-05
		171875	3.21865e-05	171875	2.86102e-05	171875	5.96046e-06	171875	4.29153e-05	171875	7.86781e-05	171875	8.58307e-05	171875	9.29832e-05	171875	7.51019e-05	171875	7.62939e-05	171875	7.15256e-05	171875	3.21865e-05	171875	4.29153e-05	171875	3.09944e-05	171875	3.69549e-05	171875	9.41753e-05	171875	6.07967e-05	171875	8.58307e-05	171875	5.84126e-05	171875	2.38419e-05	171875	8.58307e-05	171875	9.41753e-05	171875	0.000141859	171875	4.64916e-05	171875	2.38419e-06
		172500	4.88758e-05	172500	7.7486e-05	172500	4.29153e-05	172500	3.8147e-05	172500	8.10623e-05	172500	4.29153e-05	172500	4.05312e-05	172500	6.67572e-05	172500	5.96046e-05	172500	3.93391e-05	172500	8.9407e-05	172500	4.41074e-05	172500	4.64916e-05	172500	5.48363e-05	172500	2.5034e-05	172500	2.02656e-05	172500	4.88758e-05	172500	4.17233e-05	172500	9.05991e-05	172500	7.51019e-05	172500	3.57628e-05	172500	5.96046e-05	172500	2.14577e-05	172500	6.31809e-05
		173125	4.64916e-05	173125	3.45707e-05	173125	2.02656e-05	173125	2.5034e-05	173125	8.70228e-05	173125	5.48363e-05	173125	6.91414e-05	173125	5.48363e-05	173125	5.48363e-05	173125	5.84126e-05	173125	6.31809e-05	173125	6.79493e-05	173125	7.62939e-05	173125	3.57628e-05	173125	4.52995e-05	173125	3.93391e-05	173125	5.36442e-05	173125	4.29153e-05	173125	4.17233e-05	173125	6.4373e-05	173125	4.29153e-05	173125	3.21865e-05	173125	6.19888e-05	173125	1.78814e-05
		173750	2.5034e-05	173750	1.54972e-05	173750	8.34465e-06	173750	6.4373e-05	173750	0.000106096	173750	4.41074e-05	173750	7.15256e-05	173750	2.38419e-05	173750	1.54972e-05	173750	5.60284e-05	173750	0.000185966	173750	0.00010252	173750	5.00679e-05	173750	4.41074e-05	173750	3.09944e-05	173750	5.84126e-05	173750	9.53674e-06	173750	8.46386e-05	173750	0.000103712	173750	7.98702e-05	173750	3.33786e-05	173750	1.78814e-05	173750	4.29153e-05	173750	1.78814e-05
		174375	3.8147e-05	174375	5.126e-05	174375	3.8147e-05	174375	7.86781e-05	174375	3.69549e-05	174375	3.69549e-05	174375	3.45707e-05	174375	1.3113e-05	174375	7.98702e-05	174375	6.4373e-05	174375	8.34465e-05	174375	4.41074e-05	174375	1.54972e-05	174375	4.17233e-05	174375	5.60284e-05	174375	2.98023e-05	174375	6.4373e-05	174375	6.4373e-05	174375	5.72205e-05	174375	5.96046e-06	174375	6.31809e-05	174375	5.126e-05	174375	7.03335e-05	174375	7.39098e-05
		175000	7.03335e-05	175000	4.88758e-05	175000	7.39098e-05	175000	7.15256e-05	175000	3.21865e-05	175000	1.19209e-05	175000	7.62939e-05	175000	4.29153e-05	175000	1.90735e-05	175000	1.19209e-05	175000	5.126e-05	175000	6.31809e-05	175000	2.14577e-05	175000	3.57628e-05	175000	5.96046e-06	175000	4.52995e-05	175000	8.82149e-05	175000	0.000115633	175000	9.65595e-05	175000	2.26498e-05	175000	3.33786e-05	175000	2.5034e-05	175000	8.82149e-05	175000	1.54972e-05
		175625	2.6226e-05	175625	7.15256e-05	175625	4.76837e-05	175625	5.48363e-05	175625	6.79493e-05	175625	5.00679e-05	175625	4.05312e-05	175625	8.34465e-05	175625	2.38419e-05	175625	1.19209e-05	175625	2.14577e-05	175625	3.33786e-05	175625	2.98023e-05	175625	7.62939e-05	175625	0.000114441	175625	5.96046e-05	175625	8.10623e-05	175625	1.78814e-05	175625	1.43051e-05	175625	1.90735e-05	175625	2.74181e-05	175625	4.17233e-05	175625	1.78814e-05	175625	5.36442e-05
		176250	6.79493e-05	176250	3.33786e-05	176250	7.98702e-05	176250	5.60284e-05	176250	2.14577e-05	176250	5.00679e-05	176250	0.000127554	176250	5.60284e-05	176250	3.57628e-05	176250	4.41074e-05	176250	2.26498e-05	176250	1.43051e-05	176250	1.54972e-05	176250	6.91414e-05	176250	3.69549e-05	176250	1.90735e-05	176250	1.78814e-05	176250	2.86102e-05	176250	5.36442e-05	176250	2.38419e-05	176250	6.79493e-05	176250	0.000129938	176250	0.000104904	176250	0.000112057
		176875	5.00679e-05	176875	1.90735e-05	176875	2.26498e-05	176875	1.54972e-05	176875	3.93391e-05	176875	9.77516e-05	176875	7.51019e-05	176875	4.76837e-06	176875	3.09944e-05	176875	1.43051e-05	176875	4.64916e-05	176875	5.60284e-05	176875	2.26498e-05	176875	4.88758e-05	176875	7.7486e-05	176875	4.29153e-05	176875	5.60284e-05	176875	4.76837e-06	176875	2.38419e-05	176875	5.72205e-05	176875	5.60284e-05	176875	5.126e-05	176875	6.07967e-05	176875	2.26498e-05
		177500	6.4373e-05	177500	6.67572e-05	177500	3.69549e-05	177500	1.78814e-05	177500	5.72205e-05	177500	5.96046e-05	177500	0.000103712	177500	7.51019e-05	177500	5.96046e-05	177500	6.79493e-05	177500	2.5034e-05	177500	5.126e-05	177500	9.05991e-05	177500	9.65595e-05	177500	1.78814e-05	177500	4.29153e-05	177500	6.79493e-05	177500	7.86781e-05	177500	1.66893e-05	177500	4.88758e-05	177500	4.52995e-05	177500	7.15256e-05	177500	1.43051e-05	177500	5.00679e-05
		178125	2.6226e-05	178125	6.55651e-05	178125	2.5034e-05	178125	3.57628e-05	178125	0.000118017	178125	7.7486e-05	178125	3.57628e-05	178125	7.03335e-05	178125	4.76837e-05	178125	2.74181e-05	178125	5.60284e-05	178125	9.53674e-06	178125	3.8147e-05	178125	4.29153e-05	178125	4.17233e-05	178125	5.36442e-05	178125	7.98702e-05	178125	4.05312e-05	178125	2.86102e-05	178125	5.96046e-05	178125	6.91414e-05	178125	1.43051e-05	178125	5.36442e-05	178125	4.64916e-05
		178750	1.3113e-05	178750	2.86102e-05	178750	9.17912e-05	178750	3.33786e-05	178750	2.86102e-05	178750	7.86781e-05	178750	4.17233e-05	178750	3.45707e-05	178750	3.69549e-05	178750	7.51019e-05	178750	8.82149e-05	178750	5.84126e-05	178750	6.55651e-05	178750	7.7486e-05	178750	3.33786e-05	178750	8.10623e-05	178750	0.000107288	178750	8.22544e-05	178750	3.57628e-06	178750	9.65595e-05	178750	5.60284e-05	178750	5.72205e-05	178750	5.24521e-05	178750	0.000104904
		179375	3.33786e-05	179375	3.09944e-05	179375	5.36442e-05	179375	5.60284e-05	179375	7.15256e-05	179375	5.126e-05	179375	1.66893e-05	179375	1.19209e-05	179375	3.09944e-05	179375	4.52995e-05	179375	2.74181e-05	179375	6.19888e-05	179375	2.98023e-05	179375	5.84126e-05	179375	9.05991e-05	179375	6.19888e-05	179375	4.64916e-05	179375	5.60284e-05	179375	6.07967e-05	179375	5.60284e-05	179375	1.78814e-05	179375	5.60284e-05	179375	2.98023e-05	179375	6.4373e-05
		180000	4.76837e-05	180000	7.7486e-05	180000	8.34465e-06	180000	4.29153e-05	180000	5.96046e-05	180000	7.03335e-05	180000	3.33786e-05	180000	7.03335e-05	180000	5.24521e-05	180000	3.09944e-05	180000	5.96046e-05	180000	4.17233e-05	180000	5.96046e-05	180000	5.00679e-05	180000	2.02656e-05	180000	5.24521e-05	180000	2.14577e-05	180000	3.33786e-05	180000	5.84126e-05	180000	1.3113e-05	180000	4.17233e-05	180000	4.41074e-05	180000	1.90735e-05	180000	3.8147e-05
		180625	5.84126e-05	180625	0.000133514	180625	4.29153e-05	180625	4.64916e-05	180625	3.8147e-05	180625	5.60284e-05	180625	5.48363e-05	180625	0.000123978	180625	3.57628e-05	180625	1.07288e-05	180625	7.62939e-05	180625	3.33786e-05	180625	1.90735e-05	180625	4.64916e-05	180625	4.76837e-05	180625	5.60284e-05	180625	3.33786e-05	180625	5.00679e-05	180625	5.72205e-05	180625	2.74181e-05	180625	2.5034e-05	180625	2.6226e-05	180625	8.58307e-05	180625	8.58307e-05
		181250	8.34465e-06	181250	3.8147e-05	181250	5.36442e-05	181250	5.84126e-05	181250	6.79493e-05	181250	4.52995e-05	181250	4.88758e-05	181250	4.64916e-05	181250	4.29153e-05	181250	0.000100136	181250	2.74181e-05	181250	4.05312e-05	181250	8.82149e-05	181250	5.60284e-05	181250	3.21865e-05	181250	5.24521e-05	181250	5.126e-05	181250	8.22544e-05	181250	0.000122786	181250	3.57628e-05	181250	6.19888e-05	181250	4.29153e-05	181250	6.31809e-05	181250	9.29832e-05
		181875	5.84126e-05	181875	0.000119209	181875	1.54972e-05	181875	9.53674e-05	181875	2.26498e-05	181875	3.09944e-05	181875	9.77516e-05	181875	3.93391e-05	181875	7.27177e-05	181875	5.96046e-05	181875	5.24521e-05	181875	3.21865e-05	181875	5.60284e-05	181875	2.38419e-05	181875	4.05312e-05	181875	4.17233e-05	181875	6.4373e-05	181875	3.8147e-05	181875	1.3113e-05	181875	9.65595e-05	181875	4.41074e-05	181875	2.98023e-05	181875	7.15256e-05	181875	6.55651e-05
		182500	4.52995e-05	182500	2.38419e-05	182500	4.88758e-05	182500	3.69549e-05	182500	9.17912e-05	182500	7.39098e-05	182500	7.39098e-05	182500	0.000107288	182500	7.62939e-05	182500	0.000104904	182500	3.8147e-05	182500	2.86102e-05	182500	3.57628e-05	182500	4.76837e-05	182500	2.98023e-05	182500	1.43051e-05	182500	5.24521e-05	182500	9.53674e-06	182500	3.45707e-05	182500	4.64916e-05	182500	0.000107288	182500	4.17233e-05	182500	6.31809e-05	182500	3.69549e-05
		183125	0.00010848	183125	4.64916e-05	183125	4.29153e-05	183125	5.24521e-05	183125	6.55651e-05	183125	9.17912e-05	183125	6.79493e-05	183125	4.52995e-05	183125	5.96046e-05	183125	9.89437e-05	183125	5.36442e-05	183125	4.64916e-05	183125	1.43051e-05	183125	6.79493e-05	183125	6.4373e-05	183125	2.5034e-05	183125	2.02656e-05	183125	5.84126e-05	183125	8.46386e-05	183125	4.17233e-05	183125	9.05991e-05	183125	3.69549e-05	183125	7.15256e-06	183125	8.34465e-05
		183750	3.93391e-05	183750	1.19209e-05	183750	7.62939e-05	183750	0.000134706	183750	7.62939e-05	183750	8.82149e-05	183750	9.41753e-05	183750	8.82149e-05	183750	7.27177e-05	183750	3.57628e-05	183750	0.000170469	183750	5.00679e-05	183750	1.78814e-05	183750	6.07967e-05	183750	1.78814e-05	183750	4.05312e-05	183750	0.000137091	183750	3.21865e-05	183750	6.31809e-05	183750	3.8147e-05	183750	1.66893e-05	183750	5.60284e-05	183750	4.17233e-05	183750	0.000112057
		184375	1.66893e-05	184375	0.000123978	184375	7.03335e-05	184375	4.05312e-05	184375	7.7486e-05	184375	7.62939e-05	184375	2.14577e-05	184375	3.09944e-05	184375	6.19888e-05	184375	0.00010848	184375	2.14577e-05	184375	2.5034e-05	184375	5.96046e-05	184375	0.000113249	184375	4.29153e-05	184375	7.39098e-05	184375	0.00010252	184375	8.70228e-05	184375	3.45707e-05	184375	7.27177e-05	184375	5.96046e-05	184375	5.72205e-05	184375	3.21865e-05	184375	4.76837e-05
		185000	4.17233e-05	185000	1.66893e-05	185000	0.000144243	185000	1.3113e-05	185000	0.000145435	185000	2.74181e-05	185000	9.41753e-05	185000	4.05312e-05	185000	3.09944e-05	185000	2.38419e-06	185000	8.22544e-05	185000	2.14577e-05	185000	4.41074e-05	185000	4.29153e-05	185000	8.22544e-05	185000	2.74181e-05	185000	4.52995e-05	185000	0	185000	2.26498e-05	185000	3.69549e-05	185000	2.5034e-05	185000	3.57628e-05	185000	6.07967e-05	185000	8.46386e-05
		185625	4.17233e-05	185625	8.82149e-05	185625	3.45707e-05	185625	5.60284e-05	185625	4.41074e-05	185625	1.43051e-05	185625	3.69549e-05	185625	3.93391e-05	185625	2.26498e-05	185625	5.36442e-05	185625	0.000128746	185625	3.09944e-05	185625	9.29832e-05	185625	0.000177622	185625	2.14577e-05	185625	1.3113e-05	185625	2.14577e-05	185625	6.31809e-05	185625	3.69549e-05	185625	7.62939e-05	185625	4.64916e-05	185625	2.86102e-05	185625	5.00679e-05	185625	9.53674e-06
		186250	3.69549e-05	186250	0.000127554	186250	9.17912e-05	186250	0.000122786	186250	8.34465e-05	186250	1.07288e-05	186250	9.41753e-05	186250	5.00679e-05	186250	8.22544e-05	186250	3.45707e-05	186250	1.54972e-05	186250	2.86102e-05	186250	5.60284e-05	186250	3.8147e-05	186250	5.96046e-05	186250	7.15256e-05	186250	4.41074e-05	186250	1.43051e-05	186250	8.34465e-06	186250	4.76837e-05	186250	1.54972e-05	186250	3.93391e-05	186250	6.79493e-05	186250	8.34465e-06
		186875	6.67572e-05	186875	4.76837e-06	186875	2.86102e-05	186875	5.96046e-06	186875	6.4373e-05	186875	4.41074e-05	186875	5.84126e-05	186875	7.27177e-05	186875	3.93391e-05	186875	0.000103712	186875	3.21865e-05	186875	6.31809e-05	186875	4.52995e-05	186875	9.89437e-05	186875	2.26498e-05	186875	4.29153e-05	186875	1.3113e-05	186875	3.33786e-05	186875	8.34465e-06	186875	4.17233e-05	186875	3.8147e-05	186875	4.41074e-05	186875	5.36442e-05	186875	2.86102e-05
		187500	3.45707e-05	187500	3.09944e-05	187500	4.17233e-05	187500	5.36442e-05	187500	4.41074e-05	187500	4.05312e-05	187500	7.51019e-05	187500	2.74181e-05	187500	8.58307e-05	187500	9.89437e-05	187500	3.69549e-05	187500	4.05312e-05	187500	3.69549e-05	187500	3.69549e-05	187500	5.72205e-05	187500	6.79493e-05	187500	5.24521e-05	187500	6.55651e-05	187500	3.09944e-05	187500	5.48363e-05	187500	2.86102e-05	187500	5.48363e-05	187500	1.90735e-05	187500	0.000113249
		188125	8.34465e-06	188125	6.19888e-05	188125	6.79493e-05	188125	3.33786e-05	188125	5.36442e-05	188125	7.98702e-05	188125	8.34465e-05	188125	1.54972e-05	188125	1.07288e-05	188125	9.89437e-05	188125	4.64916e-05	188125	8.34465e-05	188125	0.000103712	188125	7.03335e-05	188125	2.26498e-05	188125	7.39098e-05	188125	1.43051e-05	188125	2.74181e-05	188125	5.36442e-05	188125	5.126e-05	188125	1.78814e-05	188125	2.5034e-05	188125	5.60284e-05	188125	5.60284e-05
		188750	3.09944e-05	188750	2.86102e-05	188750	5.72205e-05	188750	3.57628e-05	188750	6.91414e-05	188750	5.36442e-05	188750	8.22544e-05	188750	5.48363e-05	188750	7.39098e-05	188750	3.8147e-05	188750	2.26498e-05	188750	7.86781e-05	188750	7.15256e-06	188750	4.64916e-05	188750	2.26498e-05	188750	6.07967e-05	188750	2.6226e-05	188750	6.79493e-05	188750	1.43051e-05	188750	5.72205e-05	188750	7.27177e-05	188750	7.7486e-05	188750	7.86781e-05	188750	3.57628e-05
		189375	6.55651e-05	189375	2.86102e-05	189375	1.43051e-05	189375	4.17233e-05	189375	1.3113e-05	189375	9.29832e-05	189375	9.53674e-06	189375	5.60284e-05	189375	5.00679e-05	189375	2.26498e-05	189375	2.6226e-05	189375	4.76837e-06	189375	3.69549e-05	189375	5.00679e-05	189375	2.86102e-05	189375	3.93391e-05	189375	1.78814e-05	189375	7.51019e-05	189375	4.17233e-05	189375	4.41074e-05	189375	2.38419e-05	189375	5.24521e-05	189375	4.17233e-05	189375	5.96046e-05
		190000	4.76837e-05	190000	6.19888e-05	190000	1.43051e-05	190000	4.64916e-05	190000	5.36442e-05	190000	1.78814e-05	190000	8.9407e-05	190000	3.8147e-05	190000	4.64916e-05	190000	2.74181e-05	190000	4.05312e-05	190000	1.3113e-05	190000	5.84126e-05	190000	5.24521e-05	190000	2.02656e-05	190000	9.41753e-05	190000	3.33786e-05	190000	1.43051e-05	190000	5.72205e-05	190000	5.36442e-05	190000	8.34465e-06	190000	2.98023e-05	190000	7.27177e-05	190000	5.72205e-05
		190625	3.69549e-05	190625	5.126e-05	190625	3.21865e-05	190625	3.57628e-05	190625	6.31809e-05	190625	3.8147e-05	190625	2.02656e-05	190625	3.69549e-05	190625	3.69549e-05	190625	5.96046e-05	190625	5.126e-05	190625	6.4373e-05	190625	1.90735e-05	190625	5.00679e-05	190625	4.88758e-05	190625	5.00679e-05	190625	1.90735e-05	190625	8.9407e-05	190625	4.76837e-05	190625	8.58307e-05	190625	2.86102e-05	190625	2.02656e-05	190625	3.21865e-05	190625	1.3113e-05
		191250	5.48363e-05	191250	7.15256e-05	191250	6.67572e-05	191250	5.60284e-05	191250	3.45707e-05	191250	6.31809e-05	191250	2.86102e-05	191250	1.66893e-05	191250	3.45707e-05	191250	7.15256e-05	191250	4.64916e-05	191250	2.02656e-05	191250	4.88758e-05	191250	0.000114441	191250	7.86781e-05	191250	4.64916e-05	191250	3.09944e-05	191250	8.22544e-05	191250	1.78814e-05	191250	3.57628e-05	191250	4.64916e-05	191250	3.8147e-05	191250	8.34465e-05	191250	4.29153e-05
		191875	2.86102e-05	191875	4.41074e-05	191875	3.57628e-05	191875	6.4373e-05	191875	2.38419e-05	191875	5.24521e-05	191875	2.38419e-05	191875	5.24521e-05	191875	5.00679e-05	191875	2.14577e-05	191875	0.00010252	191875	7.27177e-05	191875	3.57628e-05	191875	3.45707e-05	191875	5.126e-05	191875	3.93391e-05	191875	4.76837e-05	191875	5.96046e-05	191875	3.33786e-05	191875	2.38419e-05	191875	6.79493e-05	191875	3.45707e-05	191875	4.29153e-05	191875	3.57628e-05
		192500	3.57628e-05	192500	1.66893e-05	192500	0.00010252	192500	5.24521e-05	192500	3.69549e-05	192500	3.8147e-05	192500	4.41074e-05	192500	5.60284e-05	192500	8.10623e-05	192500	7.98702e-05	192500	7.86781e-05	192500	5.84126e-05	192500	9.53674e-06	192500	5.72205e-05	192500	3.57628e-05	192500	5.60284e-05	192500	4.88758e-05	192500	6.4373e-05	192500	1.66893e-05	192500	5.36442e-05	192500	4.05312e-05	192500	6.31809e-05	192500	5.96046e-05	192500	8.82149e-05
		193125	1.54972e-05	193125	8.70228e-05	193125	0.000101328	193125	1.78814e-05	193125	7.27177e-05	193125	4.05312e-05	193125	3.69549e-05	193125	4.17233e-05	193125	5.84126e-05	193125	1.90735e-05	193125	2.86102e-05	193125	3.8147e-05	193125	2.98023e-05	193125	5.96046e-05	193125	1.90735e-05	193125	2.14577e-05	193125	7.86781e-05	193125	3.33786e-05	193125	3.69549e-05	193125	4.76837e-06	193125	8.10623e-05	193125	9.53674e-05	193125	4.76837e-05	193125	6.07967e-05
		193750	9.53674e-05	193750	8.10623e-05	193750	2.98023e-05	193750	9.53674e-06	193750	1.3113e-05	193750	2.38419e-05	193750	5.84126e-05	193750	4.52995e-05	193750	4.41074e-05	193750	2.86102e-05	193750	3.33786e-05	193750	2.5034e-05	193750	5.96046e-05	193750	0.000100136	193750	4.41074e-05	193750	3.09944e-05	193750	8.58307e-05	193750	5.24521e-05	193750	0.000145435	193750	0.000106096	193750	4.41074e-05	193750	4.41074e-05	193750	8.70228e-05	193750	2.74181e-05
		194375	5.72205e-05	194375	1.19209e-05	194375	8.46386e-05	194375	2.14577e-05	194375	3.57628e-05	194375	9.41753e-05	194375	8.34465e-05	194375	7.86781e-05	194375	2.5034e-05	194375	4.76837e-05	194375	6.4373e-05	194375	2.6226e-05	194375	1.54972e-05	194375	4.52995e-05	194375	7.51019e-05	194375	0.000113249	194375	3.57628e-05	194375	2.98023e-05	194375	3.93391e-05	194375	5.72205e-05	194375	7.7486e-05	194375	1.43051e-05	194375	2.38419e-06	194375	7.15256e-05
		195000	5.84126e-05	195000	1.78814e-05	195000	4.29153e-05	195000	1.90735e-05	195000	3.57628e-05	195000	7.27177e-05	195000	8.34465e-06	195000	9.89437e-05	195000	0.000100136	195000	3.93391e-05	195000	5.60284e-05	195000	8.34465e-06	195000	3.69549e-05	195000	5.36442e-05	195000	3.21865e-05	195000	9.05991e-05	195000	8.70228e-05	195000	9.05991e-05	195000	3.69549e-05	195000	8.58307e-05	195000	3.8147e-05	195000	1.19209e-05	195000	5.00679e-05	195000	2.74181e-05
		195625	4.52995e-05	195625	0.000100136	195625	7.86781e-05	195625	5.72205e-05	195625	7.03335e-05	195625	1.19209e-05	195625	6.79493e-05	195625	2.38419e-05	195625	1.90735e-05	195625	6.31809e-05	195625	0.000101328	195625	3.45707e-05	195625	4.88758e-05	195625	6.31809e-05	195625	7.27177e-05	195625	7.15256e-05	195625	4.76837e-05	195625	3.93391e-05	195625	5.126e-05	195625	3.8147e-05	195625	2.98023e-05	195625	5.126e-05	195625	8.34465e-05	195625	7.03335e-05
		196250	1.78814e-05	196250	2.02656e-05	196250	5.00679e-05	196250	8.22544e-05	196250	7.39098e-05	196250	1.19209e-05	196250	0.000144243	196250	6.4373e-05	196250	0.000100136	196250	7.27177e-05	196250	0.000138283	196250	8.34465e-05	196250	4.64916e-05	196250	9.53674e-06	196250	9.41753e-05	196250	9.41753e-05	196250	2.98023e-05	196250	2.02656e-05	196250	0.000112057	196250	3.8147e-05	196250	6.31809e-05	196250	0.000110865	196250	6.79493e-05	196250	2.86102e-05
		196875	7.51019e-05	196875	3.8147e-05	196875	9.05991e-05	196875	5.126e-05	196875	2.86102e-05	196875	1.43051e-05	196875	6.07967e-05	196875	1.66893e-05	196875	4.17233e-05	196875	3.09944e-05	196875	7.39098e-05	196875	5.126e-05	196875	5.24521e-05	196875	6.31809e-05	196875	5.126e-05	196875	4.29153e-05	196875	4.41074e-05	196875	5.36442e-05	196875	5.84126e-05	196875	7.15256e-06	196875	7.39098e-05	196875	2.5034e-05	196875	9.41753e-05	196875	3.69549e-05
		197500	5.96046e-05	197500	8.46386e-05	197500	6.55651e-05	197500	3.09944e-05	197500	1.43051e-05	197500	8.82149e-05	197500	5.36442e-05	197500	5.96046e-05	197500	5.00679e-05	197500	6.4373e-05	197500	4.17233e-05	197500	0.00012517	197500	0.000116825	197500	9.05991e-05	197500	3.33786e-05	197500	7.27177e-05	197500	7.86781e-05	197500	2.26498e-05	197500	8.34465e-05	197500	4.17233e-05	197500	4.41074e-05	197500	1.19209e-05	197500	6.07967e-05	197500	7.98702e-05
		198125	3.09944e-05	198125	5.96046e-06	198125	5.00679e-05	198125	4.52995e-05	198125	8.10623e-05	198125	5.36442e-05	198125	2.74181e-05	198125	2.5034e-05	198125	4.41074e-05	198125	5.00679e-05	198125	2.26498e-05	198125	3.09944e-05	198125	8.34465e-05	198125	7.98702e-05	198125	4.29153e-05	198125	3.09944e-05	198125	4.88758e-05	198125	9.65595e-05	198125	9.05991e-05	198125	3.21865e-05	198125	2.14577e-05	198125	7.7486e-05	198125	5.00679e-05	198125	1.54972e-05
		198750	5.72205e-05	198750	2.14577e-05	198750	5.96046e-06	198750	4.05312e-05	198750	6.19888e-05	198750	2.26498e-05	198750	6.19888e-05	198750	5.48363e-05	198750	2.6226e-05	198750	8.34465e-06	198750	3.8147e-05	198750	2.5034e-05	198750	6.91414e-05	198750	6.4373e-05	198750	5.126e-05	198750	5.84126e-05	198750	5.48363e-05	198750	7.03335e-05	198750	0	198750	0.000119209	198750	6.4373e-05	198750	0.000118017	198750	3.69549e-05	198750	9.53674e-05
		199375	4.29153e-05	199375	3.93391e-05	199375	3.33786e-05	199375	2.74181e-05	199375	1.19209e-05	199375	7.03335e-05	199375	1.66893e-05	199375	4.17233e-05	199375	2.38419e-05	199375	6.67572e-05	199375	3.33786e-05	199375	7.15256e-05	199375	5.96046e-05	199375	5.36442e-05	199375	5.72205e-05	199375	1.54972e-05	199375	3.69549e-05	199375	3.93391e-05	199375	1.19209e-05	199375	3.09944e-05	199375	2.26498e-05	199375	3.33786e-05	199375	2.5034e-05	199375	7.03335e-05
		200000	9.89437e-05	200000	2.26498e-05	200000	6.4373e-05	200000	1.90735e-05	200000	5.96046e-05	200000	6.67572e-05	200000	4.88758e-05	200000	6.07967e-05	200000	8.22544e-05	200000	2.5034e-05	200000	5.96046e-05	200000	3.93391e-05	200000	0.000104904	200000	5.00679e-05	200000	7.39098e-05	200000	3.45707e-05	200000	2.5034e-05	200000	5.72205e-05	200000	3.09944e-05	200000	7.51019e-05	200000	7.27177e-05	200000	7.98702e-05	200000	5.00679e-05	200000	4.64916e-05
		200625	5.84126e-05	200625	9.53674e-06	200625	0.000103712	200625	7.39098e-05	200625	6.79493e-05	200625	4.76837e-06	200625	4.17233e-05	200625	9.29832e-05	200625	6.07967e-05	200625	0.000110865	200625	9.29832e-05	200625	3.33786e-05	200625	3.69549e-05	200625	2.6226e-05	200625	2.38419e-05	200625	0.000126362	200625	2.26498e-05	200625	0.000106096	200625	1.66893e-05	200625	0.000114441	200625	9.17912e-05	200625	6.55651e-05	200625	5.126e-05	200625	7.39098e-05
		201250	3.09944e-05	201250	9.41753e-05	201250	1.54972e-05	201250	3.8147e-05	201250	4.88758e-05	201250	3.69549e-05	201250	3.57628e-06	201250	2.74181e-05	201250	8.70228e-05	201250	2.98023e-05	201250	4.76837e-06	201250	3.21865e-05	201250	4.41074e-05	201250	6.79493e-05	201250	6.79493e-05	201250	4.88758e-05	201250	4.64916e-05	201250	3.21865e-05	201250	3.45707e-05	201250	6.31809e-05	201250	3.57628e-05	201250	4.17233e-05	201250	2.74181e-05	201250	3.45707e-05
		201875	2.98023e-05	201875	4.29153e-05	201875	3.21865e-05	201875	6.31809e-05	201875	1.78814e-05	201875	1.07288e-05	201875	8.46386e-05	201875	7.51019e-05	201875	6.19888e-05	201875	2.86102e-05	201875	2.14577e-05	201875	0.000107288	201875	9.53674e-05	201875	5.84126e-05	201875	5.96046e-06	201875	5.60284e-05	201875	4.64916e-05	201875	7.51019e-05	201875	7.15256e-05	201875	1.66893e-05	201875	4.05312e-05	201875	5.36442e-05	201875	5.96046e-05	201875	4.05312e-05
		202500	6.19888e-05	202500	5.48363e-05	202500	7.7486e-05	202500	5.84126e-05	202500	9.53674e-06	202500	6.79493e-05	202500	3.33786e-05	202500	4.76837e-05	202500	6.55651e-05	202500	6.79493e-05	202500	8.70228e-05	202500	0.000113249	202500	6.19888e-05	202500	0.00010252	202500	8.58307e-05	202500	4.17233e-05	202500	7.27177e-05	202500	0.00012517	202500	4.17233e-05	202500	3.69549e-05	202500	3.69549e-05	202500	0.00010252	202500	5.48363e-05	202500	0.000101328
		203125	5.60284e-05	203125	6.91414e-05	203125	3.21865e-05	203125	5.72205e-05	203125	5.48363e-05	203125	2.02656e-05	203125	4.76837e-05	203125	5.24521e-05	203125	8.9407e-05	203125	8.70228e-05	203125	7.03335e-05	203125	8.34465e-05	203125	0.000133514	203125	4.29153e-05	203125	3.21865e-05	203125	7.39098e-05	203125	9.05991e-05	203125	3.69549e-05	203125	1.3113e-05	203125	6.31809e-05	203125	9.77516e-05	203125	5.96046e-05	203125	9.29832e-05	203125	7.62939e-05
		203750	3.33786e-05	203750	8.22544e-05	203750	8.34465e-05	203750	2.26498e-05	203750	9.77516e-05	203750	6.67572e-05	203750	4.52995e-05	203750	0.000101328	203750	6.55651e-05	203750	5.126e-05	203750	4.64916e-05	203750	4.52995e-05	203750	9.53674e-05	203750	6.55651e-05	203750	2.02656e-05	203750	3.69549e-05	203750	4.52995e-05	203750	0.000134706	203750	5.96046e-05	203750	6.07967e-05	203750	0.00010848	203750	0.000103712	203750	7.39098e-05	203750	0.000146627
		204375	2.14577e-05	204375	3.8147e-05	204375	2.26498e-05	204375	2.74181e-05	204375	7.51019e-05	204375	5.72205e-05	204375	4.76837e-06	204375	7.39098e-05	204375	2.38419e-05	204375	6.55651e-05	204375	3.09944e-05	204375	3.21865e-05	204375	2.02656e-05	204375	0.000103712	204375	1.07288e-05	204375	4.17233e-05	204375	1.66893e-05	204375	0.000107288	204375	4.41074e-05	204375	4.64916e-05	204375	7.51019e-05	204375	5.96046e-05	204375	0.000101328	204375	0.000135899
		205000	2.98023e-05	205000	3.57628e-05	205000	6.79493e-05	205000	5.72205e-05	205000	5.24521e-05	205000	5.96046e-05	205000	0.000129938	205000	0.000152588	205000	6.91414e-05	205000	2.26498e-05	205000	6.19888e-05	205000	5.84126e-05	205000	6.79493e-05	205000	6.67572e-05	205000	8.46386e-05	205000	4.88758e-05	205000	8.70228e-05	205000	9.53674e-06	205000	6.4373e-05	205000	1.90735e-05	205000	0.000236034	205000	2.38419e-06	205000	4.76837e-06	205000	0.000183582
		205625	1.90735e-05	205625	1.90735e-05	205625	7.15256e-05	205625	7.51019e-05	205625	7.51019e-05	205625	1.43051e-05	205625	9.05991e-05	205625	7.15256e-06	205625	7.27177e-05	205625	6.31809e-05	205625	5.36442e-05	205625	4.88758e-05	205625	8.10623e-05	205625	0.000129938	205625	4.29153e-05	205625	4.88758e-05	205625	9.05991e-05	205625	0.00010252	205625	6.07967e-05	205625	6.67572e-05	205625	0.000180006	205625	8.9407e-05	205625	6.19888e-05	205625	0.00010848
		206250	4.17233e-05	206250	0.00010252	206250	1.43051e-05	206250	5.72205e-05	206250	2.5034e-05	206250	5.96046e-05	206250	1.19209e-06	206250	9.77516e-05	206250	6.31809e-05	206250	8.10623e-05	206250	9.89437e-05	206250	3.45707e-05	206250	0.000118017	206250	3.57628e-06	206250	9.17912e-05	206250	4.52995e-05	206250	7.15256e-06	206250	3.09944e-05	206250	2.86102e-05	206250	7.03335e-05	206250	0.000163317	206250	3.09944e-05	206250	0.00010848	206250	5.00679e-05
		206875	7.15256e-05	206875	6.19888e-05	206875	7.86781e-05	206875	9.65595e-05	206875	3.33786e-05	206875	5.72205e-05	206875	2.02656e-05	206875	7.27177e-05	206875	3.69549e-05	206875	5.60284e-05	206875	8.58307e-05	206875	8.22544e-05	206875	9.41753e-05	206875	0.000115633	206875	0.000119209	206875	2.38419e-05	206875	3.09944e-05	206875	4.29153e-05	206875	2.26498e-05	206875	5.84126e-05	206875	9.05991e-05	206875	0.000123978	206875	0.000103712	206875	9.29832e-05
		207500	3.69549e-05	207500	2.86102e-05	207500	3.93391e-05	207500	0.000101328	207500	4.52995e-05	207500	2.26498e-05	207500	2.38419e-05	207500	1.43051e-05	207500	0.000103712	207500	5.96046e-05	207500	0.000110865	207500	6.79493e-05	207500	8.82149e-05	207500	9.53674e-06	207500	6.19888e-05	207500	6.67572e-05	207500	5.60284e-05	207500	3.57628e-05	207500	4.76837e-05	207500	2.74181e-05	207500	5.48363e-05	207500	5.36442e-05	207500	7.15256e-05	207500	0.000118017
		208125	5.60284e-05	208125	9.53674e-06	208125	5.00679e-05	208125	6.67572e-05	208125	7.62939e-05	208125	1.43051e-05	208125	6.31809e-05	208125	5.00679e-05	208125	5.84126e-05	208125	1.78814e-05	208125	3.21865e-05	208125	7.62939e-05	208125	0.000112057	208125	2.98023e-05	208125	9.41753e-05	208125	8.10623e-05	208125	4.76837e-05	208125	2.98023e-05	208125	2.5034e-05	208125	7.15256e-06	208125	7.15256e-05	208125	2.5034e-05	208125	0.000129938	208125	0.000170469
		208750	4.52995e-05	208750	2.86102e-05	208750	4.41074e-05	208750	2.5034e-05	208750	3.09944e-05	208750	8.34465e-05	208750	5.60284e-05	208750	4.05312e-05	208750	0.000103712	208750	7.98702e-05	208750	4.41074e-05	208750	4.76837e-05	208750	1.78814e-05	208750	0.000112057	208750	5.96046e-05	208750	3.21865e-05	208750	7.62939e-05	208750	7.03335e-05	208750	3.33786e-05	208750	5.00679e-05	208750	8.58307e-05	208750	0.000121593	208750	0.000104904	208750	0.000121593
		209375	4.52995e-05	209375	4.17233e-05	209375	4.05312e-05	209375	5.60284e-05	209375	4.76837e-05	209375	4.76837e-05	209375	5.84126e-05	209375	8.46386e-05	209375	9.05991e-05	209375	2.74181e-05	209375	4.41074e-05	209375	4.17233e-05	209375	5.126e-05	209375	1.90735e-05	209375	2.26498e-05	209375	5.24521e-05	209375	2.98023e-05	209375	7.98702e-05	209375	6.19888e-05	209375	5.126e-05	209375	0.000101328	209375	5.24521e-05	209375	0.000139475	209375	7.03335e-05
		210000	2.98023e-05	210000	4.41074e-05	210000	7.86781e-05	210000	3.57628e-05	210000	4.29153e-05	210000	3.69549e-05	210000	5.36442e-05	210000	4.29153e-05	210000	3.8147e-05	210000	4.64916e-05	210000	6.79493e-05	210000	5.36442e-05	210000	9.17912e-05	210000	3.57628e-05	210000	4.29153e-05	210000	6.79493e-05	210000	3.45707e-05	210000	2.74181e-05	210000	5.126e-05	210000	6.4373e-05	210000	0.000135899	210000	0.000134706	210000	0.00013113	210000	9.05991e-05
		210625	8.70228e-05	210625	6.07967e-05	210625	3.33786e-05	210625	5.24521e-05	210625	3.33786e-05	210625	5.00679e-05	210625	5.72205e-05	210625	6.4373e-05	210625	6.55651e-05	210625	2.26498e-05	210625	4.05312e-05	210625	8.58307e-05	210625	7.7486e-05	210625	4.76837e-06	210625	1.78814e-05	210625	5.60284e-05	210625	5.60284e-05	210625	8.22544e-05	210625	5.24521e-05	210625	4.41074e-05	210625	0.000114441	210625	8.58307e-05	210625	7.15256e-05	210625	0.000151396
		211250	8.58307e-05	211250	7.98702e-05	211250	6.55651e-05	211250	7.27177e-05	211250	3.93391e-05	211250	7.39098e-05	211250	6.79493e-05	211250	0.000103712	211250	5.24521e-05	211250	3.69549e-05	211250	5.36442e-05	211250	9.53674e-06	211250	8.46386e-05	211250	1.66893e-05	211250	4.41074e-05	211250	2.98023e-05	211250	5.72205e-05	211250	6.55651e-05	211250	6.31809e-05	211250	0.000109673	211250	7.86781e-05	211250	0.000115633	211250	6.4373e-05	211250	0.000177622
		211875	5.126e-05	211875	1.54972e-05	211875	3.33786e-05	211875	6.67572e-05	211875	4.17233e-05	211875	3.93391e-05	211875	3.8147e-05	211875	4.17233e-05	211875	3.09944e-05	211875	7.7486e-05	211875	1.90735e-05	211875	1.19209e-05	211875	7.39098e-05	211875	4.88758e-05	211875	9.41753e-05	211875	7.03335e-05	211875	8.10623e-05	211875	1.43051e-05	211875	7.62939e-05	211875	5.126e-05	211875	0.000115633	211875	0.000106096	211875	6.07967e-05	211875	6.31809e-05
		212500	5.84126e-05	212500	3.09944e-05	212500	2.5034e-05	212500	9.17912e-05	212500	5.24521e-05	212500	8.58307e-05	212500	2.5034e-05	212500	0.000116825	212500	5.60284e-05	212500	4.76837e-06	212500	0.00012517	212500	4.76837e-05	212500	6.91414e-05	212500	9.41753e-05	212500	9.65595e-05	212500	5.60284e-05	212500	9.77516e-05	212500	0.000112057	212500	7.15256e-05	212500	1.90735e-05	212500	0.000137091	212500	0.00014782	212500	0.000128746	212500	0.000165701
		213125	5.48363e-05	213125	2.26498e-05	213125	0.000123978	213125	2.74181e-05	213125	6.07967e-05	213125	1.3113e-05	213125	7.27177e-05	213125	6.79493e-05	213125	2.74181e-05	213125	6.4373e-05	213125	7.15256e-05	213125	1.43051e-05	213125	0.000103712	213125	2.86102e-05	213125	4.88758e-05	213125	8.22544e-05	213125	8.10623e-05	213125	0.000144243	213125	8.22544e-05	213125	7.03335e-05	213125	8.70228e-05	213125	8.70228e-05	213125	0.000119209	213125	0.000170469
		213750	8.22544e-05	213750	3.21865e-05	213750	8.10623e-05	213750	5.84126e-05	213750	2.38419e-05	213750	1.19209e-05	213750	4.76837e-05	213750	5.36442e-05	213750	2.38419e-05	213750	4.76837e-05	213750	2.74181e-05	213750	4.76837e-05	213750	5.96046e-05	213750	5.60284e-05	213750	7.39098e-05	213750	0.000126362	213750	9.17912e-05	213750	1.78814e-05	213750	3.69549e-05	213750	6.79493e-05	213750	8.46386e-05	213750	9.05991e-05	213750	5.48363e-05	213750	9.53674e-05
		214375	5.00679e-05	214375	8.34465e-05	214375	3.09944e-05	214375	5.00679e-05	214375	5.60284e-05	214375	8.46386e-05	214375	5.24521e-05	214375	5.126e-05	214375	7.39098e-05	214375	4.29153e-05	214375	5.84126e-05	214375	6.31809e-05	214375	4.41074e-05	214375	4.41074e-05	214375	7.51019e-05	214375	4.17233e-05	214375	6.91414e-05	214375	8.10623e-05	214375	3.09944e-05	214375	0.00010848	214375	0.000135899	214375	0.000144243	214375	9.65595e-05	214375	0.000138283
		215000	9.05991e-05	215000	4.88758e-05	215000	0.000120401	215000	7.15256e-05	215000	9.53674e-06	215000	8.58307e-05	215000	4.17233e-05	215000	5.24521e-05	215000	7.15256e-05	215000	1.66893e-05	215000	2.74181e-05	215000	2.86102e-05	215000	0.00013113	215000	2.02656e-05	215000	7.86781e-05	215000	3.57628e-05	215000	4.64916e-05	215000	5.00679e-05	215000	7.7486e-05	215000	6.55651e-05	215000	0.000127554	215000	8.34465e-05	215000	7.62939e-05	215000	0.000135899
		215625	1.07288e-05	215625	3.93391e-05	215625	7.27177e-05	215625	5.36442e-05	215625	4.05312e-05	215625	8.46386e-05	215625	6.19888e-05	215625	7.03335e-05	215625	7.51019e-05	215625	0.000135899	215625	9.29832e-05	215625	5.72205e-05	215625	0.000123978	215625	5.60284e-05	215625	1.90735e-05	215625	0	215625	3.8147e-05	215625	4.41074e-05	215625	3.45707e-05	215625	4.17233e-05	215625	0.000151396	215625	0.00013113	215625	0.000120401	215625	0.000138283
		216250	8.22544e-05	216250	0.000126362	216250	2.5034e-05	216250	0.000103712	216250	5.00679e-05	216250	0.000101328	216250	2.74181e-05	216250	2.26498e-05	216250	2.38419e-05	216250	7.03335e-05	216250	7.39098e-05	216250	3.57628e-05	216250	3.09944e-05	216250	7.51019e-05	216250	9.53674e-05	216250	0.000116825	216250	6.07967e-05	216250	7.03335e-05	216250	8.58307e-05	216250	6.55651e-05	216250	0.00010252	216250	0.00014782	216250	5.72205e-05	216250	0.000190735
		216875	3.57628e-06	216875	6.19888e-05	216875	4.52995e-05	216875	8.22544e-05	216875	3.33786e-05	216875	1.07288e-05	216875	8.10623e-05	216875	6.55651e-05	216875	6.55651e-05	216875	4.52995e-05	216875	3.45707e-05	216875	7.98702e-05	216875	2.26498e-05	216875	8.10623e-05	216875	6.19888e-05	216875	0.000103712	216875	2.6226e-05	216875	2.5034e-05	216875	1.43051e-05	216875	2.86102e-05	216875	8.82149e-05	216875	0.000137091	216875	0.000144243	216875	0.000170469
		217500	4.76837e-06	217500	8.10623e-05	217500	2.86102e-05	217500	1.07288e-05	217500	3.57628e-05	217500	2.38419e-05	217500	0.000138283	217500	3.09944e-05	217500	7.27177e-05	217500	6.79493e-05	217500	8.70228e-05	217500	4.29153e-05	217500	8.22544e-05	217500	9.41753e-05	217500	3.57628e-05	217500	5.24521e-05	217500	2.74181e-05	217500	0.000116825	217500	5.24521e-05	217500	3.57628e-05	217500	0.000251532	217500	0.000157356	217500	0.000187159	217500	0.000126362
		218125	7.03335e-05	218125	1.43051e-05	218125	4.88758e-05	218125	8.34465e-06	218125	2.02656e-05	218125	4.17233e-05	218125	5.36442e-05	218125	7.86781e-05	218125	5.36442e-05	218125	3.45707e-05	218125	0.000110865	218125	0.000123978	218125	1.3113e-05	218125	0.000151396	218125	4.41074e-05	218125	9.89437e-05	218125	8.82149e-05	218125	7.39098e-05	218125	8.70228e-05	218125	0.000107288	218125	0.000106096	218125	0.000166893	218125	0.000132322	218125	0.000115633
		218750	7.86781e-05	218750	1.54972e-05	218750	2.74181e-05	218750	7.39098e-05	218750	5.126e-05	218750	4.76837e-05	218750	8.70228e-05	218750	6.67572e-05	218750	4.52995e-05	218750	7.51019e-05	218750	4.29153e-05	218750	5.36442e-05	218750	6.31809e-05	218750	0.000160933	218750	8.58307e-05	218750	0.000110865	218750	0.000133514	218750	3.45707e-05	218750	3.57628e-05	218750	6.55651e-05	218750	0.000206232	218750	0.000169277	218750	0.000129938	218750	0.000190735
		219375	7.27177e-05	219375	3.8147e-05	219375	0.000101328	219375	4.76837e-05	219375	6.19888e-05	219375	5.48363e-05	219375	5.24521e-05	219375	9.53674e-06	219375	9.77516e-05	219375	3.57628e-05	219375	9.05991e-05	219375	0.000140667	219375	6.67572e-05	219375	7.7486e-05	219375	8.22544e-05	219375	8.82149e-05	219375	5.00679e-05	219375	9.77516e-05	219375	0.000106096	219375	0.000107288	219375	0.000168085	219375	0.000188351	219375	0.000212193	219375	0.000224113
		220000	3.57628e-05	220000	2.74181e-05	220000	8.46386e-05	220000	3.8147e-05	220000	4.64916e-05	220000	5.126e-05	220000	8.10623e-05	220000	4.52995e-05	220000	4.64916e-05	220000	2.74181e-05	220000	5.72205e-05	220000	0.000101328	220000	6.79493e-05	220000	4.52995e-05	220000	0.000137091	220000	5.24521e-05	220000	0.000104904	220000	0.000139475	220000	0.000104904	220000	4.41074e-05	220000	8.82149e-05	220000	0.000195503	220000	0.000154972	220000	0.000188351
		220625	9.05991e-05	220625	3.57628e-05	220625	0.00010252	220625	3.09944e-05	220625	2.02656e-05	220625	3.93391e-05	220625	9.89437e-05	220625	2.02656e-05	220625	8.82149e-05	220625	6.19888e-05	220625	0.000106096	220625	0.00014782	220625	0.000160933	220625	0.000114441	220625	9.17912e-05	220625	7.51019e-05	220625	0.000139475	220625	5.48363e-05	220625	7.15256e-05	220625	0.000197887	220625	0.000144243	220625	0.000168085	220625	0.000187159	220625	0.00017643
		221250	7.15256e-05	221250	2.86102e-05	221250	8.10623e-05	221250	5.126e-05	221250	5.84126e-05	221250	3.8147e-05	221250	0.000101328	221250	8.34465e-05	221250	7.15256e-05	221250	2.74181e-05	221250	0.000109673	221250	9.29832e-05	221250	3.33786e-05	221250	0.000119209	221250	9.65595e-05	221250	9.77516e-05	221250	6.79493e-05	221250	0.000171661	221250	4.05312e-05	221250	0.000104904	221250	9.89437e-05	221250	0.000230074	221250	0.000151396	221250	0.000134706
		221875	5.96046e-05	221875	5.96046e-05	221875	7.86781e-05	221875	3.57628e-06	221875	7.51019e-05	221875	0.000112057	221875	7.98702e-05	221875	4.29153e-05	221875	5.24521e-05	221875	6.91414e-05	221875	5.84126e-05	221875	0.00010252	221875	0.000162125	221875	0.000145435	221875	5.00679e-05	221875	0.00017643	221875	0.000113249	221875	0.000137091	221875	8.58307e-05	221875	5.60284e-05	221875	0.000214577	221875	0.000272989	221875	0.000257492	221875	0.000196695
		222500	9.05991e-05	222500	1.66893e-05	222500	1.43051e-05	222500	4.29153e-05	222500	2.38419e-05	222500	0.000101328	222500	2.38419e-05	222500	2.5034e-05	222500	3.21865e-05	222500	8.70228e-05	222500	8.22544e-05	222500	0.000154972	222500	4.64916e-05	222500	0.000149012	222500	0.000114441	222500	5.84126e-05	222500	0.000106096	222500	6.67572e-05	222500	8.34465e-05	222500	0.000137091	222500	0.000211	222500	0.000218153	222500	0.000157356	222500	0.000241995
		223125	6.19888e-05	223125	3.45707e-05	223125	5.48363e-05	223125	7.03335e-05	223125	0.000113249	223125	5.48363e-05	223125	6.79493e-05	223125	5.72205e-05	223125	4.29153e-05	223125	7.27177e-05	223125	0.000115633	223125	0.000133514	223125	0.000134706	223125	3.93391e-05	223125	0.000116825	223125	3.93391e-05	223125	2.6226e-05	223125	4.52995e-05	223125	0.000156164	223125	3.69549e-05	223125	0.000201464	223125	0.000191927	223125	0.000202656	223125	0.000238419
		223750	4.41074e-05	223750	8.70228e-05	223750	6.79493e-05	223750	6.55651e-05	223750	5.48363e-05	223750	0.000113249	223750	5.60284e-05	223750	4.76837e-05	223750	6.55651e-05	223750	5.72205e-05	223750	0.00012517	223750	9.65595e-05	223750	0.000166893	223750	7.51019e-05	223750	5.96046e-05	223750	0.000107288	223750	0.000118017	223750	0.000224113	223750	0.000151396	223750	0.000133514	223750	0.000247955	223750	0.00019908	223750	0.000303984	223750	0.000241995
		224375	9.77516e-05	224375	1.78814e-05	224375	9.77516e-05	224375	8.9407e-05	224375	6.19888e-05	224375	3.21865e-05	224375	6.67572e-05	224375	3.21865e-05	224375	4.76837e-05	224375	2.02656e-05	224375	0.000126362	224375	5.24521e-05	224375	0.000169277	224375	0.000133514	224375	0.000185966	224375	0.000119209	224375	0.000183582	224375	4.88758e-05	224375	0.000175238	224375	6.19888e-05	224375	0.000135899	224375	0.000172853	224375	0.000263453	224375	0.00025034
		225000	0.000107288	225000	4.76837e-05	225000	1.07288e-05	225000	2.02656e-05	225000	2.02656e-05	225000	5.84126e-05	225000	3.09944e-05	225000	3.69549e-05	225000	1.43051e-05	225000	3.09944e-05	225000	0.000157356	225000	0.000129938	225000	7.51019e-05	225000	0.000188351	225000	0.000120401	225000	0.000119209	225000	0.000112057	225000	0.000133514	225000	9.41753e-05	225000	0.000158548	225000	0.000246763	225000	0.000243187	225000	0.00025034	225000	0.000225306
		225625	6.4373e-05	225625	8.70228e-05	225625	3.57628e-05	225625	6.4373e-05	225625	6.91414e-05	225625	8.10623e-05	225625	8.9407e-05	225625	8.70228e-05	225625	8.58307e-05	225625	3.21865e-05	225625	0.000141859	225625	0.000114441	225625	0.00014782	225625	8.82149e-05	225625	0.000160933	225625	0.000197887	225625	0.000146627	225625	0.000209808	225625	0.000183582	225625	9.65595e-05	225625	0.00020504	225625	0.000225306	225625	0.000245571	225625	0.00030756
		226250	6.4373e-05	226250	6.91414e-05	226250	2.86102e-05	226250	5.00679e-05	226250	6.55651e-05	226250	4.17233e-05	226250	4.05312e-05	226250	7.15256e-05	226250	1.43051e-05	226250	0.000158548	226250	0.000275373	226250	0.000184774	226250	0.000237226	226250	1.43051e-05	226250	0.000152588	226250	0.000106096	226250	0.000171661	226250	0.000114441	226250	0.000116825	226250	0.000132322	226250	0.000226498	226250	0.000377893	226250	0.000261068	226250	0.000339746
		226875	6.55651e-05	226875	5.72205e-05	226875	6.67572e-05	226875	5.36442e-05	226875	9.53674e-06	226875	0.000107288	226875	4.52995e-05	226875	1.07288e-05	226875	2.38419e-05	226875	4.76837e-05	226875	0.000152588	226875	0.000158548	226875	6.67572e-05	226875	0.000106096	226875	0.0003016	226875	0.000139475	226875	0.000177622	226875	0.000109673	226875	0.000119209	226875	0.000152588	226875	0.000308752	226875	0.000338554	226875	0.000315905	226875	0.000214577
		227500	0.000118017	227500	5.36442e-05	227500	3.45707e-05	227500	0.000110865	227500	4.64916e-05	227500	1.66893e-05	227500	6.55651e-05	227500	8.70228e-05	227500	6.55651e-05	227500	2.38419e-05	227500	0.000170469	227500	0.00017643	227500	0.000150204	227500	0.000243187	227500	0.000200272	227500	0.00018239	227500	0.000240803	227500	0.000135899	227500	0.000101328	227500	0.000103712	227500	0.000193119	227500	0.000398159	227500	0.000362396	227500	0.000425577
		228125	6.67572e-05	228125	1.54972e-05	228125	0.000115633	228125	8.58307e-05	228125	7.62939e-05	228125	8.58307e-05	228125	2.86102e-05	228125	0.000100136	228125	3.57628e-05	228125	7.27177e-05	228125	0.000218153	228125	0.00019908	228125	9.89437e-05	228125	0.000145435	228125	0.000200272	228125	0.000244379	228125	0.000129938	228125	0.000208616	228125	0.00015974	228125	0.000190735	228125	0.00036478	228125	0.000282526	228125	0.000360012	228125	0.000346899
		228750	0.000106096	228750	0.000118017	228750	9.89437e-05	228750	4.17233e-05	228750	2.74181e-05	228750	4.76837e-05	228750	4.64916e-05	228750	4.76837e-05	228750	1.78814e-05	228750	5.72205e-05	228750	0.000201464	228750	0.000128746	228750	0.000190735	228750	0.00023365	228750	0.000184774	228750	0.00017643	228750	0.000209808	228750	0.00019908	228750	0.000162125	228750	0.000206232	228750	0.00033021	228750	0.000429153	228750	0.000232458	228750	0.000342131
		229375	2.5034e-05	229375	5.36442e-05	229375	4.17233e-05	229375	4.64916e-05	229375	5.126e-05	229375	8.46386e-05	229375	4.05312e-05	229375	5.72205e-05	229375	4.05312e-05	229375	8.46386e-05	229375	0.000209808	229375	0.000238419	229375	0.000203848	229375	0.000181198	229375	0.00020504	229375	0.000333786	229375	0.000209808	229375	0.000257492	229375	0.000193119	229375	0.000274181	229375	0.000306368	229375	0.000511408	229375	0.000334978	229375	0.000574589
		230000	0.000114441	230000	2.38419e-05	230000	0.00010252	230000	0.000104904	230000	4.29153e-05	230000	7.98702e-05	230000	9.89437e-05	230000	3.33786e-05	230000	2.14577e-05	230000	5.00679e-05	230000	0.000306368	230000	0.000280142	230000	0.00023365	230000	0.000286102	230000	0.000252724	230000	0.000189543	230000	0.000293255	230000	0.000324249	230000	0.00018239	230000	0.000271797	230000	0.000302792	230000	0.000430346	230000	0.000427961	230000	0.000574589
		230625	0.000101328	230625	8.34465e-05	230625	5.84126e-05	230625	9.53674e-05	230625	7.98702e-05	230625	5.36442e-05	230625	5.24521e-05	230625	6.79493e-05	230625	0.000119209	230625	4.88758e-05	230625	0.00036478	230625	0.000226498	230625	0.00017643	230625	0.00028491	230625	0.000207424	230625	0.000236034	230625	0.000265837	230625	0.000214577	230625	0.000226498	230625	0.000396967	230625	0.000355244	230625	0.00048399	230625	0.000407696	230625	0.000658035
		231250	8.46386e-05	231250	0.000146627	231250	5.00679e-05	231250	6.07967e-05	231250	0.00010252	231250	1.54972e-05	231250	4.17233e-05	231250	8.82149e-05	231250	5.48363e-05	231250	6.91414e-05	231250	0.00038147	231250	0.000289679	231250	0.000361204	231250	0.000361204	231250	0.000180006	231250	0.000348091	231250	0.000303984	231250	0.000445843	231250	0.000348091	231250	0.000329018	231250	0.000557899	231250	0.000458956	231250	0.000551939	231250	0.000629425
		231875	0.000181198	231875	6.07967e-05	231875	5.126e-05	231875	7.98702e-05	231875	0.000122786	231875	3.93391e-05	231875	4.52995e-05	231875	9.05991e-05	231875	5.84126e-05	231875	5.60284e-05	231875	0.000448227	231875	0.000265837	231875	0.000391006	231875	0.000419617	231875	0.000319481	231875	0.000202656	231875	0.000371933	231875	0.000280142	231875	0.000435114	231875	0.000365973	231875	0.000566244	231875	0.000567436	231875	0.000636578	231875	0.000897646
		232500	0.000120401	232500	4.05312e-05	232500	1.3113e-05	232500	3.57628e-05	232500	6.07967e-05	232500	2.74181e-05	232500	9.65595e-05	232500	6.31809e-05	232500	5.48363e-05	232500	8.46386e-05	232500	0.00051856	232500	0.000389814	232500	0.000429153	232500	0.000441074	232500	0.000562668	232500	0.00038743	232500	0.000308752	232500	0.000361204	232500	0.000360012	232500	0.000427961	232500	0.000709295	232500	0.000649691	232500	0.000690222	232500	0.000895262
		233125	0.000118017	233125	0.000149012	233125	0.000150204	233125	0.000178814	233125	0.000166893	233125	7.51019e-05	233125	7.39098e-05	233125	8.46386e-05	233125	0.000126362	233125	0.000169277	233125	0.000599623	233125	0.000612736	233125	0.000408888	233125	0.000405312	233125	0.000516176	233125	0.000458956	233125	0.0004673	233125	0.000267029	233125	0.000395775	233125	0.000389814	233125	0.000838041	233125	0.000834465	233125	0.000879765	233125	0.000950098
		233750	0.000318289	233750	4.05312e-05	233750	8.10623e-05	233750	0.000240803	233750	0.00019908	233750	0.000156164	233750	0.000144243	233750	4.29153e-05	233750	3.57628e-05	233750	0.000158548	233750	0.000500679	233750	0.000609159	233750	0.000602007	233750	0.000455379	233750	0.000599623	233750	0.000408888	233750	0.00054121	233750	0.000436306	233750	0.000566244	233750	0.00064373	233750	0.00103951	233750	0.000882149	233750	0.00105143	233750	0.00149727
		234375	0.000180006	234375	7.03335e-05	234375	7.86781e-05	234375	0.000213385	234375	0.000177622	234375	0.000193119	234375	2.38419e-05	234375	4.52995e-05	234375	9.65595e-05	234375	0.000196695	234375	0.000662804	234375	0.000728369	234375	0.000631809	234375	0.000623465	234375	0.000566244	234375	0.000630617	234375	0.000481606	234375	0.000545979	234375	0.000823736	234375	0.000514984	234375	0.00106692	234375	0.00103235	234375	0.00102639	234375	0.0013864
		235000	0.000154972	235000	0.000234842	235000	0.000134706	235000	0.000211	235000	3.69549e-05	235000	0.000138283	235000	5.84126e-05	235000	7.62939e-05	235000	4.41074e-05	235000	0.00013113	235000	0.000828505	235000	0.000897646	235000	0.000766516	235000	0.000884533	235000	0.000789165	235000	0.000885725	235000	0.000529289	235000	0.000822544	235000	0.000783205	235000	0.00079751	235000	0.00146389	235000	0.00163913	235000	0.0016284	235000	0.00177622
		235625	0.000121593	235625	0.000193119	235625	0.000220537	235625	0.000308752	235625	0.000119209	235625	7.98702e-05	235625	0.000114441	235625	6.91414e-05	235625	0.000152588	235625	0.000141859	235625	0.000823736	235625	0.000762939	235625	0.000755787	235625	0.000971556	235625	0.00101328	235625	0.000873804	235625	0.000725985	235625	0.000748634	235625	0.000524521	235625	0.000765324	235625	0.00150323	235625	0.00171423	235625	0.00153542	235625	0.00162125
		236250	6.19888e-05	236250	0.000139475	236250	0.000237226	236250	0.000275373	236250	0.000185966	236250	0.000319481	236250	0.000319481	236250	4.64916e-05	236250	0.000139475	236250	7.51019e-05	236250	0.000989437	236250	0.000805855	236250	0.000865459	236250	0.000978708	236250	0.000903606	236250	0.000934601	236250	0.000795126	236250	0.000872612	236250	0.000919104	236250	0.000715256	236250	0.00173092	236250	0.00178576	236250	0.00172496	236250	0.00190973
		236875	0.000189543	236875	0.000265837	236875	0.000189543	236875	0.000157356	236875	0.000152588	236875	0.00010252	236875	0.000116825	236875	9.65595e-05	236875	8.70228e-05	236875	0.000101328	236875	0.000792742	236875	0.000709295	236875	0.000841618	236875	0.00115037	236875	0.000936985	236875	0.0014019	236875	0.000993013	236875	0.000653267	236875	0.000874996	236875	0.000678301	236875	0.00221848	236875	0.00175118	236875	0.00196218	236875	0.00168085
		237500	0.000152588	237500	0.000135899	237500	0.000407696	237500	8.70228e-05	237500	0.000183582	237500	0.000146627	237500	0.000156164	237500	0.00015378	237500	0.000258684	237500	0.000137091	237500	0.00079155	237500	0.000770092	237500	0.000808239	237500	0.000766516	237500	0.000480413	237500	0.00119925	237500	0.000851154	237500	0.000830889	237500	0.000705719	237500	0.000773668	237500	0.0019896	237500	0.00179291	237500	0.00186086	237500	0.00141501
		238125	0.000160933	238125	0.000202656	238125	6.55651e-05	238125	9.41753e-05	238125	8.82149e-05	238125	5.36442e-05	238125	0.000253916	238125	6.31809e-05	238125	0.000174046	238125	0.000127554	238125	0.000545979	238125	0.000545979	238125	0.000692606	238125	0.000901222	238125	0.000741482	238125	0.000789165	238125	0.000780821	238125	0.000622272	238125	0.000909567	238125	0.000808239	238125	0.00162005	238125	0.00144124	238125	0.00131845	238125	0.00108361
		238750	7.27177e-05	238750	0.000157356	238750	3.57628e-05	238750	2.6226e-05	238750	0.000151396	238750	0.000158548	238750	8.46386e-05	238750	0.000138283	238750	0.000138283	238750	8.22544e-05	238750	0.00054121	238750	0.000617504	238750	0.000401735	238750	0.000700951	238750	0.000503063	238750	0.000687838	238750	0.000703335	238750	0.000537634	238750	0.000431538	238750	0.000462532	238750	0.00148535	238750	0.00133634	238750	0.00118852	238750	0.000998974
		239375	9.29832e-05	239375	9.77516e-05	239375	6.4373e-05	239375	8.46386e-05	239375	0.000158548	239375	0.000163317	239375	5.96046e-05	239375	0.000194311	239375	5.48363e-05	239375	0.000164509	239375	0.000499487	239375	0.000544786	239375	0.000579357	239375	0.000509024	239375	0.000503063	239375	0.000534058	239375	0.000495911	239375	0.000411272	239375	0.000505447	239375	0.000574589	239375	0.00134706	239375	0.00106812	239375	0.00103354	239375	0.000960827
		240000	7.15256e-05	240000	5.36442e-05	240000	8.22544e-05	240000	5.60284e-05	240000	2.5034e-05	240000	8.58307e-05	240000	6.55651e-05	240000	0.00012517	240000	0.00013113	240000	0.000113249	240000	0.000345707	240000	0.000499487	240000	0.000462532	240000	0.000509024	240000	0.000423193	240000	0.000374317	240000	0.000656843	240000	0.000334978	240000	0.000408888	240000	0.000456572	240000	0.00104547	240000	0.00112176	240000	0.000901222	240000	0.000764132
		240625	7.86781e-05	240625	9.17912e-05	240625	3.69549e-05	240625	8.70228e-05	240625	5.36442e-05	240625	6.79493e-05	240625	7.7486e-05	240625	7.39098e-05	240625	0.000135899	240625	8.10623e-05	240625	0.000391006	240625	0.000361204	240625	0.000448227	240625	0.000450611	240625	0.000332594	240625	0.000445843	240625	0.000264645	240625	0.000408888	240625	0.000439882	240625	0.000619888	240625	0.000921488	240625	0.000755787	240625	0.000697374	240625	0.000661612
		241250	0.000126362	241250	6.79493e-05	241250	6.19888e-05	241250	8.46386e-05	241250	1.90735e-05	241250	0.00012517	241250	0.000166893	241250	0.000152588	241250	2.26498e-05	241250	9.77516e-05	241250	0.000321865	241250	0.000382662	241250	0.000376701	241250	0.000437498	241250	0.000319481	241250	0.000392199	241250	0.000343323	241250	0.000485182	241250	0.000420809	241250	0.000559092	241250	0.00087142	241250	0.000787973	241250	0.00069499	241250	0.00067234
		241875	2.6226e-05	241875	8.70228e-05	241875	2.5034e-05	241875	5.96046e-05	241875	8.82149e-05	241875	5.96046e-06	241875	4.88758e-05	241875	8.10623e-05	241875	7.15256e-05	241875	8.22544e-05	241875	0.000298023	241875	0.000272989	241875	0.000302792	241875	0.000288486	241875	0.00026226	241875	0.000247955	241875	0.000329018	241875	0.00038743	241875	0.000392199	241875	0.000398159	241875	0.000673532	241875	0.000737906	241875	0.000598431	241875	0.000513792
		242500	0.000126362	242500	9.89437e-05	242500	7.62939e-05	242500	6.67572e-05	242500	3.69549e-05	242500	5.36442e-05	242500	0.000183582	242500	4.17233e-05	242500	0.000110865	242500	6.91414e-05	242500	0.000338554	242500	0.000412464	242500	0.0003016	242500	0.000367165	242500	0.000263453	242500	0.000311136	242500	0.000141859	242500	0.000269413	242500	0.000311136	242500	0.000342131	242500	0.000590086	242500	0.000629425	242500	0.000618696	242500	0.000441074
		243125	8.58307e-05	243125	6.67572e-05	243125	2.02656e-05	243125	4.76837e-06	243125	9.05991e-05	243125	1.54972e-05	243125	8.22544e-05	243125	0.000118017	243125	4.64916e-05	243125	8.46386e-05	243125	0.000321865	243125	0.000302792	243125	0.00031352	243125	0.000243187	243125	0.000112057	243125	0.000283718	243125	0.000280142	243125	0.000194311	243125	0.000295639	243125	0.000259876	243125	0.000693798	243125	0.000557899	243125	0.000480413	243125	0.000479221
		243750	0.000127554	243750	8.10623e-05	243750	0.000106096	243750	3.45707e-05	243750	1.78814e-05	243750	2.5034e-05	243750	7.27177e-05	243750	6.4373e-05	243750	3.57628e-05	243750	8.34465e-06	243750	0.000321865	243750	0.00028491	243750	0.000115633	243750	0.000354052	243750	0.00025034	243750	0.000282526	243750	0.000263453	243750	0.000261068	243750	0.000331402	243750	0.000352859	243750	0.000630617	243750	0.000511408	243750	0.000572205	243750	0.000543594
		244375	0.000121593	244375	8.9407e-05	244375	1.66893e-05	244375	9.41753e-05	244375	8.34465e-05	244375	8.9407e-05	244375	2.26498e-05	244375	4.05312e-05	244375	4.64916e-05	244375	5.24521e-05	244375	0.00020504	244375	0.000343323	244375	0.000208616	244375	0.000213385	244375	0.000177622	244375	0.00026226	244375	0.000146627	244375	0.00020504	244375	0.000149012	244375	0.000308752	244375	0.000478029	244375	0.000445843	244375	0.000449419	244375	0.000466108
		245000	6.19888e-05	245000	3.45707e-05	245000	6.07967e-05	245000	3.93391e-05	245000	5.36442e-05	245000	3.8147e-05	245000	0.000112057	245000	0.000101328	245000	8.10623e-05	245000	0.000109673	245000	0.000166893	245000	0.000211	245000	0.000216961	245000	0.00020504	245000	0.000263453	245000	0.000334978	245000	0.000296831	245000	0.000115633	245000	0.000231266	245000	0.000253916	245000	0.000500679	245000	0.00043273	245000	0.000408888	245000	0.000356436
		245625	3.45707e-05	245625	2.6226e-05	245625	2.5034e-05	245625	4.29153e-05	245625	2.86102e-05	245625	3.33786e-05	245625	9.65595e-05	245625	5.48363e-05	245625	5.96046e-05	245625	4.41074e-05	245625	0.000246763	245625	0.000197887	245625	0.000202656	245625	0.000191927	245625	0.00015974	245625	0.000280142	245625	0.000166893	245625	0.000263453	245625	0.000219345	245625	0.000143051	245625	0.000540018	245625	0.000405312	245625	0.00048399	245625	0.000368357
		246250	5.24521e-05	246250	2.38419e-05	246250	9.05991e-05	246250	5.48363e-05	246250	4.76837e-05	246250	5.84126e-05	246250	8.70228e-05	246250	5.24521e-05	246250	6.19888e-05	246250	6.91414e-05	246250	0.000360012	246250	0.000211	246250	0.00017643	246250	0.000238419	246250	0.000213385	246250	0.000225306	246250	0.000212193	246250	0.000190735	246250	0.000212193	246250	0.000230074	246250	0.000413656	246250	0.000302792	246250	0.000436306	246250	0.00043869
		246875	8.34465e-05	246875	5.96046e-05	246875	0.000127554	246875	4.29153e-05	246875	1.3113e-05	246875	1.78814e-05	246875	9.41753e-05	246875	2.26498e-05	246875	4.52995e-05	246875	7.15256e-06	246875	0.000207424	246875	0.000224113	246875	0.000188351	246875	0.000236034	246875	0.00017643	246875	0.000187159	246875	0.000303984	246875	0.000214577	246875	0.00022769	246875	0.000157356	246875	0.000338554	246875	0.000369549	246875	0.000333786	246875	0.000374317
		247500	4.52995e-05	247500	4.76837e-05	247500	9.29832e-05	247500	9.65595e-05	247500	7.39098e-05	247500	9.17912e-05	247500	2.38419e-05	247500	7.7486e-05	247500	1.78814e-05	247500	2.74181e-05	247500	0.000163317	247500	0.000211	247500	0.000133514	247500	8.82149e-05	247500	0.000165701	247500	0.000218153	247500	0.000302792	247500	2.6226e-05	247500	0.000287294	247500	0.000286102	247500	0.000345707	247500	0.000395775	247500	0.000393391	247500	0.000356436
		248125	9.89437e-05	248125	3.8147e-05	248125	4.88758e-05	248125	5.48363e-05	248125	4.64916e-05	248125	5.126e-05	248125	5.60284e-05	248125	5.84126e-05	248125	4.05312e-05	248125	4.41074e-05	248125	0.000184774	248125	0.00015974	248125	0.000170469	248125	0.000197887	248125	0.000177622	248125	0.00014782	248125	0.000189543	248125	0.000265837	248125	0.000241995	248125	0.00025034	248125	0.000411272	248125	0.000323057	248125	0.000368357	248125	0.000376701
		248750	0.000106096	248750	2.5034e-05	248750	7.39098e-05	248750	0.000103712	248750	9.05991e-05	248750	5.60284e-05	248750	4.29153e-05	248750	5.48363e-05	248750	0.000143051	248750	8.70228e-05	248750	0.000206232	248750	0.000200272	248750	0.000203848	248750	0.000206232	248750	0.000175238	248750	0.000122786	248750	6.91414e-05	248750	0.000170469	248750	0.000183582	248750	0.000115633	248750	0.000292063	248750	0.000292063	248750	0.000338554	248750	0.000321865
		249375	3.93391e-05	249375	2.74181e-05	249375	1.43051e-05	249375	4.17233e-05	249375	7.86781e-05	249375	2.26498e-05	249375	5.60284e-05	249375	6.91414e-05	249375	7.15256e-06	249375	5.72205e-05	249375	0.000213385	249375	0.000195503	249375	0.000219345	249375	0.000116825	249375	4.41074e-05	249375	0.000174046	249375	0.000177622	249375	0.000245571	249375	0.000231266	249375	0.000222921	249375	0.000383854	249375	0.000287294	249375	0.000327826	249375	0.000289679
		250000	6.19888e-05	250000	5.126e-05	250000	4.64916e-05	250000	5.60284e-05	250000	8.34465e-05	250000	7.27177e-05	250000	2.74181e-05	250000	3.8147e-05	250000	2.02656e-05	250000	9.53674e-06	250000	0.00015378	250000	0.000134706	250000	0.000185966	250000	0.000209808	250000	0.000187159	250000	0.000255108	250000	0.00014782	250000	8.82149e-05	250000	0.000215769	250000	0.000181198	250000	0.00033021	250000	0.000376701	250000	0.000411272	250000	0.000308752
		250625	7.86781e-05	250625	5.126e-05	250625	9.53674e-05	250625	9.77516e-05	250625	3.69549e-05	250625	8.22544e-05	250625	7.39098e-05	250625	4.64916e-05	250625	0.000100136	250625	0.000116825	250625	0.000135899	250625	0.000214577	250625	0.000126362	250625	0.000193119	250625	7.03335e-05	250625	0.000168085	250625	0.000187159	250625	0.000165701	250625	0.000178814	250625	0.000121593	250625	0.000376701	250625	0.000292063	250625	0.000224113	250625	0.000346899
		251250	1.66893e-05	251250	7.03335e-05	251250	0.000109673	251250	7.86781e-05	251250	4.29153e-05	251250	9.65595e-05	251250	6.07967e-05	251250	2.98023e-05	251250	3.8147e-05	251250	9.17912e-05	251250	0.000139475	251250	0.000189543	251250	0.000135899	251250	0.000160933	251250	0.000194311	251250	0.000113249	251250	0.00015378	251250	0.000151396	251250	0.00017643	251250	0.00017643	251250	0.000380278	251250	0.000337362	251250	0.000352859	251250	0.000321865
		251875	3.45707e-05	251875	3.21865e-05	251875	2.86102e-05	251875	9.17912e-05	251875	0.000145435	251875	6.67572e-05	251875	8.9407e-05	251875	4.29153e-05	251875	0.000121593	251875	2.86102e-05	251875	0.000119209	251875	0.000195503	251875	0.000135899	251875	0.000133514	251875	0.00015378	251875	6.67572e-05	251875	0.000115633	251875	8.82149e-05	251875	0.000164509	251875	0.000238419	251875	0.000342131	251875	0.000299215	251875	0.000325441	251875	0.000349283
		252500	1.78814e-05	252500	7.03335e-05	252500	5.36442e-05	252500	0.000106096	252500	5.36442e-05	252500	8.34465e-06	252500	4.64916e-05	252500	9.05991e-05	252500	2.38419e-05	252500	4.41074e-05	252500	0.000126362	252500	0.000166893	252500	0.000203848	252500	0.000138283	252500	0.000160933	252500	0.000127554	252500	0.000201464	252500	0.000193119	252500	0.000157356	252500	0.000162125	252500	0.000309944	252500	0.000264645	252500	0.000274181	252500	0.000225306
		253125	5.84126e-05	253125	2.02656e-05	253125	3.45707e-05	253125	8.58307e-05	253125	7.15256e-06	253125	9.53674e-05	253125	2.74181e-05	253125	3.93391e-05	253125	8.34465e-06	253125	7.62939e-05	253125	7.98702e-05	253125	0.000160933	253125	0.000145435	253125	0.000132322	253125	0.00015974	253125	5.96046e-05	253125	0.000183582	253125	0.00015378	253125	0.000133514	253125	0.000188351	253125	0.000265837	253125	0.000300407	253125	0.000318289	253125	0.000175238
		253750	8.82149e-05	253750	8.34465e-05	253750	0.000104904	253750	6.4373e-05	253750	2.98023e-05	253750	7.39098e-05	253750	5.96046e-05	253750	1.07288e-05	253750	3.21865e-05	253750	6.55651e-05	253750	0.000115633	253750	0.000196695	253750	0.00014782	253750	0.000244379	253750	0.000107288	253750	0.00012517	253750	0.00015974	253750	0.00013113	253750	9.41753e-05	253750	0.000103712	253750	0.000246763	253750	0.000272989	253750	0.000263453	253750	0.000283718
		254375	6.31809e-05	254375	6.91414e-05	254375	4.17233e-05	254375	0.000143051	254375	5.72205e-05	254375	7.86781e-05	254375	3.8147e-05	254375	3.93391e-05	254375	3.45707e-05	254375	6.31809e-05	254375	0.000114441	254375	0.000115633	254375	0.00014782	254375	0.000137091	254375	0.000100136	254375	0.000112057	254375	0.000195503	254375	6.07967e-05	254375	0.00022769	254375	0.000126362	254375	0.000312328	254375	0.0002563	254375	0.000308752	254375	0.000219345
		255000	5.00679e-05	255000	7.7486e-05	255000	2.5034e-05	255000	8.82149e-05	255000	2.86102e-05	255000	6.91414e-05	255000	3.57628e-05	255000	7.86781e-05	255000	8.22544e-05	255000	0.00010848	255000	0.000150204	255000	0.000138283	255000	9.77516e-05	255000	0.000196695	255000	0.000177622	255000	2.38419e-05	255000	7.86781e-05	255000	0.000169277	255000	0.000190735	255000	4.64916e-05	255000	0.000207424	255000	0.000255108	255000	0.000272989	255000	0.000244379
		255625	0.00010252	255625	3.8147e-05	255625	2.26498e-05	255625	5.00679e-05	255625	5.126e-05	255625	4.88758e-05	255625	2.5034e-05	255625	0.000133514	255625	8.34465e-06	255625	6.31809e-05	255625	0.000126362	255625	0.000101328	255625	0.000143051	255625	0.000134706	255625	0.000144243	255625	0.000126362	255625	0.00010848	255625	0.000187159	255625	9.77516e-05	255625	0.000151396	255625	0.000240803	255625	0.000292063	255625	0.000354052	255625	0.000213385
		256250	4.17233e-05	256250	3.8147e-05	256250	5.00679e-05	256250	1.43051e-05	256250	3.09944e-05	256250	0.000143051	256250	3.69549e-05	256250	0.000118017	256250	5.36442e-05	256250	7.15256e-05	256250	4.41074e-05	256250	0.000149012	256250	0.000137091	256250	0.000115633	256250	0.000214577	256250	6.19888e-05	256250	7.7486e-05	256250	0.000157356	256250	6.55651e-05	256250	0.000152588	256250	0.000236034	256250	0.000265837	256250	0.000208616	256250	0.000168085
		256875	3.69549e-05	256875	5.126e-05	256875	6.07967e-05	256875	7.15256e-06	256875	7.98702e-05	256875	2.26498e-05	256875	5.36442e-05	256875	0.000109673	256875	6.19888e-05	256875	6.91414e-05	256875	0.000144243	256875	0.000104904	256875	8.9407e-05	256875	0.000150204	256875	0.000140667	256875	0.000110865	256875	0.000133514	256875	6.91414e-05	256875	0.000119209	256875	3.8147e-05	256875	0.000281334	256875	0.000211	256875	0.000257492	256875	0.000326633
		257500	2.38419e-05	257500	1.90735e-05	257500	4.64916e-05	257500	4.17233e-05	257500	9.77516e-05	257500	1.43051e-05	257500	5.72205e-05	257500	3.93391e-05	257500	5.00679e-05	257500	4.41074e-05	257500	0.000158548	257500	7.62939e-05	257500	0.00010848	257500	0.00010848	257500	5.96046e-05	257500	0.000160933	257500	0.000166893	257500	0.000122786	257500	3.93391e-05	257500	0.000107288	257500	0.000255108	257500	0.000299215	257500	0.000274181	257500	0.000157356
		258125	4.41074e-05	258125	7.03335e-05	258125	8.46386e-05	258125	4.88758e-05	258125	6.55651e-05	258125	3.33786e-05	258125	1.90735e-05	258125	1.78814e-05	258125	2.6226e-05	258125	5.24521e-05	258125	0.000113249	258125	0.000188351	258125	0.000123978	258125	0.000175238	258125	0.000104904	258125	0.000157356	258125	0.000107288	258125	0.00015378	258125	5.96046e-05	258125	8.34465e-05	258125	0.000339746	258125	0.000202656	258125	0.000170469	258125	0.000222921
		258750	0.00010252	258750	2.38419e-05	258750	2.38419e-05	258750	6.4373e-05	258750	5.60284e-05	258750	1.78814e-05	258750	2.26498e-05	258750	0.000140667	258750	8.34465e-06	258750	8.34465e-05	258750	8.58307e-05	258750	0.000128746	258750	0.000120401	258750	0.000113249	258750	0.000129938	258750	0.000144243	258750	0.000158548	258750	9.89437e-05	258750	6.55651e-05	258750	0.000115633	258750	0.000208616	258750	0.000221729	258750	0.000208616	258750	0.00023365
		259375	4.17233e-05	259375	8.34465e-06	259375	5.96046e-05	259375	5.126e-05	259375	2.74181e-05	259375	8.22544e-05	259375	3.33786e-05	259375	7.15256e-05	259375	0.000104904	259375	3.45707e-05	259375	0.00013113	259375	0.000140667	259375	8.46386e-05	259375	0.000169277	259375	0.00012517	259375	9.53674e-05	259375	9.65595e-05	259375	5.60284e-05	259375	4.29153e-05	259375	0.000144243	259375	0.000174046	259375	0.000177622	259375	0.000218153	259375	0.00015378
		260000	2.74181e-05	260000	2.6226e-05	260000	3.09944e-05	260000	5.36442e-05	260000	3.57628e-05	260000	4.76837e-05	260000	9.53674e-06	260000	2.26498e-05	260000	7.62939e-05	260000	3.09944e-05	260000	0.000100136	260000	0.000132322	260000	7.15256e-05	260000	9.53674e-05	260000	0.000123978	260000	6.91414e-05	260000	0.000180006	260000	0.000106096	260000	0.00010252	260000	0.000139475	260000	0.000232458	260000	0.000218153	260000	0.000149012	260000	0.000150204
		260625	6.79493e-05	260625	5.96046e-05	260625	1.54972e-05	260625	3.8147e-05	260625	3.69549e-05	260625	2.74181e-05	260625	4.17233e-05	260625	7.86781e-05	260625	0.000109673	260625	6.19888e-05	260625	0.000120401	260625	0.000175238	260625	6.19888e-05	260625	9.41753e-05	260625	0.000119209	260625	0.000134706	260625	9.17912e-05	260625	0.000120401	260625	0.000144243	260625	0.000109673	260625	0.000184774	260625	0.000126362	260625	0.000224113	260625	0.000177622
		261250	4.29153e-05	261250	4.29153e-05	261250	3.57628e-05	261250	5.96046e-06	261250	4.64916e-05	261250	4.52995e-05	261250	8.34465e-06	261250	0.000110865	261250	8.9407e-05	261250	3.57628e-05	261250	0.000146627	261250	0.000156164	261250	6.55651e-05	261250	8.70228e-05	261250	0.00010848	261250	0.000115633	261250	0.000185966	261250	0.000122786	261250	0.000164509	261250	0.000123978	261250	0.000185966	261250	0.000166893	261250	0.000249147	261250	0.000175238
		261875	9.53674e-06	261875	5.84126e-05	261875	2.38419e-05	261875	6.55651e-05	261875	9.29832e-05	261875	6.19888e-05	261875	8.70228e-05	261875	9.29832e-05	261875	5.72205e-05	261875	8.46386e-05	261875	0.000214577	261875	0.000129938	261875	0.000128746	261875	0.000110865	261875	0.000139475	261875	0.000134706	261875	0.000195503	261875	0.000140667	261875	6.19888e-05	261875	9.77516e-05	261875	0.000202656	261875	0.000180006	261875	0.00020504	261875	0.000203848
		262500	4.17233e-05	262500	6.55651e-05	262500	2.5034e-05	262500	6.91414e-05	262500	1.3113e-05	262500	3.21865e-05	262500	5.48363e-05	262500	6.79493e-05	262500	2.14577e-05	262500	0.000110865	262500	0.00015378	262500	0.000122786	262500	0.000107288	262500	0.000123978	262500	0.000138283	262500	0.000144243	262500	0.000118017	262500	0.000109673	262500	7.62939e-05	262500	8.10623e-05	262500	0.00023365	262500	0.000178814	262500	0.000241995	262500	0.000183582
		263125	4.05312e-05	263125	5.72205e-05	263125	4.76837e-06	263125	1.43051e-05	263125	9.53674e-06	263125	4.76837e-05	263125	5.24521e-05	263125	3.33786e-05	263125	2.86102e-05	263125	2.26498e-05	263125	6.55651e-05	263125	0.000120401	263125	5.72205e-05	263125	9.65595e-05	263125	0.000100136	263125	6.67572e-05	263125	6.55651e-05	263125	2.26498e-05	263125	7.27177e-05	263125	7.15256e-05	263125	0.00018239	263125	0.000175238	263125	0.000149012	263125	0.000165701
		263750	5.60284e-05	263750	9.53674e-06	263750	0.000149012	263750	1.66893e-05	263750	4.41074e-05	263750	3.57628e-05	263750	8.58307e-05	263750	6.79493e-05	263750	7.27177e-05	263750	9.05991e-05	263750	8.82149e-05	263750	5.48363e-05	263750	8.9407e-05	263750	0.000133514	263750	0.000109673	263750	0.00010848	263750	0.000107288	263750	7.7486e-05	263750	8.22544e-05	263750	6.4373e-05	263750	0.000110865	263750	0.000222921	263750	0.000191927	263750	0.0002563
		264375	1.78814e-05	264375	4.17233e-05	264375	5.60284e-05	264375	7.15256e-06	264375	3.8147e-05	264375	0.000104904	264375	4.05312e-05	264375	6.4373e-05	264375	4.29153e-05	264375	3.57628e-05	264375	0.000211	264375	0.000164509	264375	5.60284e-05	264375	5.84126e-05	264375	0.000109673	264375	0.000134706	264375	0.000171661	264375	9.41753e-05	264375	6.79493e-05	264375	0.00010848	264375	0.000150204	264375	0.000165701	264375	0.000127554	264375	0.000175238
		265000	3.45707e-05	265000	6.67572e-05	265000	0.000129938	265000	5.84126e-05	265000	3.8147e-05	265000	2.6226e-05	265000	2.02656e-05	265000	4.76837e-06	265000	0.000115633	265000	4.29153e-05	265000	0.000152588	265000	9.29832e-05	265000	0.000118017	265000	6.55651e-05	265000	0.000135899	265000	5.36442e-05	265000	6.67572e-05	265000	0.000119209	265000	0.000170469	265000	7.39098e-05	265000	0.000134706	265000	0.000184774	265000	0.000214577	265000	0.000160933
		265625	6.4373e-05	265625	9.77516e-05	265625	8.46386e-05	265625	6.4373e-05	265625	9.29832e-05	265625	2.98023e-05	265625	0.000114441	265625	3.8147e-05	265625	7.98702e-05	265625	1.90735e-05	265625	0.000110865	265625	0.00018239	265625	8.70228e-05	265625	0.000134706	265625	8.22544e-05	265625	0.000115633	265625	7.15256e-05	265625	0.000135899	265625	0.00010848	265625	0.000165701	265625	0.00017643	265625	0.000158548	265625	0.000191927	265625	0.000157356
		266250	4.52995e-05	266250	2.6226e-05	266250	7.62939e-05	266250	5.60284e-05	266250	7.7486e-05	266250	3.33786e-05	266250	7.98702e-05	266250	3.69549e-05	266250	5.72205e-05	266250	4.88758e-05	266250	0.000116825	266250	9.53674e-05	266250	0.000123978	266250	8.9407e-05	266250	0.000175238	266250	5.36442e-05	266250	7.98702e-05	266250	9.17912e-05	266250	0.000134706	266250	0.000121593	266250	0.000109673	266250	0.000135899	266250	0.00010252	266250	9.77516e-05
		266875	1.90735e-05	266875	5.00679e-05	266875	3.69549e-05	266875	7.86781e-05	266875	1.3113e-05	266875	3.21865e-05	266875	4.41074e-05	266875	3.93391e-05	266875	4.17233e-05	266875	2.74181e-05	266875	0.000116825	266875	0.000121593	266875	0.00014782	266875	0.000137091	266875	0.000107288	266875	0.000133514	266875	4.05312e-05	266875	8.82149e-05	266875	9.65595e-05	266875	0.00010848	266875	0.000196695	266875	0.000140667	266875	0.00018239	266875	0.00014782
		267500	1.43051e-05	267500	5.24521e-05	267500	1.19209e-05	267500	9.53674e-06	267500	8.34465e-06	267500	1.90735e-05	267500	7.15256e-05	267500	3.69549e-05	267500	0.000103712	267500	3.69549e-05	267500	0.000118017	267500	8.10623e-05	267500	6.55651e-05	267500	0.000134706	267500	0.00010252	267500	0.000157356	267500	4.17233e-05	267500	0.00018239	267500	0.00010252	267500	8.22544e-05	267500	0.000151396	267500	0.000211	267500	0.000157356	267500	0.000181198
		268125	5.72205e-05	268125	3.45707e-05	268125	3.57628e-05	268125	3.45707e-05	268125	5.84126e-05	268125	3.69549e-05	268125	6.67572e-05	268125	7.51019e-05	268125	9.05991e-05	268125	4.05312e-05	268125	0.000132322	268125	9.05991e-05	268125	7.62939e-05	268125	0.000119209	268125	4.41074e-05	268125	0.000150204	268125	0.000163317	268125	7.7486e-05	268125	8.9407e-05	268125	0.000113249	268125	0.000112057	268125	0.000162125	268125	0.00010252	268125	0.000133514
		268750	2.02656e-05	268750	2.6226e-05	268750	6.91414e-05	268750	7.62939e-05	268750	0.000141859	268750	0.000107288	268750	4.76837e-05	268750	2.38419e-05	268750	9.65595e-05	268750	8.10623e-05	268750	8.70228e-05	268750	6.91414e-05	268750	8.10623e-05	268750	0.000114441	268750	0.00010848	268750	7.7486e-05	268750	5.48363e-05	268750	0.00013113	268750	6.79493e-05	268750	7.51019e-05	268750	0.000118017	268750	0.000190735	268750	0.000172853	268750	0.00018239
		269375	4.05312e-05	269375	4.17233e-05	269375	0.000103712	269375	8.10623e-05	269375	4.05312e-05	269375	5.96046e-05	269375	2.02656e-05	269375	2.38419e-05	269375	0.00010848	269375	5.00679e-05	269375	9.65595e-05	269375	0.00014782	269375	5.72205e-05	269375	0.000145435	269375	9.05991e-05	269375	0.000118017	269375	0.000114441	269375	7.27177e-05	269375	7.86781e-05	269375	0.000113249	269375	0.000170469	269375	0.000100136	269375	0.000183582	269375	0.000165701
		270000	8.34465e-06	270000	4.29153e-05	270000	2.86102e-05	270000	0.000119209	270000	9.05991e-05	270000	6.91414e-05	270000	9.89437e-05	270000	5.60284e-05	270000	2.98023e-05	270000	4.05312e-05	270000	7.7486e-05	270000	6.55651e-05	270000	0.000119209	270000	0.000137091	270000	0.000107288	270000	7.7486e-05	270000	0.000151396	270000	6.55651e-05	270000	4.05312e-05	270000	9.17912e-05	270000	0.000158548	270000	0.000133514	270000	0.000115633	270000	0.000218153
		270625	0.000135899	270625	0.000128746	270625	0.000119209	270625	1.3113e-05	270625	1.43051e-05	270625	5.48363e-05	270625	7.98702e-05	270625	0.00010848	270625	6.91414e-05	270625	7.03335e-05	270625	5.36442e-05	270625	0.000106096	270625	0.000121593	270625	0.000169277	270625	6.79493e-05	270625	0.000123978	270625	0.000208616	270625	7.86781e-05	270625	8.82149e-05	270625	0.000107288	270625	0.000189543	270625	0.000127554	270625	0.000133514	270625	9.89437e-05
		271250	8.34465e-05	271250	6.07967e-05	271250	5.72205e-05	271250	4.76837e-05	271250	6.31809e-05	271250	2.02656e-05	271250	3.09944e-05	271250	6.07967e-05	271250	1.3113e-05	271250	0.000113249	271250	6.67572e-05	271250	6.55651e-05	271250	0.000146627	271250	8.9407e-05	271250	0.000106096	271250	0.000123978	271250	3.57628e-05	271250	0.000104904	271250	8.70228e-05	271250	9.41753e-05	271250	0.00015974	271250	0.000144243	271250	0.000172853	271250	8.58307e-05
		271875	2.98023e-05	271875	8.46386e-05	271875	1.66893e-05	271875	4.52995e-05	271875	2.14577e-05	271875	6.07967e-05	271875	2.02656e-05	271875	5.60284e-05	271875	7.15256e-05	271875	4.41074e-05	271875	0.000132322	271875	0.000107288	271875	0.000132322	271875	0.000120401	271875	0.000122786	271875	9.29832e-05	271875	9.89437e-05	271875	9.53674e-05	271875	0.000138283	271875	0.000151396	271875	0.000194311	271875	8.22544e-05	271875	0.000144243	271875	0.000128746
		272500	3.33786e-05	272500	1.78814e-05	272500	1.07288e-05	272500	8.22544e-05	272500	7.27177e-05	272500	1.78814e-05	272500	7.7486e-05	272500	0.000107288	272500	1.90735e-05	272500	2.5034e-05	272500	0.000118017	272500	3.45707e-05	272500	9.65595e-05	272500	9.89437e-05	272500	0.000138283	272500	0.000120401	272500	0.000109673	272500	9.65595e-05	272500	6.31809e-05	272500	9.77516e-05	272500	0.000116825	272500	0.000165701	272500	0.000127554	272500	0.000171661
		273125	3.93391e-05	273125	7.15256e-06	273125	0.000113249	273125	9.29832e-05	273125	5.48363e-05	273125	0.000113249	273125	4.41074e-05	273125	4.29153e-05	273125	0.00010252	273125	4.76837e-05	273125	0.000151396	273125	8.70228e-05	273125	0.000101328	273125	7.39098e-05	273125	0.000120401	273125	5.36442e-05	273125	9.89437e-05	273125	5.60284e-05	273125	0.000115633	273125	0.000100136	273125	0.000157356	273125	7.7486e-05	273125	5.72205e-05	273125	0.000156164
		273750	6.67572e-05	273750	1.66893e-05	273750	9.41753e-05	273750	1.66893e-05	273750	5.24521e-05	273750	2.5034e-05	273750	4.64916e-05	273750	5.72205e-05	273750	5.36442e-05	273750	7.86781e-05	273750	5.96046e-05	273750	0.000164509	273750	5.72205e-05	273750	0.000164509	273750	8.9407e-05	273750	2.98023e-05	273750	0.000128746	273750	0.000137091	273750	0.000106096	273750	0.000112057	273750	0.000163317	273750	0.000150204	273750	0.000157356	273750	0.000152588
		274375	0.000107288	274375	7.39098e-05	274375	2.5034e-05	274375	1.66893e-05	274375	8.34465e-06	274375	8.70228e-05	274375	4.76837e-05	274375	5.60284e-05	274375	7.51019e-05	274375	7.7486e-05	274375	1.3113e-05	274375	0.000113249	274375	8.82149e-05	274375	5.84126e-05	274375	7.51019e-05	274375	0.00010252	274375	0.000137091	274375	0.000115633	274375	0.000107288	274375	7.27177e-05	274375	0.000189543	274375	0.000158548	274375	0.000150204	274375	0.000181198
		275000	1.78814e-05	275000	5.96046e-05	275000	3.57628e-05	275000	3.8147e-05	275000	7.62939e-05	275000	8.70228e-05	275000	1.78814e-05	275000	0.000120401	275000	5.84126e-05	275000	5.96046e-06	275000	7.62939e-05	275000	0.000104904	275000	4.88758e-05	275000	0.000151396	275000	3.8147e-05	275000	7.03335e-05	275000	5.36442e-05	275000	0.00010252	275000	0.00012517	275000	0.000118017	275000	0.000169277	275000	0.000122786	275000	0.000156164	275000	0.000237226
		275625	4.88758e-05	275625	4.88758e-05	275625	3.8147e-05	275625	9.53674e-06	275625	1.66893e-05	275625	2.98023e-05	275625	1.43051e-05	275625	6.19888e-05	275625	5.72205e-05	275625	1.3113e-05	275625	8.9407e-05	275625	4.41074e-05	275625	0.000101328	275625	0.000115633	275625	6.19888e-05	275625	0.000112057	275625	5.84126e-05	275625	4.52995e-05	275625	0.000107288	275625	0.000106096	275625	0.000194311	275625	0.000132322	275625	0.000175238	275625	0.000178814
		276250	1.78814e-05	276250	3.33786e-05	276250	2.86102e-05	276250	0.000140667	276250	7.03335e-05	276250	5.48363e-05	276250	5.96046e-05	276250	1.54972e-05	276250	7.62939e-05	276250	4.52995e-05	276250	2.02656e-05	276250	9.89437e-05	276250	7.03335e-05	276250	0.000143051	276250	0.000129938	276250	9.05991e-05	276250	7.15256e-05	276250	0.000175238	276250	6.4373e-05	276250	0.00014782	276250	0.000144243	276250	0.000132322	276250	0.000144243	276250	0.000220537
		276875	2.38419e-05	276875	7.03335e-05	276875	4.29153e-05	276875	7.03335e-05	276875	6.67572e-05	276875	3.33786e-05	276875	1.54972e-05	276875	3.09944e-05	276875	4.29153e-05	276875	4.41074e-05	276875	0.000115633	276875	4.29153e-05	276875	0.000132322	276875	7.51019e-05	276875	0.000101328	276875	0.000101328	276875	5.84126e-05	276875	4.76837e-05	276875	0.00010252	276875	4.76837e-06	276875	0.000100136	276875	0.000181198	276875	0.000140667	276875	0.000169277
		277500	5.60284e-05	277500	3.57628e-05	277500	1.19209e-05	277500	7.51019e-05	277500	6.55651e-05	277500	4.17233e-05	277500	8.82149e-05	277500	7.62939e-05	277500	5.48363e-05	277500	0.000114441	277500	0.00010252	277500	5.96046e-05	277500	6.79493e-05	277500	0.000127554	277500	4.05312e-05	277500	5.96046e-05	277500	9.17912e-05	277500	0.000165701	277500	0.000116825	277500	5.24521e-05	277500	0.00018239	277500	0.000178814	277500	0.000110865	277500	0.000110865
		278125	2.5034e-05	278125	5.126e-05	278125	5.84126e-05	278125	7.7486e-05	278125	6.07967e-05	278125	6.55651e-05	278125	0.00012517	278125	9.77516e-05	278125	2.5034e-05	278125	3.09944e-05	278125	9.53674e-05	278125	6.79493e-05	278125	7.39098e-05	278125	9.41753e-05	278125	0.000128746	278125	3.69549e-05	278125	3.93391e-05	278125	0.000110865	278125	0.000146627	278125	8.82149e-05	278125	0.000188351	278125	0.000120401	278125	8.10623e-05	278125	0.000213385
		278750	5.60284e-05	278750	7.27177e-05	278750	2.86102e-05	278750	5.24521e-05	278750	4.64916e-05	278750	7.7486e-05	278750	0.000104904	278750	2.86102e-05	278750	8.34465e-05	278750	1.3113e-05	278750	0.00010252	278750	0.000113249	278750	7.62939e-05	278750	0.000113249	278750	9.41753e-05	278750	2.14577e-05	278750	0.000106096	278750	5.24521e-05	278750	6.19888e-05	278750	0.000149012	278750	0.000144243	278750	0.000191927	278750	0.000112057	278750	0.00015974
		279375	6.55651e-05	279375	3.57628e-05	279375	3.57628e-05	279375	6.67572e-05	279375	3.57628e-05	279375	4.64916e-05	279375	3.57628e-05	279375	4.29153e-05	279375	3.45707e-05	279375	5.60284e-05	279375	0.000113249	279375	3.57628e-05	279375	0.000100136	279375	0.000128746	279375	0.000119209	279375	0.000241995	279375	5.72205e-05	279375	0.000119209	279375	6.4373e-05	279375	9.53674e-06	279375	7.98702e-05	279375	0.000149012	279375	0.000149012	279375	0.00012517
		280000	5.84126e-05	280000	2.6226e-05	280000	4.76837e-05	280000	1.78814e-05	280000	6.79493e-05	280000	3.93391e-05	280000	4.05312e-05	280000	3.09944e-05	280000	2.98023e-05	280000	3.93391e-05	280000	9.77516e-05	280000	0.000135899	280000	0.000104904	280000	7.7486e-05	280000	5.36442e-05	280000	0.000107288	280000	9.29832e-05	280000	0.000119209	280000	8.46386e-05	280000	0.000132322	280000	0.000162125	280000	0.000202656	280000	0.000189543	280000	0.000190735
		280625	1.3113e-05	280625	4.41074e-05	280625	3.69549e-05	280625	2.26498e-05	280625	9.05991e-05	280625	3.45707e-05	280625	1.43051e-05	280625	3.33786e-05	280625	2.38419e-05	280625	2.38419e-05	280625	5.60284e-05	280625	0.000158548	280625	3.33786e-05	280625	9.89437e-05	280625	0.000118017	280625	7.98702e-05	280625	0.000110865	280625	7.39098e-05	280625	4.52995e-05	280625	6.55651e-05	280625	0.000145435	280625	0.000222921	280625	9.89437e-05	280625	0.000115633
		281250	6.55651e-05	281250	5.24521e-05	281250	1.54972e-05	281250	5.36442e-05	281250	8.70228e-05	281250	3.33786e-05	281250	5.96046e-05	281250	2.14577e-05	281250	4.64916e-05	281250	2.98023e-05	281250	3.33786e-05	281250	5.72205e-05	281250	6.4373e-05	281250	0.000120401	281250	5.00679e-05	281250	8.70228e-05	281250	0.000101328	281250	8.58307e-05	281250	0.000183582	281250	0.000165701	281250	0.000189543	281250	0.000160933	281250	0.000152588	281250	0.000120401
		281875	1.07288e-05	281875	4.76837e-06	281875	1.90735e-05	281875	6.91414e-05	281875	1.07288e-05	281875	5.36442e-05	281875	4.88758e-05	281875	2.14577e-05	281875	5.48363e-05	281875	6.4373e-05	281875	4.88758e-05	281875	7.86781e-05	281875	7.51019e-05	281875	9.41753e-05	281875	9.89437e-05	281875	7.27177e-05	281875	0.000116825	281875	0.000128746	281875	0.000184774	281875	0.000134706	281875	7.98702e-05	281875	8.46386e-05	281875	7.03335e-05	281875	0.000103712
		282500	2.14577e-05	282500	3.8147e-05	282500	4.17233e-05	282500	5.84126e-05	282500	1.3113e-05	282500	1.66893e-05	282500	7.27177e-05	282500	5.60284e-05	282500	4.64916e-05	282500	3.93391e-05	282500	6.91414e-05	282500	6.31809e-05	282500	5.48363e-05	282500	4.64916e-05	282500	0.000115633	282500	5.126e-05	282500	2.14577e-05	282500	9.53674e-05	282500	8.9407e-05	282500	0.000115633	282500	0.000151396	282500	8.46386e-05	282500	0.000180006	282500	0.000152588
		283125	2.26498e-05	283125	5.24521e-05	283125	5.96046e-06	283125	3.09944e-05	283125	6.55651e-05	283125	9.53674e-06	283125	1.54972e-05	283125	5.84126e-05	283125	9.53674e-05	283125	4.17233e-05	283125	8.10623e-05	283125	2.02656e-05	283125	8.22544e-05	283125	0.000132322	283125	0.000118017	283125	5.126e-05	283125	0.000137091	283125	8.46386e-05	283125	7.15256e-05	283125	5.24521e-05	283125	0.000150204	283125	0.000144243	283125	0.000143051	283125	0.000139475
		283750	6.31809e-05	283750	3.09944e-05	283750	1.90735e-05	283750	3.21865e-05	283750	8.34465e-06	283750	5.00679e-05	283750	9.53674e-06	283750	7.15256e-05	283750	5.72205e-05	283750	6.19888e-05	283750	5.84126e-05	283750	4.64916e-05	283750	9.53674e-06	283750	0.00015974	283750	7.51019e-05	283750	4.76837e-05	283750	0.000162125	283750	2.6226e-05	283750	7.51019e-05	283750	5.24521e-05	283750	0.000139475	283750	9.53674e-05	283750	0.000115633	283750	0.00014782
		284375	4.05312e-05	284375	3.21865e-05	284375	6.19888e-05	284375	4.64916e-05	284375	6.07967e-05	284375	5.36442e-05	284375	5.60284e-05	284375	4.88758e-05	284375	1.54972e-05	284375	2.26498e-05	284375	0.000121593	284375	3.69549e-05	284375	6.4373e-05	284375	7.98702e-05	284375	0.000144243	284375	0.000104904	284375	0.000113249	284375	7.86781e-05	284375	2.86102e-05	284375	8.34465e-05	284375	9.29832e-05	284375	0.000112057	284375	0.000160933	284375	8.9407e-05
		285000	2.14577e-05	285000	9.41753e-05	285000	7.15256e-05	285000	6.31809e-05	285000	9.77516e-05	285000	5.72205e-05	285000	3.93391e-05	285000	2.02656e-05	285000	7.51019e-05	285000	3.09944e-05	285000	7.7486e-05	285000	7.7486e-05	285000	8.34465e-05	285000	7.98702e-05	285000	0.000109673	285000	5.48363e-05	285000	9.41753e-05	285000	6.4373e-05	285000	1.66893e-05	285000	0.000112057	285000	0.000221729	285000	0.000160933	285000	0.000149012	285000	0.00013113
		285625	3.09944e-05	285625	5.60284e-05	285625	3.21865e-05	285625	6.19888e-05	285625	4.64916e-05	285625	6.67572e-05	285625	5.96046e-05	285625	4.88758e-05	285625	2.6226e-05	285625	2.74181e-05	285625	8.70228e-05	285625	3.21865e-05	285625	8.34465e-05	285625	9.17912e-05	285625	0.000109673	285625	0.000133514	285625	0.00015378	285625	9.77516e-05	285625	9.05991e-05	285625	8.70228e-05	285625	0.000145435	285625	0.000160933	285625	0.000156164	285625	9.77516e-05
		286250	4.41074e-05	286250	6.91414e-05	286250	2.14577e-05	286250	3.45707e-05	286250	5.126e-05	286250	2.5034e-05	286250	5.24521e-05	286250	5.00679e-05	286250	1.19209e-05	286250	2.5034e-05	286250	0.000106096	286250	5.84126e-05	286250	5.24521e-05	286250	0.000135899	286250	7.51019e-05	286250	0.000122786	286250	3.45707e-05	286250	8.9407e-05	286250	8.9407e-05	286250	4.76837e-05	286250	0.000138283	286250	0.000133514	286250	7.98702e-05	286250	0.000121593
		286875	8.46386e-05	286875	2.98023e-05	286875	3.45707e-05	286875	9.77516e-05	286875	8.82149e-05	286875	5.24521e-05	286875	2.6226e-05	286875	4.64916e-05	286875	8.34465e-05	286875	6.19888e-05	286875	7.7486e-05	286875	4.76837e-05	286875	4.05312e-05	286875	7.62939e-05	286875	4.41074e-05	286875	5.96046e-06	286875	0.000103712	286875	6.19888e-05	286875	7.7486e-05	286875	0.00012517	286875	0.000145435	286875	0.000110865	286875	0.000128746	286875	6.07967e-05
		287500	5.24521e-05	287500	2.5034e-05	287500	2.14577e-05	287500	1.54972e-05	287500	3.57628e-05	287500	5.84126e-05	287500	8.34465e-05	287500	3.21865e-05	287500	6.79493e-05	287500	2.38419e-06	287500	0.000119209	287500	9.29832e-05	287500	0.000154972	287500	3.8147e-05	287500	9.05991e-05	287500	9.65595e-05	287500	0.000107288	287500	9.77516e-05	287500	0.000122786	287500	9.17912e-05	287500	0.000132322	287500	0.000185966	287500	0.00020504	287500	0.000139475
		288125	2.26498e-05	288125	7.86781e-05	288125	6.91414e-05	288125	6.31809e-05	288125	5.60284e-05	288125	8.46386e-05	288125	6.07967e-05	288125	2.26498e-05	288125	1.19209e-05	288125	5.00679e-05	288125	7.7486e-05	288125	2.86102e-05	288125	6.67572e-05	288125	9.17912e-05	288125	6.19888e-05	288125	0.000132322	288125	5.96046e-05	288125	4.88758e-05	288125	9.17912e-05	288125	0.00010252	288125	0.00015974	288125	0.000140667	288125	5.96046e-05	288125	0.000118017
		288750	0.000100136	288750	9.65595e-05	288750	7.15256e-05	288750	4.29153e-05	288750	3.93391e-05	288750	4.64916e-05	288750	7.7486e-05	288750	5.126e-05	288750	5.24521e-05	288750	3.93391e-05	288750	7.98702e-05	288750	0.000101328	288750	6.4373e-05	288750	7.62939e-05	288750	0.000138283	288750	8.22544e-05	288750	6.31809e-05	288750	2.14577e-05	288750	0.000107288	288750	4.29153e-05	288750	0.000128746	288750	7.03335e-05	288750	8.9407e-05	288750	0.00010848
		289375	8.34465e-06	289375	4.52995e-05	289375	3.57628e-05	289375	0.000104904	289375	7.03335e-05	289375	3.69549e-05	289375	5.96046e-05	289375	8.46386e-05	289375	3.69549e-05	289375	6.67572e-05	289375	6.67572e-05	289375	7.51019e-05	289375	0.000115633	289375	7.39098e-05	289375	4.29153e-05	289375	0.00010848	289375	8.34465e-05	289375	4.29153e-05	289375	4.88758e-05	289375	6.4373e-05	289375	0.000116825	289375	0.000157356	289375	0.000152588	289375	0.000140667
		290000	4.17233e-05	290000	5.00679e-05	290000	5.84126e-05	290000	3.45707e-05	290000	7.03335e-05	290000	2.14577e-05	290000	0.000100136	290000	7.39098e-05	290000	1.78814e-05	290000	3.09944e-05	290000	7.62939e-05	290000	0.000119209	290000	0.00010848	290000	7.51019e-05	290000	9.65595e-05	290000	2.86102e-05	290000	0.00010252	290000	0.000181198	290000	0.000122786	290000	9.77516e-05	290000	0.000103712	290000	0.000165701	290000	0.00014782	290000	0.000129938
		290625	3.21865e-05	290625	3.8147e-05	290625	4.52995e-05	290625	3.69549e-05	290625	2.38419e-05	290625	7.51019e-05	290625	5.24521e-05	290625	5.60284e-05	290625	5.96046e-06	290625	5.60284e-05	290625	0.000103712	290625	5.24521e-05	290625	0.000103712	290625	0.000152588	290625	0.000115633	290625	6.19888e-05	290625	3.33786e-05	290625	8.70228e-05	290625	4.17233e-05	290625	0.00013113	290625	0.000151396	290625	0.00012517	290625	6.67572e-05	290625	6.67572e-05
		291250	2.86102e-05	291250	2.98023e-05	291250	8.46386e-05	291250	4.17233e-05	291250	3.57628e-05	291250	4.76837e-05	291250	2.5034e-05	291250	9.29832e-05	291250	5.24521e-05	291250	5.00679e-05	291250	6.79493e-05	291250	2.14577e-05	291250	9.05991e-05	291250	6.4373e-05	291250	0.000149012	291250	4.29153e-05	291250	4.76837e-05	291250	5.84126e-05	291250	5.36442e-05	291250	0.000122786	291250	7.62939e-05	291250	0.000146627	291250	7.51019e-05	291250	0.00015974
		291875	2.86102e-05	291875	5.126e-05	291875	3.33786e-05	291875	3.21865e-05	291875	1.07288e-05	291875	2.6226e-05	291875	6.67572e-05	291875	5.60284e-05	291875	8.22544e-05	291875	0.000112057	291875	5.96046e-06	291875	1.3113e-05	291875	8.58307e-05	291875	5.00679e-05	291875	0.00010252	291875	5.24521e-05	291875	7.86781e-05	291875	8.58307e-05	291875	3.45707e-05	291875	0.00017643	291875	0.000152588	291875	0.000141859	291875	0.00012517	291875	0.000175238
		292500	6.79493e-05	292500	4.52995e-05	292500	1.3113e-05	292500	7.15256e-06	292500	1.66893e-05	292500	0.000150204	292500	6.4373e-05	292500	8.34465e-06	292500	8.82149e-05	292500	8.9407e-05	292500	7.51019e-05	292500	0.00010848	292500	8.46386e-05	292500	9.89437e-05	292500	2.74181e-05	292500	5.84126e-05	292500	5.84126e-05	292500	7.7486e-05	292500	7.15256e-06	292500	9.77516e-05	292500	0.000112057	292500	0.000104904	292500	0.00013113	292500	0.000129938
		293125	4.17233e-05	293125	9.77516e-05	293125	6.07967e-05	293125	5.36442e-05	293125	3.57628e-05	293125	6.55651e-05	293125	3.45707e-05	293125	3.45707e-05	293125	0.000106096	293125	0.000109673	293125	0.000101328	293125	0.00015378	293125	4.64916e-05	293125	8.46386e-05	293125	8.22544e-05	293125	2.98023e-05	293125	0.000110865	293125	0.000129938	293125	6.79493e-05	293125	9.29832e-05	293125	0.000174046	293125	0.000163317	293125	8.22544e-05	293125	0.000150204
		293750	8.46386e-05	293750	2.6226e-05	293750	3.09944e-05	293750	1.07288e-05	293750	6.67572e-05	293750	4.29153e-05	293750	5.84126e-05	293750	7.62939e-05	293750	5.36442e-05	293750	4.76837e-05	293750	8.46386e-05	293750	5.48363e-05	293750	0.000138283	293750	3.45707e-05	293750	0.000112057	293750	4.76837e-05	293750	1.43051e-05	293750	0.000101328	293750	0.000101328	293750	5.96046e-05	293750	0.000109673	293750	0.000100136	293750	0.000106096	293750	0.000138283
		294375	4.88758e-05	294375	9.05991e-05	294375	3.09944e-05	294375	2.86102e-05	294375	5.72205e-05	294375	3.21865e-05	294375	9.17912e-05	294375	4.52995e-05	294375	6.79493e-05	294375	1.54972e-05	294375	5.126e-05	294375	6.31809e-05	294375	9.17912e-05	294375	0.000115633	294375	0.000106096	294375	0.000100136	294375	3.33786e-05	294375	8.22544e-05	294375	7.15256e-05	294375	3.45707e-05	294375	0.000129938	294375	0.000215769	294375	0.000128746	294375	0.000140667
		295000	2.38419e-05	295000	2.6226e-05	295000	8.22544e-05	295000	4.76837e-05	295000	7.39098e-05	295000	4.88758e-05	295000	2.02656e-05	295000	7.03335e-05	295000	9.29832e-05	295000	4.05312e-05	295000	0.000112057	295000	8.22544e-05	295000	0.00010252	295000	0.000119209	295000	0.000109673	295000	9.65595e-05	295000	9.53674e-05	295000	5.24521e-05	295000	7.15256e-05	295000	6.67572e-05	295000	0.000133514	295000	0.000118017	295000	0.000118017	295000	0.000132322
		295625	1.43051e-05	295625	2.38419e-05	295625	6.79493e-05	295625	3.45707e-05	295625	5.96046e-06	295625	2.5034e-05	295625	9.53674e-06	295625	5.36442e-05	295625	8.34465e-05	295625	2.74181e-05	295625	0.000149012	295625	8.10623e-05	295625	5.36442e-05	295625	3.57628e-05	295625	0.000118017	295625	5.84126e-05	295625	4.05312e-05	295625	0.000101328	295625	7.86781e-05	295625	0.00010252	295625	0.00013113	295625	0.000115633	295625	0.00014782	295625	0.000106096
		296250	5.48363e-05	296250	2.26498e-05	296250	9.53674e-05	296250	5.36442e-05	296250	2.86102e-05	296250	3.93391e-05	296250	2.74181e-05	296250	5.84126e-05	296250	7.51019e-05	296250	2.86102e-05	296250	7.03335e-05	296250	8.34465e-05	296250	9.29832e-05	296250	7.86781e-05	296250	0.000126362	296250	9.53674e-05	296250	7.15256e-05	296250	8.82149e-05	296250	5.84126e-05	296250	0.000110865	296250	0.000109673	296250	0.000154972	296250	0.000164509	296250	0.000154972
		296875	2.38419e-05	296875	2.38419e-05	296875	0.000112057	296875	3.8147e-05	296875	8.46386e-05	296875	7.51019e-05	296875	6.19888e-05	296875	4.17233e-05	296875	3.45707e-05	296875	9.29832e-05	296875	6.19888e-05	296875	0.000172853	296875	2.98023e-05	296875	0.00015378	296875	0.00010848	296875	0.000121593	296875	6.4373e-05	296875	0.000138283	296875	4.05312e-05	296875	2.86102e-05	296875	9.05991e-05	296875	6.19888e-05	296875	0.000163317	296875	3.57628e-05
		297500	3.33786e-05	297500	4.41074e-05	297500	2.14577e-05	297500	1.54972e-05	297500	2.26498e-05	297500	3.45707e-05	297500	2.74181e-05	297500	3.8147e-05	297500	2.98023e-05	297500	2.74181e-05	297500	4.52995e-05	297500	4.52995e-05	297500	5.48363e-05	297500	8.9407e-05	297500	3.57628e-05	297500	9.65595e-05	297500	7.27177e-05	297500	0.000151396	297500	0.000145435	297500	3.69549e-05	297500	0.000141859	297500	0.000137091	297500	0.000110865	297500	9.77516e-05
		298125	1.19209e-05	298125	4.41074e-05	298125	5.126e-05	298125	6.79493e-05	298125	6.67572e-05	298125	5.72205e-05	298125	2.26498e-05	298125	4.76837e-05	298125	4.52995e-05	298125	8.9407e-05	298125	0.000112057	298125	0.00010252	298125	7.03335e-05	298125	5.24521e-05	298125	0.000145435	298125	8.58307e-05	298125	4.41074e-05	298125	7.27177e-05	298125	7.39098e-05	298125	0.000175238	298125	9.89437e-05	298125	0.000208616	298125	0.000100136	298125	0.000165701
		298750	2.5034e-05	298750	1.54972e-05	298750	3.21865e-05	298750	2.5034e-05	298750	6.67572e-05	298750	3.33786e-05	298750	1.19209e-05	298750	3.57628e-05	298750	1.19209e-05	298750	7.7486e-05	298750	6.79493e-05	298750	4.64916e-05	298750	0.00012517	298750	9.29832e-05	298750	3.33786e-05	298750	6.67572e-05	298750	8.9407e-05	298750	5.96046e-05	298750	6.07967e-05	298750	3.8147e-05	298750	0.00012517	298750	9.65595e-05	298750	6.67572e-05	298750	0.000121593
		299375	6.19888e-05	299375	7.39098e-05	299375	3.45707e-05	299375	5.126e-05	299375	5.72205e-05	299375	4.05312e-05	299375	2.26498e-05	299375	5.36442e-05	299375	6.19888e-05	299375	3.57628e-06	299375	6.4373e-05	299375	0.000114441	299375	2.98023e-05	299375	3.21865e-05	299375	8.46386e-05	299375	4.52995e-05	299375	0.000107288	299375	0.000101328	299375	5.24521e-05	299375	9.29832e-05	299375	0.000106096	299375	5.48363e-05	299375	3.21865e-05	299375	8.9407e-05
		300000	3.57628e-05	300000	5.126e-05	300000	3.09944e-05	300000	0.000116825	300000	5.00679e-05	300000	3.93391e-05	300000	6.79493e-05	300000	4.88758e-05	300000	2.38419e-06	300000	1.54972e-05	300000	6.55651e-05	300000	4.05312e-05	300000	7.03335e-05	300000	3.57628e-05	300000	3.8147e-05	300000	0.000114441	300000	0.000128746	300000	8.58307e-05	300000	0.000113249	300000	9.29832e-05	300000	0.000160933	300000	0.000113249	300000	0.00010848	300000	7.15256e-05
		300625	8.58307e-05	300625	4.17233e-05	300625	3.45707e-05	300625	6.79493e-05	300625	6.67572e-05	300625	3.69549e-05	300625	3.8147e-05	300625	0.000118017	300625	3.33786e-05	300625	6.55651e-05	300625	9.29832e-05	300625	9.53674e-05	300625	5.72205e-05	300625	0.000101328	300625	0.000156164	300625	0.000100136	300625	7.03335e-05	300625	9.65595e-05	300625	0.000151396	300625	0.000154972	300625	0.000138283	300625	0.00019908	300625	1.3113e-05	300625	0.000166893
		301250	2.26498e-05	301250	7.51019e-05	301250	1.43051e-05	301250	7.15256e-05	301250	9.89437e-05	301250	3.21865e-05	301250	3.09944e-05	301250	8.46386e-05	301250	3.57628e-05	301250	7.39098e-05	301250	0.000119209	301250	7.27177e-05	301250	9.29832e-05	301250	1.07288e-05	301250	0.000121593	301250	9.17912e-05	301250	0.000120401	301250	1.43051e-05	301250	8.34465e-05	301250	0.000134706	301250	8.22544e-05	301250	0.000121593	301250	8.22544e-05	301250	0.000100136
		301875	0.000103712	301875	4.29153e-05	301875	8.22544e-05	301875	3.57628e-06	301875	1.43051e-05	301875	3.57628e-05	301875	5.24521e-05	301875	4.41074e-05	301875	4.41074e-05	301875	4.76837e-06	301875	0.00013113	301875	5.36442e-05	301875	0.000129938	301875	0.000114441	301875	5.48363e-05	301875	9.65595e-05	301875	7.7486e-05	301875	6.31809e-05	301875	8.10623e-05	301875	3.57628e-05	301875	0.000132322	301875	6.4373e-05	301875	0.000135899	301875	0.000112057
		302500	1.90735e-05	302500	2.6226e-05	302500	2.26498e-05	302500	9.05991e-05	302500	9.17912e-05	302500	6.55651e-05	302500	6.67572e-05	302500	6.4373e-05	302500	5.72205e-05	302500	1.66893e-05	302500	2.98023e-05	302500	9.65595e-05	302500	6.55651e-05	302500	3.45707e-05	302500	8.70228e-05	302500	6.4373e-05	302500	7.98702e-05	302500	8.70228e-05	302500	4.41074e-05	302500	0.000177622	302500	0.000129938	302500	9.89437e-05	302500	9.29832e-05	302500	0.000150204
		303125	2.14577e-05	303125	5.84126e-05	303125	1.07288e-05	303125	3.21865e-05	303125	6.67572e-05	303125	6.07967e-05	303125	9.05991e-05	303125	2.86102e-05	303125	2.26498e-05	303125	0.00010252	303125	4.88758e-05	303125	1.66893e-05	303125	9.05991e-05	303125	2.86102e-05	303125	9.29832e-05	303125	0.000116825	303125	7.86781e-05	303125	7.7486e-05	303125	0.000114441	303125	1.54972e-05	303125	0.000128746	303125	0.000164509	303125	0.00017643	303125	0.000127554
		303750	1.78814e-05	303750	2.86102e-05	303750	5.00679e-05	303750	2.14577e-05	303750	3.21865e-05	303750	7.62939e-05	303750	9.65595e-05	303750	1.78814e-05	303750	6.91414e-05	303750	6.91414e-05	303750	4.17233e-05	303750	3.8147e-05	303750	0.000143051	303750	3.93391e-05	303750	0.000174046	303750	1.43051e-05	303750	6.19888e-05	303750	7.03335e-05	303750	6.79493e-05	303750	8.22544e-05	303750	0.00012517	303750	8.70228e-05	303750	8.22544e-05	303750	0.000144243
		304375	3.69549e-05	304375	8.58307e-05	304375	5.84126e-05	304375	6.19888e-05	304375	3.8147e-05	304375	7.7486e-05	304375	2.86102e-05	304375	6.55651e-05	304375	4.05312e-05	304375	1.78814e-05	304375	8.70228e-05	304375	2.98023e-05	304375	7.27177e-05	304375	9.53674e-05	304375	0.000109673	304375	6.67572e-05	304375	6.07967e-05	304375	9.29832e-05	304375	0.000100136	304375	8.58307e-05	304375	0.000112057	304375	0.000200272	304375	0.000158548	304375	0.000188351
		305000	7.86781e-05	305000	3.33786e-05	305000	5.126e-05	305000	5.00679e-05	305000	1.66893e-05	305000	2.38419e-05	305000	8.22544e-05	305000	5.96046e-05	305000	3.8147e-05	305000	5.36442e-05	305000	6.4373e-05	305000	4.17233e-05	305000	0.00015378	305000	6.79493e-05	305000	8.22544e-05	305000	3.57628e-05	305000	0.00010252	305000	8.82149e-05	305000	0.000120401	305000	4.41074e-05	305000	0.000120401	305000	0.00012517	305000	0.000122786	305000	0.000119209
		305625	4.29153e-05	305625	8.9407e-05	305625	3.93391e-05	305625	4.17233e-05	305625	2.6226e-05	305625	4.17233e-05	305625	5.36442e-05	305625	9.41753e-05	305625	1.66893e-05	305625	2.74181e-05	305625	0.000118017	305625	6.07967e-05	305625	5.60284e-05	305625	0.000134706	305625	0.000104904	305625	0.000101328	305625	4.52995e-05	305625	7.15256e-05	305625	0.000106096	305625	7.39098e-05	305625	8.10623e-05	305625	6.31809e-05	305625	0.000100136	305625	6.31809e-05
		306250	3.33786e-05	306250	5.48363e-05	306250	7.51019e-05	306250	9.53674e-06	306250	7.51019e-05	306250	3.45707e-05	306250	3.69549e-05	306250	2.38419e-05	306250	3.8147e-05	306250	7.86781e-05	306250	9.17912e-05	306250	5.72205e-05	306250	0.000118017	306250	6.67572e-05	306250	0.00010252	306250	0.00010252	306250	5.126e-05	306250	0.000100136	306250	2.38419e-05	306250	8.9407e-05	306250	0.000193119	306250	0.000106096	306250	8.82149e-05	306250	0.000135899
		306875	8.82149e-05	306875	5.126e-05	306875	8.9407e-05	306875	2.26498e-05	306875	0.000103712	306875	4.29153e-05	306875	3.8147e-05	306875	3.45707e-05	306875	5.60284e-05	306875	6.19888e-05	306875	3.45707e-05	306875	0.000107288	306875	9.29832e-05	306875	5.00679e-05	306875	9.77516e-05	306875	3.69549e-05	306875	0.000107288	306875	4.17233e-05	306875	8.58307e-05	306875	9.65595e-05	306875	0.000138283	306875	0.00012517	306875	0.000132322	306875	9.41753e-05
		307500	3.09944e-05	307500	1.66893e-05	307500	7.86781e-05	307500	4.29153e-05	307500	3.21865e-05	307500	7.15256e-06	307500	6.91414e-05	307500	4.76837e-05	307500	7.98702e-05	307500	7.51019e-05	307500	4.88758e-05	307500	4.05312e-05	307500	5.48363e-05	307500	2.14577e-05	307500	4.64916e-05	307500	9.29832e-05	307500	6.67572e-05	307500	0.000128746	307500	3.45707e-05	307500	3.8147e-05	307500	6.79493e-05	307500	0.000123978	307500	0.000109673	307500	0.000118017
		308125	2.86102e-05	308125	4.76837e-06	308125	3.8147e-05	308125	1.19209e-05	308125	5.36442e-05	308125	4.64916e-05	308125	0.00010848	308125	4.17233e-05	308125	5.24521e-05	308125	7.39098e-05	308125	7.03335e-05	308125	5.60284e-05	308125	9.77516e-05	308125	7.98702e-05	308125	0.000103712	308125	0.000112057	308125	5.36442e-05	308125	9.89437e-05	308125	5.60284e-05	308125	7.86781e-05	308125	0.000165701	308125	6.67572e-05	308125	0.000187159	308125	6.4373e-05
		308750	8.82149e-05	308750	3.8147e-05	308750	5.126e-05	308750	3.09944e-05	308750	6.07967e-05	308750	3.21865e-05	308750	0.000104904	308750	0.000116825	308750	5.84126e-05	308750	3.21865e-05	308750	2.74181e-05	308750	0.000114441	308750	3.8147e-05	308750	0.000114441	308750	8.70228e-05	308750	4.41074e-05	308750	9.17912e-05	308750	5.96046e-05	308750	6.4373e-05	308750	6.55651e-05	308750	7.15256e-05	308750	0.000144243	308750	0.000116825	308750	9.17912e-05
		309375	0.000116825	309375	4.05312e-05	309375	9.17912e-05	309375	7.86781e-05	309375	2.14577e-05	309375	7.98702e-05	309375	4.76837e-05	309375	7.03335e-05	309375	9.89437e-05	309375	9.05991e-05	309375	9.29832e-05	309375	6.19888e-05	309375	0.000112057	309375	0.00013113	309375	8.34465e-05	309375	0.000126362	309375	0.000109673	309375	7.7486e-05	309375	0.000103712	309375	0.000101328	309375	0.000123978	309375	0.000135899	309375	0.000145435	309375	9.89437e-05
[truncated: 172 more columns]

## Sheet: LPFM_OI_Overlap_1
	Tip	3XC-GG
	Sample	OI
	Capture Rate (Hz)	500
	Low Pass Filter (Hz)	500
	Tune Time (sec)	0.98
	Defl InvOLS (nm/V)
	Stiffness (N/m) (Thermal)
	Stiffness (N/m) (Calculate)	0.23
	Measurement Locatin
	Environment	Air
	Deflection (V)	-0.5	Q	40
	Drive Frequency (KHz)		Amp (mV)		Amp (nm)	0
	Sweep Width (KHz)
	Tip DC voltage offset (mV)	0	Average Max	0.21501	mV/V	1000																0	Average	0.610893	Times	1000																0	Average	1.03983	Times	1000
	Drive Amplitude (V)	0	Standard Distribution	0.0417411																		0.5	Standard Distribution	0.10175																		1	Standard Distribution	0.143389
	Number	1		2		3		4		5		6		7		8		9		10		1		2		3		4		5		6		7		8		9		10		1		2		3		4
	Max Freq (Hz) / Amp (mV)	230625	0.243187	233750	0.282526	235000	0.231266	232500	0.146627	235000	0.295639	239375	0.218153	238750	0.249147	239375	0.245571	238750	0.202656	235625	0.25034	231875	0.54121	233125	0.68903	235625	0.665188	236875	0.684261	235625	0.593662	235625	0.587702	239375	0.658035	237500	0.870228	237500	0.813007	237500	0.617504	235000	1.28031	234375	1.44243	235625	1.15275	236250	1.10626
		Freq	AMP	Freq	AMP	Freq	AMP	Freq	AMP	Freq	AMP	Freq	AMP	Freq	AMP	Freq	AMP	Freq	AMP	Freq	AMP	Freq	AMP	Freq	AMP	Freq	AMP	Freq	AMP	Freq	AMP	Freq	AMP	Freq	AMP	Freq	AMP	Freq	AMP	Freq	AMP	Freq	AMP	Freq	AMP	Freq	AMP	Freq	AMP
		10000	4.64916e-05	10000	0.000110865	10000	2.26498e-05	10000	8.22544e-05	10000	5.36442e-05	10000	1.66893e-05	10000	1.78814e-05	10000	5.00679e-05	10000	6.31809e-05	10000	8.9407e-05	10000	5.36442e-05	10000	6.67572e-05	10000	2.14577e-05	10000	1.43051e-05	10000	4.29153e-05	10000	6.31809e-05	10000	2.26498e-05	10000	7.62939e-05	10000	9.89437e-05	10000	8.58307e-05	10000	1.90735e-05	10000	6.19888e-05	10000	2.02656e-05	10000	5.84126e-05
		10625	5.00679e-05	10625	0.000120401	10625	5.00679e-05	10625	3.8147e-05	10625	7.62939e-05	10625	1.43051e-05	10625	8.9407e-05	10625	4.64916e-05	10625	2.02656e-05	10625	4.64916e-05	10625	4.88758e-05	10625	0.000114441	10625	0.000106096	10625	8.34465e-05	10625	4.76837e-06	10625	4.17233e-05	10625	6.07967e-05	10625	8.58307e-05	10625	5.24521e-05	10625	5.96046e-06	10625	0.000129938	10625	7.51019e-05	10625	0.000113249	10625	9.41753e-05
		11250	0.000101328	11250	4.52995e-05	11250	3.69549e-05	11250	6.79493e-05	11250	7.03335e-05	11250	3.21865e-05	11250	3.8147e-05	11250	5.60284e-05	11250	3.57628e-05	11250	5.72205e-05	11250	2.38419e-05	11250	9.77516e-05	11250	4.88758e-05	11250	8.10623e-05	11250	3.57628e-05	11250	9.41753e-05	11250	7.86781e-05	11250	2.14577e-05	11250	1.07288e-05	11250	0.000103712	11250	1.66893e-05	11250	6.67572e-05	11250	9.53674e-05	11250	2.14577e-05
		11875	8.46386e-05	11875	3.93391e-05	11875	8.9407e-05	11875	9.65595e-05	11875	7.86781e-05	11875	3.21865e-05	11875	2.6226e-05	11875	5.84126e-05	11875	1.54972e-05	11875	4.76837e-05	11875	1.90735e-05	11875	7.27177e-05	11875	5.126e-05	11875	0.000104904	11875	4.64916e-05	11875	0.000163317	11875	0.000123978	11875	9.41753e-05	11875	5.72205e-05	11875	0.000122786	11875	6.19888e-05	11875	4.76837e-05	11875	7.62939e-05	11875	9.05991e-05
		12500	4.88758e-05	12500	5.126e-05	12500	9.29832e-05	12500	1.78814e-05	12500	5.72205e-05	12500	7.15256e-05	12500	4.76837e-05	12500	6.31809e-05	12500	6.55651e-05	12500	3.09944e-05	12500	6.4373e-05	12500	7.27177e-05	12500	3.93391e-05	12500	6.4373e-05	12500	4.52995e-05	12500	3.33786e-05	12500	7.39098e-05	12500	7.86781e-05	12500	1.19209e-05	12500	1.78814e-05	12500	4.41074e-05	12500	8.70228e-05	12500	5.126e-05	12500	4.64916e-05
		13125	5.126e-05	13125	5.96046e-05	13125	8.82149e-05	13125	9.05991e-05	13125	2.14577e-05	13125	4.41074e-05	13125	2.14577e-05	13125	6.19888e-05	13125	4.17233e-05	13125	2.5034e-05	13125	7.15256e-05	13125	2.86102e-05	13125	6.67572e-05	13125	0.00014782	13125	7.27177e-05	13125	2.26498e-05	13125	7.27177e-05	13125	2.14577e-05	13125	2.98023e-05	13125	6.55651e-05	13125	6.67572e-05	13125	0.000103712	13125	1.78814e-05	13125	0.000144243
		13750	5.126e-05	13750	5.84126e-05	13750	8.70228e-05	13750	7.7486e-05	13750	1.54972e-05	13750	1.90735e-05	13750	8.58307e-05	13750	4.76837e-05	13750	8.9407e-05	13750	4.05312e-05	13750	5.84126e-05	13750	7.03335e-05	13750	2.74181e-05	13750	3.69549e-05	13750	6.79493e-05	13750	0.000118017	13750	6.31809e-05	13750	8.9407e-05	13750	4.41074e-05	13750	6.67572e-05	13750	5.24521e-05	13750	6.07967e-05	13750	2.6226e-05	13750	6.07967e-05
		14375	1.90735e-05	14375	1.3113e-05	14375	5.48363e-05	14375	5.60284e-05	14375	0.000100136	14375	2.6226e-05	14375	6.55651e-05	14375	0.000110865	14375	7.39098e-05	14375	9.41753e-05	14375	2.38419e-06	14375	7.7486e-05	14375	2.98023e-05	14375	3.57628e-05	14375	2.74181e-05	14375	5.00679e-05	14375	3.45707e-05	14375	4.76837e-05	14375	0.000113249	14375	0.000104904	14375	6.67572e-05	14375	3.45707e-05	14375	9.53674e-05	14375	3.21865e-05
		15000	3.57628e-05	15000	3.8147e-05	15000	0.000128746	15000	3.09944e-05	15000	3.09944e-05	15000	1.66893e-05	15000	8.58307e-05	15000	0.000116825	15000	6.07967e-05	15000	2.74181e-05	15000	2.98023e-05	15000	5.36442e-05	15000	0.000112057	15000	4.76837e-05	15000	3.69549e-05	15000	2.26498e-05	15000	7.39098e-05	15000	8.34465e-05	15000	0.000116825	15000	8.58307e-05	15000	7.51019e-05	15000	9.89437e-05	15000	5.48363e-05	15000	0.000101328
		15625	0.000104904	15625	6.4373e-05	15625	4.64916e-05	15625	5.48363e-05	15625	4.52995e-05	15625	5.36442e-05	15625	7.62939e-05	15625	3.8147e-05	15625	7.15256e-06	15625	2.6226e-05	15625	0.000109673	15625	2.98023e-05	15625	2.86102e-05	15625	7.03335e-05	15625	5.48363e-05	15625	7.03335e-05	15625	5.00679e-05	15625	4.76837e-06	15625	9.89437e-05	15625	3.45707e-05	15625	1.66893e-05	15625	5.96046e-05	15625	7.51019e-05	15625	4.52995e-05
		16250	9.65595e-05	16250	7.51019e-05	16250	7.03335e-05	16250	4.76837e-06	16250	3.21865e-05	16250	2.86102e-05	16250	0.00010252	16250	6.07967e-05	16250	6.79493e-05	16250	2.86102e-05	16250	2.98023e-05	16250	6.91414e-05	16250	1.66893e-05	16250	4.76837e-06	16250	9.53674e-05	16250	6.07967e-05	16250	0.000152588	16250	7.98702e-05	16250	3.33786e-05	16250	5.24521e-05	16250	0.000103712	16250	0.000110865	16250	0.000129938	16250	1.66893e-05
		16875	6.31809e-05	16875	9.53674e-06	16875	4.17233e-05	16875	5.24521e-05	16875	6.91414e-05	16875	7.98702e-05	16875	4.29153e-05	16875	4.17233e-05	16875	5.60284e-05	16875	6.07967e-05	16875	6.91414e-05	16875	5.126e-05	16875	7.98702e-05	16875	4.17233e-05	16875	1.19209e-05	16875	3.8147e-05	16875	4.41074e-05	16875	2.38419e-05	16875	6.91414e-05	16875	0.000138283	16875	7.27177e-05	16875	5.126e-05	16875	3.69549e-05	16875	3.57628e-05
		17500	1.66893e-05	17500	5.96046e-06	17500	5.96046e-05	17500	4.88758e-05	17500	8.9407e-05	17500	5.24521e-05	17500	7.51019e-05	17500	2.14577e-05	17500	5.60284e-05	17500	5.126e-05	17500	8.34465e-06	17500	2.74181e-05	17500	3.57628e-05	17500	2.74181e-05	17500	6.19888e-05	17500	4.41074e-05	17500	4.17233e-05	17500	7.15256e-05	17500	8.70228e-05	17500	1.43051e-05	17500	2.98023e-05	17500	5.36442e-05	17500	8.34465e-06	17500	4.88758e-05
		18125	7.27177e-05	18125	2.38419e-05	18125	3.93391e-05	18125	0.000115633	18125	8.9407e-05	18125	4.76837e-05	18125	6.91414e-05	18125	6.4373e-05	18125	2.38419e-05	18125	5.84126e-05	18125	3.57628e-05	18125	7.15256e-05	18125	8.46386e-05	18125	0.000104904	18125	6.31809e-05	18125	5.48363e-05	18125	6.4373e-05	18125	4.17233e-05	18125	4.29153e-05	18125	4.05312e-05	18125	6.07967e-05	18125	1.54972e-05	18125	1.19209e-05	18125	2.14577e-05
		18750	8.34465e-06	18750	4.64916e-05	18750	4.76837e-06	18750	4.29153e-05	18750	9.53674e-05	18750	4.76837e-05	18750	4.41074e-05	18750	4.76837e-06	18750	1.78814e-05	18750	0.000132322	18750	5.36442e-05	18750	6.55651e-05	18750	2.26498e-05	18750	8.58307e-05	18750	8.34465e-05	18750	3.8147e-05	18750	5.24521e-05	18750	3.93391e-05	18750	8.9407e-05	18750	3.57628e-05	18750	3.93391e-05	18750	9.53674e-05	18750	2.98023e-05	18750	4.64916e-05
		19375	0.000139475	19375	2.86102e-05	19375	1.54972e-05	19375	6.55651e-05	19375	1.78814e-05	19375	5.48363e-05	19375	8.46386e-05	19375	7.7486e-05	19375	2.98023e-05	19375	0.000109673	19375	2.98023e-05	19375	1.78814e-05	19375	7.98702e-05	19375	5.126e-05	19375	0.00010252	19375	7.7486e-05	19375	0.000100136	19375	1.90735e-05	19375	3.33786e-05	19375	1.54972e-05	19375	6.91414e-05	19375	3.33786e-05	19375	3.8147e-05	19375	3.8147e-05
		20000	8.34465e-05	20000	8.34465e-06	20000	0.00010252	20000	5.00679e-05	20000	6.19888e-05	20000	4.88758e-05	20000	6.91414e-05	20000	5.24521e-05	20000	6.79493e-05	20000	0.000126362	20000	5.36442e-05	20000	9.05991e-05	20000	5.36442e-05	20000	5.48363e-05	20000	3.69549e-05	20000	0.000144243	20000	3.21865e-05	20000	4.17233e-05	20000	3.09944e-05	20000	4.76837e-06	20000	3.69549e-05	20000	0.000165701	20000	8.10623e-05	20000	9.29832e-05
		20625	5.48363e-05	20625	9.29832e-05	20625	0.00015974	20625	0.000116825	20625	7.39098e-05	20625	2.74181e-05	20625	8.70228e-05	20625	3.45707e-05	20625	2.02656e-05	20625	8.9407e-05	20625	5.60284e-05	20625	7.62939e-05	20625	6.55651e-05	20625	4.76837e-05	20625	2.38419e-05	20625	8.70228e-05	20625	5.48363e-05	20625	1.3113e-05	20625	5.60284e-05	20625	5.72205e-05	20625	8.9407e-05	20625	6.19888e-05	20625	9.65595e-05	20625	2.98023e-05
		21250	6.79493e-05	21250	1.3113e-05	21250	2.6226e-05	21250	3.57628e-05	21250	3.57628e-06	21250	6.19888e-05	21250	5.36442e-05	21250	5.00679e-05	21250	7.62939e-05	21250	6.79493e-05	21250	4.88758e-05	21250	4.64916e-05	21250	6.91414e-05	21250	7.86781e-05	21250	9.89437e-05	21250	0.00010848	21250	6.19888e-05	21250	9.65595e-05	21250	7.98702e-05	21250	3.57628e-05	21250	0.000110865	21250	0.00010252	21250	3.09944e-05	21250	7.7486e-05
		21875	4.64916e-05	21875	2.86102e-05	21875	3.8147e-05	21875	8.10623e-05	21875	5.24521e-05	21875	9.89437e-05	21875	7.27177e-05	21875	3.09944e-05	21875	7.39098e-05	21875	7.03335e-05	21875	5.36442e-05	21875	4.76837e-05	21875	5.36442e-05	21875	1.07288e-05	21875	9.53674e-06	21875	0.000129938	21875	6.79493e-05	21875	6.07967e-05	21875	4.88758e-05	21875	2.14577e-05	21875	3.09944e-05	21875	6.4373e-05	21875	7.03335e-05	21875	4.05312e-05
		22500	0.000120401	22500	5.72205e-05	22500	5.60284e-05	22500	7.62939e-05	22500	7.62939e-05	22500	2.86102e-05	22500	7.39098e-05	22500	5.84126e-05	22500	4.52995e-05	22500	0.000109673	22500	4.88758e-05	22500	3.93391e-05	22500	1.43051e-05	22500	8.9407e-05	22500	1.07288e-05	22500	4.29153e-05	22500	6.4373e-05	22500	3.09944e-05	22500	8.46386e-05	22500	3.21865e-05	22500	4.52995e-05	22500	6.31809e-05	22500	1.07288e-05	22500	9.53674e-06
		23125	6.07967e-05	23125	3.33786e-05	23125	4.76837e-05	23125	2.74181e-05	23125	2.86102e-05	23125	8.22544e-05	23125	1.66893e-05	23125	1.43051e-05	23125	0	23125	0.00010252	23125	6.79493e-05	23125	8.22544e-05	23125	2.74181e-05	23125	6.55651e-05	23125	7.51019e-05	23125	5.60284e-05	23125	5.84126e-05	23125	8.58307e-05	23125	1.54972e-05	23125	8.34465e-05	23125	6.31809e-05	23125	5.96046e-06	23125	7.62939e-05	23125	2.02656e-05
		23750	5.96046e-05	23750	9.89437e-05	23750	4.05312e-05	23750	4.17233e-05	23750	0.000171661	23750	7.98702e-05	23750	8.82149e-05	23750	4.41074e-05	23750	2.74181e-05	23750	9.05991e-05	23750	2.5034e-05	23750	6.31809e-05	23750	0.00010252	23750	2.86102e-05	23750	1.54972e-05	23750	7.62939e-05	23750	5.126e-05	23750	5.96046e-05	23750	6.4373e-05	23750	9.05991e-05	23750	3.33786e-05	23750	8.34465e-05	23750	5.24521e-05	23750	3.09944e-05
		24375	8.22544e-05	24375	8.46386e-05	24375	5.96046e-06	24375	4.52995e-05	24375	1.90735e-05	24375	9.53674e-06	24375	7.39098e-05	24375	7.86781e-05	24375	4.29153e-05	24375	5.00679e-05	24375	2.5034e-05	24375	6.31809e-05	24375	1.78814e-05	24375	2.6226e-05	24375	4.29153e-05	24375	3.09944e-05	24375	5.00679e-05	24375	2.26498e-05	24375	3.57628e-05	24375	6.4373e-05	24375	6.19888e-05	24375	8.58307e-05	24375	5.96046e-05	24375	7.7486e-05
		25000	7.7486e-05	25000	0.000137091	25000	9.05991e-05	25000	5.72205e-05	25000	7.98702e-05	25000	5.36442e-05	25000	3.8147e-05	25000	2.74181e-05	25000	1.90735e-05	25000	7.7486e-05	25000	7.15256e-05	25000	1.90735e-05	25000	7.03335e-05	25000	7.15256e-05	25000	0.000128746	25000	3.21865e-05	25000	5.72205e-05	25000	3.69549e-05	25000	3.57628e-05	25000	3.69549e-05	25000	4.05312e-05	25000	0.000123978	25000	2.02656e-05	25000	2.02656e-05
		25625	7.86781e-05	25625	6.91414e-05	25625	0.000106096	25625	3.93391e-05	25625	7.15256e-05	25625	2.74181e-05	25625	0.000123978	25625	8.22544e-05	25625	4.52995e-05	25625	9.05991e-05	25625	7.86781e-05	25625	3.33786e-05	25625	4.29153e-05	25625	3.8147e-05	25625	1.54972e-05	25625	4.64916e-05	25625	7.98702e-05	25625	6.79493e-05	25625	3.69549e-05	25625	4.17233e-05	25625	7.7486e-05	25625	5.00679e-05	25625	2.38419e-05	25625	4.64916e-05
		26250	5.60284e-05	26250	6.4373e-05	26250	3.21865e-05	26250	5.126e-05	26250	1.78814e-05	26250	2.74181e-05	26250	2.02656e-05	26250	2.26498e-05	26250	9.77516e-05	26250	9.89437e-05	26250	1.66893e-05	26250	7.39098e-05	26250	4.41074e-05	26250	5.84126e-05	26250	5.00679e-05	26250	3.57628e-05	26250	8.46386e-05	26250	4.88758e-05	26250	2.86102e-05	26250	8.46386e-05	26250	4.17233e-05	26250	5.96046e-05	26250	2.26498e-05	26250	3.21865e-05
		26875	2.74181e-05	26875	2.02656e-05	26875	4.76837e-06	26875	8.22544e-05	26875	4.52995e-05	26875	6.07967e-05	26875	4.41074e-05	26875	6.55651e-05	26875	3.8147e-05	26875	5.96046e-05	26875	3.93391e-05	26875	2.26498e-05	26875	8.34465e-05	26875	8.10623e-05	26875	2.6226e-05	26875	6.31809e-05	26875	3.33786e-05	26875	6.91414e-05	26875	2.26498e-05	26875	5.36442e-05	26875	7.39098e-05	26875	0.000106096	26875	1.78814e-05	26875	3.33786e-05
		27500	4.41074e-05	27500	8.70228e-05	27500	4.64916e-05	27500	2.02656e-05	27500	4.88758e-05	27500	0.000100136	27500	4.52995e-05	27500	6.31809e-05	27500	1.3113e-05	27500	7.51019e-05	27500	6.55651e-05	27500	6.31809e-05	27500	3.09944e-05	27500	7.62939e-05	27500	3.21865e-05	27500	8.10623e-05	27500	5.126e-05	27500	5.36442e-05	27500	6.55651e-05	27500	2.14577e-05	27500	9.53674e-06	27500	2.86102e-05	27500	0.000121593	27500	2.5034e-05
		28125	4.05312e-05	28125	5.24521e-05	28125	6.67572e-05	28125	1.78814e-05	28125	1.90735e-05	28125	8.82149e-05	28125	0.000113249	28125	9.65595e-05	28125	1.3113e-05	28125	4.52995e-05	28125	6.4373e-05	28125	4.88758e-05	28125	2.26498e-05	28125	7.03335e-05	28125	6.79493e-05	28125	7.7486e-05	28125	5.96046e-05	28125	5.36442e-05	28125	3.57628e-05	28125	2.74181e-05	28125	3.8147e-05	28125	1.78814e-05	28125	0.000103712	28125	3.21865e-05
		28750	5.24521e-05	28750	7.62939e-05	28750	5.48363e-05	28750	9.89437e-05	28750	3.69549e-05	28750	2.98023e-05	28750	6.4373e-05	28750	8.82149e-05	28750	4.64916e-05	28750	9.65595e-05	28750	5.00679e-05	28750	5.60284e-05	28750	6.55651e-05	28750	0.00010252	28750	4.52995e-05	28750	0.000132322	28750	6.79493e-05	28750	2.74181e-05	28750	1.90735e-05	28750	7.51019e-05	28750	2.6226e-05	28750	5.24521e-05	28750	7.03335e-05	28750	0.000122786
		29375	6.19888e-05	29375	5.48363e-05	29375	4.29153e-05	29375	8.46386e-05	29375	8.34465e-05	29375	4.52995e-05	29375	1.90735e-05	29375	5.60284e-05	29375	4.64916e-05	29375	2.98023e-05	29375	6.91414e-05	29375	3.69549e-05	29375	8.58307e-05	29375	9.29832e-05	29375	5.84126e-05	29375	4.64916e-05	29375	4.41074e-05	29375	6.31809e-05	29375	8.34465e-05	29375	2.74181e-05	29375	0.000116825	29375	2.6226e-05	29375	1.3113e-05	29375	3.57628e-05
		30000	6.4373e-05	30000	0.000104904	30000	4.64916e-05	30000	2.74181e-05	30000	8.10623e-05	30000	7.27177e-05	30000	3.57628e-05	30000	0.000122786	30000	0.000103712	30000	4.52995e-05	30000	3.21865e-05	30000	4.41074e-05	30000	0.000101328	30000	3.33786e-05	30000	4.29153e-05	30000	2.6226e-05	30000	4.76837e-05	30000	7.27177e-05	30000	5.60284e-05	30000	6.79493e-05	30000	2.6226e-05	30000	5.36442e-05	30000	2.5034e-05	30000	9.89437e-05
		30625	5.84126e-05	30625	4.17233e-05	30625	4.17233e-05	30625	1.54972e-05	30625	9.41753e-05	30625	0.000104904	30625	6.55651e-05	30625	3.33786e-05	30625	2.38419e-05	30625	3.69549e-05	30625	3.21865e-05	30625	1.90735e-05	30625	6.67572e-05	30625	3.8147e-05	30625	5.72205e-05	30625	4.29153e-05	30625	3.8147e-05	30625	1.19209e-05	30625	6.19888e-05	30625	3.93391e-05	30625	3.33786e-05	30625	5.126e-05	30625	5.48363e-05	30625	8.9407e-05
		31250	8.34465e-06	31250	6.19888e-05	31250	4.17233e-05	31250	4.52995e-05	31250	5.72205e-05	31250	3.8147e-05	31250	1.54972e-05	31250	2.86102e-05	31250	6.55651e-05	31250	0.000104904	31250	6.79493e-05	31250	6.31809e-05	31250	2.02656e-05	31250	3.8147e-05	31250	4.52995e-05	31250	3.33786e-05	31250	7.03335e-05	31250	8.9407e-05	31250	2.5034e-05	31250	5.36442e-05	31250	5.36442e-05	31250	4.29153e-05	31250	9.77516e-05	31250	2.86102e-05
		31875	8.46386e-05	31875	6.07967e-05	31875	4.17233e-05	31875	5.96046e-05	31875	3.09944e-05	31875	3.57628e-05	31875	7.51019e-05	31875	7.39098e-05	31875	3.09944e-05	31875	4.41074e-05	31875	5.126e-05	31875	5.36442e-05	31875	5.126e-05	31875	1.07288e-05	31875	6.07967e-05	31875	7.62939e-05	31875	4.17233e-05	31875	7.7486e-05	31875	6.91414e-05	31875	7.62939e-05	31875	2.26498e-05	31875	6.4373e-05	31875	1.43051e-05	31875	1.78814e-05
		32500	5.72205e-05	32500	7.03335e-05	32500	0.000112057	32500	2.02656e-05	32500	4.88758e-05	32500	5.00679e-05	32500	2.74181e-05	32500	3.09944e-05	32500	6.31809e-05	32500	6.07967e-05	32500	3.8147e-05	32500	6.55651e-05	32500	3.21865e-05	32500	7.7486e-05	32500	5.24521e-05	32500	6.4373e-05	32500	6.67572e-05	32500	3.69549e-05	32500	0.000100136	32500	5.96046e-05	32500	1.78814e-05	32500	5.126e-05	32500	7.39098e-05	32500	5.126e-05
		33125	3.57628e-05	33125	4.05312e-05	33125	7.98702e-05	33125	1.07288e-05	33125	6.07967e-05	33125	7.15256e-05	33125	3.45707e-05	33125	3.21865e-05	33125	8.82149e-05	33125	4.41074e-05	33125	3.09944e-05	33125	3.8147e-05	33125	5.84126e-05	33125	8.46386e-05	33125	6.67572e-05	33125	1.90735e-05	33125	6.19888e-05	33125	6.07967e-05	33125	0.000113249	33125	4.64916e-05	33125	7.27177e-05	33125	4.52995e-05	33125	3.93391e-05	33125	5.84126e-05
		33750	1.78814e-05	33750	6.31809e-05	33750	3.8147e-05	33750	3.93391e-05	33750	3.8147e-05	33750	7.7486e-05	33750	6.4373e-05	33750	3.45707e-05	33750	2.38419e-05	33750	3.69549e-05	33750	3.45707e-05	33750	6.19888e-05	33750	0.000119209	33750	5.60284e-05	33750	5.00679e-05	33750	0.000106096	33750	7.03335e-05	33750	1.43051e-05	33750	1.43051e-05	33750	5.84126e-05	33750	1.78814e-05	33750	6.31809e-05	33750	9.65595e-05	33750	8.34465e-05
		34375	8.9407e-05	34375	5.126e-05	34375	5.36442e-05	34375	0.000100136	34375	8.34465e-05	34375	0.000106096	34375	6.31809e-05	34375	7.39098e-05	34375	8.58307e-05	34375	1.90735e-05	34375	1.43051e-05	34375	2.14577e-05	34375	3.8147e-05	34375	2.26498e-05	34375	2.74181e-05	34375	1.07288e-05	34375	2.5034e-05	34375	3.8147e-05	34375	8.34465e-06	34375	4.05312e-05	34375	9.05991e-05	34375	0.000129938	34375	8.22544e-05	34375	4.76837e-05
		35000	6.4373e-05	35000	4.17233e-05	35000	1.3113e-05	35000	0.000112057	35000	3.21865e-05	35000	4.05312e-05	35000	2.5034e-05	35000	3.69549e-05	35000	5.00679e-05	35000	8.9407e-05	35000	7.86781e-05	35000	2.86102e-05	35000	3.33786e-05	35000	5.00679e-05	35000	4.05312e-05	35000	6.55651e-05	35000	1.43051e-05	35000	7.98702e-05	35000	5.48363e-05	35000	6.67572e-05	35000	1.78814e-05	35000	2.14577e-05	35000	9.53674e-05	35000	6.19888e-05
		35625	0.000103712	35625	6.67572e-05	35625	7.27177e-05	35625	6.19888e-05	35625	1.78814e-05	35625	9.53674e-05	35625	1.90735e-05	35625	0.000133514	35625	5.72205e-05	35625	0.00010252	35625	3.69549e-05	35625	3.69549e-05	35625	8.10623e-05	35625	2.38419e-05	35625	8.58307e-05	35625	0.000116825	35625	6.4373e-05	35625	6.55651e-05	35625	9.77516e-05	35625	0.000121593	35625	6.79493e-05	35625	5.00679e-05	35625	2.02656e-05	35625	1.66893e-05
		36250	6.91414e-05	36250	0.000116825	36250	5.126e-05	36250	3.69549e-05	36250	5.24521e-05	36250	0.000126362	36250	0.00015974	36250	3.45707e-05	36250	2.6226e-05	36250	6.91414e-05	36250	2.74181e-05	36250	3.57628e-05	36250	9.29832e-05	36250	1.66893e-05	36250	6.19888e-05	36250	9.05991e-05	36250	7.15256e-05	36250	6.55651e-05	36250	0.000106096	36250	2.02656e-05	36250	4.17233e-05	36250	3.45707e-05	36250	4.64916e-05	36250	4.17233e-05
		36875	6.79493e-05	36875	2.26498e-05	36875	6.19888e-05	36875	3.21865e-05	36875	6.19888e-05	36875	2.98023e-05	36875	3.93391e-05	36875	5.60284e-05	36875	5.48363e-05	36875	1.78814e-05	36875	6.4373e-05	36875	6.4373e-05	36875	2.98023e-05	36875	7.62939e-05	36875	4.88758e-05	36875	1.54972e-05	36875	2.5034e-05	36875	0.00010252	36875	7.86781e-05	36875	2.26498e-05	36875	1.78814e-05	36875	2.98023e-05	36875	8.58307e-05	36875	4.41074e-05
		37500	8.34465e-06	37500	6.91414e-05	37500	1.19209e-06	37500	6.67572e-05	37500	5.36442e-05	37500	8.22544e-05	37500	3.93391e-05	37500	5.00679e-05	37500	2.86102e-05	37500	5.60284e-05	37500	8.9407e-05	37500	2.5034e-05	37500	7.98702e-05	37500	3.33786e-05	37500	3.8147e-05	37500	4.76837e-05	37500	4.88758e-05	37500	4.05312e-05	37500	5.72205e-05	37500	8.46386e-05	37500	9.05991e-05	37500	8.82149e-05	37500	4.52995e-05	37500	4.41074e-05
		38125	3.21865e-05	38125	5.84126e-05	38125	4.41074e-05	38125	4.64916e-05	38125	4.52995e-05	38125	2.6226e-05	38125	1.43051e-05	38125	2.6226e-05	38125	3.21865e-05	38125	3.8147e-05	38125	0.000106096	38125	7.15256e-06	38125	4.76837e-05	38125	9.89437e-05	38125	5.00679e-05	38125	2.5034e-05	38125	2.86102e-05	38125	0.000123978	38125	7.62939e-05	38125	8.10623e-05	38125	3.8147e-05	38125	4.64916e-05	38125	3.57628e-05	38125	6.19888e-05
		38750	4.76837e-05	38750	3.69549e-05	38750	4.64916e-05	38750	5.72205e-05	38750	2.38419e-06	38750	3.09944e-05	38750	0.000118017	38750	6.07967e-05	38750	6.91414e-05	38750	5.00679e-05	38750	5.36442e-05	38750	4.76837e-05	38750	0.000114441	38750	8.70228e-05	38750	5.84126e-05	38750	2.14577e-05	38750	2.86102e-05	38750	7.15256e-05	38750	1.66893e-05	38750	4.05312e-05	38750	7.39098e-05	38750	0.000107288	38750	5.72205e-05	38750	1.43051e-05
		39375	9.41753e-05	39375	3.69549e-05	39375	9.65595e-05	39375	2.6226e-05	39375	3.09944e-05	39375	5.36442e-05	39375	2.74181e-05	39375	2.38419e-05	39375	5.24521e-05	39375	4.41074e-05	39375	1.07288e-05	39375	0.000116825	39375	1.66893e-05	39375	5.72205e-05	39375	4.29153e-05	39375	4.05312e-05	39375	5.96046e-06	39375	0.00010252	39375	5.36442e-05	39375	1.78814e-05	39375	3.93391e-05	39375	3.57628e-05	39375	5.36442e-05	39375	0
		40000	9.89437e-05	40000	7.03335e-05	40000	5.48363e-05	40000	0.000119209	40000	6.67572e-05	40000	6.91414e-05	40000	7.03335e-05	40000	7.39098e-05	40000	3.21865e-05	40000	5.36442e-05	40000	6.91414e-05	40000	4.05312e-05	40000	4.41074e-05	40000	2.26498e-05	40000	0.000107288	40000	6.55651e-05	40000	7.62939e-05	40000	9.53674e-06	40000	0.000101328	40000	5.24521e-05	40000	3.69549e-05	40000	4.52995e-05	40000	0.000137091	40000	5.60284e-05
		40625	8.22544e-05	40625	4.88758e-05	40625	3.69549e-05	40625	5.24521e-05	40625	0.000100136	40625	6.67572e-05	40625	2.5034e-05	40625	4.76837e-05	40625	8.34465e-06	40625	4.52995e-05	40625	6.4373e-05	40625	2.98023e-05	40625	7.15256e-05	40625	2.14577e-05	40625	2.98023e-05	40625	3.45707e-05	40625	3.21865e-05	40625	1.3113e-05	40625	6.91414e-05	40625	0.000114441	40625	6.07967e-05	40625	5.00679e-05	40625	7.39098e-05	40625	1.78814e-05
		41250	1.07288e-05	41250	4.52995e-05	41250	6.31809e-05	41250	4.41074e-05	41250	3.33786e-05	41250	2.38419e-05	41250	2.02656e-05	41250	8.22544e-05	41250	5.60284e-05	41250	7.15256e-05	41250	8.22544e-05	41250	2.26498e-05	41250	3.33786e-05	41250	2.74181e-05	41250	8.70228e-05	41250	3.45707e-05	41250	2.74181e-05	41250	7.86781e-05	41250	7.15256e-05	41250	4.05312e-05	41250	4.17233e-05	41250	6.4373e-05	41250	1.90735e-05	41250	5.72205e-05
		41875	9.65595e-05	41875	5.48363e-05	41875	6.79493e-05	41875	4.76837e-06	41875	1.90735e-05	41875	4.52995e-05	41875	8.70228e-05	41875	4.88758e-05	41875	7.15256e-05	41875	3.45707e-05	41875	4.76837e-05	41875	0.000127554	41875	3.09944e-05	41875	8.82149e-05	41875	5.84126e-05	41875	2.6226e-05	41875	7.27177e-05	41875	3.69549e-05	41875	7.98702e-05	41875	4.88758e-05	41875	4.52995e-05	41875	5.126e-05	41875	2.5034e-05	41875	2.74181e-05
		42500	5.84126e-05	42500	0.000103712	42500	3.57628e-05	42500	4.05312e-05	42500	9.65595e-05	42500	8.22544e-05	42500	7.27177e-05	42500	5.126e-05	42500	3.21865e-05	42500	3.09944e-05	42500	7.51019e-05	42500	6.67572e-05	42500	5.36442e-05	42500	0.000143051	42500	7.39098e-05	42500	7.15256e-05	42500	7.27177e-05	42500	4.64916e-05	42500	9.65595e-05	42500	5.48363e-05	42500	5.60284e-05	42500	7.15256e-05	42500	5.96046e-05	42500	6.55651e-05
		43125	0.000121593	43125	4.76837e-06	43125	0.000137091	43125	7.03335e-05	43125	2.14577e-05	43125	6.31809e-05	43125	6.4373e-05	43125	4.76837e-06	43125	9.29832e-05	43125	3.45707e-05	43125	3.57628e-05	43125	2.98023e-05	43125	8.34465e-06	43125	2.74181e-05	43125	7.15256e-05	43125	0.00010252	43125	3.09944e-05	43125	4.76837e-05	43125	8.46386e-05	43125	2.6226e-05	43125	0.000100136	43125	5.96046e-06	43125	7.86781e-05	43125	8.70228e-05
		43750	0.000101328	43750	6.67572e-05	43750	5.36442e-05	43750	5.72205e-05	43750	1.3113e-05	43750	0.00010848	43750	7.51019e-05	43750	5.72205e-05	43750	1.78814e-05	43750	1.43051e-05	43750	9.41753e-05	43750	2.5034e-05	43750	4.17233e-05	43750	9.41753e-05	43750	9.41753e-05	43750	3.93391e-05	43750	4.64916e-05	43750	2.86102e-05	43750	5.24521e-05	43750	3.93391e-05	43750	6.79493e-05	43750	5.60284e-05	43750	3.33786e-05	43750	4.41074e-05
		44375	3.69549e-05	44375	1.54972e-05	44375	2.14577e-05	44375	5.24521e-05	44375	3.33786e-05	44375	4.52995e-05	44375	3.09944e-05	44375	0.00010252	44375	6.19888e-05	44375	5.36442e-05	44375	5.96046e-05	44375	3.45707e-05	44375	4.41074e-05	44375	3.93391e-05	44375	6.91414e-05	44375	8.10623e-05	44375	0.000107288	44375	7.27177e-05	44375	7.7486e-05	44375	4.29153e-05	44375	5.24521e-05	44375	4.52995e-05	44375	2.6226e-05	44375	1.43051e-05
		45000	7.86781e-05	45000	6.07967e-05	45000	6.31809e-05	45000	1.3113e-05	45000	3.09944e-05	45000	3.8147e-05	45000	6.79493e-05	45000	7.51019e-05	45000	5.96046e-05	45000	6.79493e-05	45000	3.57628e-05	45000	7.15256e-06	45000	5.84126e-05	45000	9.89437e-05	45000	3.33786e-05	45000	3.21865e-05	45000	5.48363e-05	45000	2.98023e-05	45000	4.64916e-05	45000	1.90735e-05	45000	3.57628e-05	45000	8.58307e-05	45000	1.54972e-05	45000	3.57628e-05
		45625	1.07288e-05	45625	5.60284e-05	45625	8.22544e-05	45625	0.000109673	45625	5.96046e-05	45625	5.60284e-05	45625	4.17233e-05	45625	6.79493e-05	45625	5.84126e-05	45625	2.98023e-05	45625	0.000122786	45625	1.90735e-05	45625	0.00012517	45625	3.8147e-05	45625	6.4373e-05	45625	6.07967e-05	45625	6.79493e-05	45625	3.33786e-05	45625	0.000112057	45625	1.90735e-05	45625	5.96046e-05	45625	2.14577e-05	45625	3.69549e-05	45625	4.64916e-05
		46250	7.62939e-05	46250	6.4373e-05	46250	3.8147e-05	46250	7.39098e-05	46250	5.84126e-05	46250	3.21865e-05	46250	4.76837e-05	46250	8.9407e-05	46250	5.96046e-06	46250	7.62939e-05	46250	8.9407e-05	46250	6.55651e-05	46250	7.15256e-05	46250	1.66893e-05	46250	7.98702e-05	46250	4.05312e-05	46250	8.58307e-05	46250	7.39098e-05	46250	4.41074e-05	46250	3.57628e-05	46250	5.126e-05	46250	4.05312e-05	46250	1.66893e-05	46250	1.43051e-05
		46875	2.86102e-05	46875	5.72205e-05	46875	1.78814e-05	46875	1.78814e-05	46875	3.69549e-05	46875	5.00679e-05	46875	6.07967e-05	46875	3.45707e-05	46875	4.41074e-05	46875	9.65595e-05	46875	0.000122786	46875	2.86102e-05	46875	7.98702e-05	46875	3.33786e-05	46875	2.38419e-06	46875	1.3113e-05	46875	3.21865e-05	46875	6.79493e-05	46875	8.58307e-05	46875	2.26498e-05	46875	2.86102e-05	46875	2.6226e-05	46875	8.82149e-05	46875	0.000120401
		47500	4.76837e-06	47500	5.72205e-05	47500	4.41074e-05	47500	3.93391e-05	47500	3.93391e-05	47500	4.41074e-05	47500	7.15256e-05	47500	6.91414e-05	47500	1.19209e-06	47500	6.55651e-05	47500	0.00010252	47500	3.33786e-05	47500	5.00679e-05	47500	3.8147e-05	47500	6.31809e-05	47500	4.05312e-05	47500	3.57628e-06	47500	4.64916e-05	47500	2.86102e-05	47500	8.34465e-06	47500	5.96046e-05	47500	3.45707e-05	47500	8.58307e-05	47500	7.98702e-05
		48125	6.79493e-05	48125	5.60284e-05	48125	7.62939e-05	48125	6.55651e-05	48125	0.000109673	48125	7.7486e-05	48125	7.86781e-05	48125	0.000103712	48125	5.60284e-05	48125	7.27177e-05	48125	4.41074e-05	48125	5.72205e-05	48125	5.126e-05	48125	8.10623e-05	48125	2.02656e-05	48125	2.5034e-05	48125	3.69549e-05	48125	9.53674e-05	48125	4.29153e-05	48125	6.55651e-05	48125	3.8147e-05	48125	7.98702e-05	48125	9.89437e-05	48125	6.31809e-05
		48750	6.4373e-05	48750	1.90735e-05	48750	5.84126e-05	48750	7.27177e-05	48750	8.22544e-05	48750	2.02656e-05	48750	7.03335e-05	48750	5.96046e-05	48750	4.05312e-05	48750	2.98023e-05	48750	1.90735e-05	48750	4.41074e-05	48750	5.72205e-05	48750	2.6226e-05	48750	6.67572e-05	48750	7.62939e-05	48750	8.34465e-06	48750	1.90735e-05	48750	5.96046e-05	48750	5.36442e-05	48750	7.51019e-05	48750	5.126e-05	48750	1.90735e-05	48750	7.86781e-05
		49375	5.36442e-05	49375	3.33786e-05	49375	6.4373e-05	49375	8.70228e-05	49375	5.84126e-05	49375	4.64916e-05	49375	2.02656e-05	49375	3.21865e-05	49375	3.57628e-05	49375	7.15256e-06	49375	2.74181e-05	49375	6.79493e-05	49375	5.126e-05	49375	4.76837e-05	49375	5.00679e-05	49375	0.00010848	49375	3.93391e-05	49375	5.00679e-05	49375	5.96046e-05	49375	0.000101328	49375	5.84126e-05	49375	5.00679e-05	49375	1.78814e-05	49375	4.76837e-05
		50000	3.69549e-05	50000	2.86102e-05	50000	7.27177e-05	50000	2.5034e-05	50000	7.03335e-05	50000	3.57628e-05	50000	6.19888e-05	50000	2.98023e-05	50000	9.53674e-05	50000	5.96046e-05	50000	4.64916e-05	50000	9.05991e-05	50000	5.60284e-05	50000	2.98023e-05	50000	8.22544e-05	50000	6.07967e-05	50000	4.17233e-05	50000	9.05991e-05	50000	2.14577e-05	50000	4.17233e-05	50000	7.15256e-05	50000	4.52995e-05	50000	6.55651e-05	50000	1.3113e-05
		50625	6.07967e-05	50625	0.000106096	50625	1.3113e-05	50625	1.90735e-05	50625	2.02656e-05	50625	4.05312e-05	50625	4.29153e-05	50625	6.55651e-05	50625	4.64916e-05	50625	4.64916e-05	50625	6.79493e-05	50625	3.21865e-05	50625	2.38419e-05	50625	4.88758e-05	50625	5.84126e-05	50625	5.72205e-05	50625	5.96046e-05	50625	2.6226e-05	50625	4.64916e-05	50625	7.27177e-05	50625	3.8147e-05	50625	5.60284e-05	50625	4.52995e-05	50625	3.8147e-05
		51250	5.72205e-05	51250	3.8147e-05	51250	2.38419e-05	51250	7.39098e-05	51250	3.8147e-05	51250	6.79493e-05	51250	6.19888e-05	51250	0.000103712	51250	6.55651e-05	51250	3.69549e-05	51250	4.88758e-05	51250	4.29153e-05	51250	5.24521e-05	51250	4.05312e-05	51250	6.79493e-05	51250	9.17912e-05	51250	1.43051e-05	51250	0.000115633	51250	8.70228e-05	51250	2.5034e-05	51250	8.70228e-05	51250	4.76837e-05	51250	7.03335e-05	51250	3.57628e-05
		51875	9.17912e-05	51875	2.86102e-05	51875	8.58307e-05	51875	4.64916e-05	51875	5.48363e-05	51875	0.000103712	51875	5.24521e-05	51875	5.36442e-05	51875	7.7486e-05	51875	4.17233e-05	51875	0.000114441	51875	3.33786e-05	51875	3.45707e-05	51875	8.34465e-06	51875	2.26498e-05	51875	1.90735e-05	51875	3.57628e-05	51875	6.31809e-05	51875	3.93391e-05	51875	6.79493e-05	51875	7.03335e-05	51875	6.67572e-05	51875	3.57628e-05	51875	1.66893e-05
		52500	7.98702e-05	52500	8.46386e-05	52500	4.52995e-05	52500	2.5034e-05	52500	6.07967e-05	52500	2.02656e-05	52500	5.24521e-05	52500	9.77516e-05	52500	2.26498e-05	52500	9.29832e-05	52500	1.78814e-05	52500	3.21865e-05	52500	0.000104904	52500	6.31809e-05	52500	1.07288e-05	52500	7.27177e-05	52500	4.17233e-05	52500	4.29153e-05	52500	9.53674e-05	52500	0.00010252	52500	5.48363e-05	52500	6.55651e-05	52500	4.64916e-05	52500	8.10623e-05
		53125	8.9407e-05	53125	5.00679e-05	53125	3.33786e-05	53125	6.79493e-05	53125	3.8147e-05	53125	7.51019e-05	53125	7.51019e-05	53125	6.79493e-05	53125	0.000112057	53125	5.00679e-05	53125	2.74181e-05	53125	6.67572e-05	53125	1.19209e-05	53125	0.000132322	53125	8.34465e-05	53125	8.82149e-05	53125	4.64916e-05	53125	6.4373e-05	53125	7.51019e-05	53125	4.17233e-05	53125	6.31809e-05	53125	1.66893e-05	53125	5.24521e-05	53125	5.84126e-05
		53750	5.84126e-05	53750	2.02656e-05	53750	2.02656e-05	53750	4.52995e-05	53750	6.55651e-05	53750	5.48363e-05	53750	3.09944e-05	53750	3.09944e-05	53750	8.10623e-05	53750	6.31809e-05	53750	5.84126e-05	53750	7.15256e-05	53750	5.72205e-05	53750	2.38419e-05	53750	3.33786e-05	53750	2.98023e-05	53750	8.46386e-05	53750	3.69549e-05	53750	8.10623e-05	53750	4.05312e-05	53750	5.24521e-05	53750	1.07288e-05	53750	2.74181e-05	53750	9.53674e-06
		54375	2.86102e-05	54375	5.36442e-05	54375	6.31809e-05	54375	9.53674e-06	54375	4.05312e-05	54375	7.03335e-05	54375	4.88758e-05	54375	8.22544e-05	54375	4.88758e-05	54375	7.15256e-05	54375	0.000115633	54375	2.26498e-05	54375	3.21865e-05	54375	8.9407e-05	54375	2.5034e-05	54375	7.27177e-05	54375	2.5034e-05	54375	4.29153e-05	54375	5.24521e-05	54375	4.17233e-05	54375	4.64916e-05	54375	0.000106096	54375	0.000119209	54375	8.22544e-05
		55000	2.26498e-05	55000	4.05312e-05	55000	7.86781e-05	55000	6.79493e-05	55000	0.00010848	55000	4.64916e-05	55000	4.64916e-05	55000	0.000106096	55000	6.67572e-05	55000	1.54972e-05	55000	8.9407e-05	55000	5.24521e-05	55000	1.90735e-05	55000	9.53674e-05	55000	5.126e-05	55000	4.76837e-05	55000	9.89437e-05	55000	3.69549e-05	55000	3.33786e-05	55000	3.33786e-05	55000	2.74181e-05	55000	5.126e-05	55000	0.000110865	55000	5.36442e-05
		55625	2.98023e-05	55625	1.19209e-05	55625	1.19209e-06	55625	2.02656e-05	55625	2.02656e-05	55625	3.09944e-05	55625	1.78814e-05	55625	3.8147e-05	55625	5.00679e-05	55625	2.14577e-05	55625	4.64916e-05	55625	2.98023e-05	55625	2.02656e-05	55625	6.4373e-05	55625	6.55651e-05	55625	7.15256e-05	55625	4.76837e-05	55625	6.91414e-05	55625	3.33786e-05	55625	5.00679e-05	55625	3.33786e-05	55625	6.31809e-05	55625	7.03335e-05	55625	5.36442e-05
		56250	5.126e-05	56250	4.76837e-05	56250	7.7486e-05	56250	1.3113e-05	56250	2.02656e-05	56250	9.77516e-05	56250	0.00012517	56250	1.90735e-05	56250	2.74181e-05	56250	7.62939e-05	56250	5.00679e-05	56250	5.96046e-05	56250	5.96046e-05	56250	2.38419e-05	56250	3.09944e-05	56250	5.24521e-05	56250	2.14577e-05	56250	4.41074e-05	56250	3.69549e-05	56250	5.48363e-05	56250	5.96046e-05	56250	5.126e-05	56250	1.43051e-05	56250	3.69549e-05
		56875	3.09944e-05	56875	9.77516e-05	56875	5.60284e-05	56875	4.29153e-05	56875	8.22544e-05	56875	1.54972e-05	56875	3.69549e-05	56875	8.58307e-05	56875	3.69549e-05	56875	2.6226e-05	56875	6.67572e-05	56875	8.22544e-05	56875	5.36442e-05	56875	3.09944e-05	56875	4.52995e-05	56875	6.19888e-05	56875	3.8147e-05	56875	4.76837e-05	56875	3.21865e-05	56875	3.09944e-05	56875	2.74181e-05	56875	5.36442e-05	56875	8.34465e-05	56875	4.52995e-05
		57500	8.22544e-05	57500	3.21865e-05	57500	4.88758e-05	57500	7.27177e-05	57500	3.09944e-05	57500	6.4373e-05	57500	1.90735e-05	57500	4.29153e-05	57500	1.3113e-05	57500	1.66893e-05	57500	0.000106096	57500	2.26498e-05	57500	0.000101328	57500	5.126e-05	57500	7.15256e-05	57500	7.03335e-05	57500	3.33786e-05	57500	7.15256e-05	57500	7.98702e-05	57500	8.22544e-05	57500	2.14577e-05	57500	6.55651e-05	57500	5.84126e-05	57500	1.90735e-05
		58125	6.67572e-05	58125	3.33786e-05	58125	3.09944e-05	58125	8.9407e-05	58125	2.38419e-05	58125	3.57628e-05	58125	4.29153e-05	58125	3.69549e-05	58125	4.64916e-05	58125	2.86102e-05	58125	5.36442e-05	58125	3.93391e-05	58125	5.48363e-05	58125	7.03335e-05	58125	9.17912e-05	58125	3.69549e-05	58125	2.38419e-05	58125	0.000112057	58125	3.69549e-05	58125	3.57628e-05	58125	5.48363e-05	58125	2.14577e-05	58125	5.24521e-05	58125	4.76837e-05
		58750	5.84126e-05	58750	7.7486e-05	58750	9.05991e-05	58750	5.84126e-05	58750	4.05312e-05	58750	1.78814e-05	58750	5.72205e-05	58750	5.126e-05	58750	3.93391e-05	58750	5.24521e-05	58750	6.79493e-05	58750	2.02656e-05	58750	4.64916e-05	58750	5.00679e-05	58750	8.34465e-06	58750	9.65595e-05	58750	7.98702e-05	58750	4.29153e-05	58750	2.5034e-05	58750	7.62939e-05	58750	5.60284e-05	58750	1.66893e-05	58750	4.88758e-05	58750	3.57628e-05
		59375	6.67572e-05	59375	4.76837e-05	59375	5.84126e-05	59375	3.93391e-05	59375	0.000101328	59375	4.05312e-05	59375	5.96046e-05	59375	9.65595e-05	59375	6.79493e-05	59375	6.67572e-05	59375	4.76837e-05	59375	3.8147e-05	59375	3.93391e-05	59375	7.39098e-05	59375	3.21865e-05	59375	4.17233e-05	59375	0.00010252	59375	2.5034e-05	59375	3.09944e-05	59375	9.05991e-05	59375	1.43051e-05	59375	2.86102e-05	59375	3.93391e-05	59375	8.22544e-05
		60000	5.72205e-05	60000	8.34465e-05	60000	6.07967e-05	60000	5.60284e-05	60000	2.86102e-05	60000	2.6226e-05	60000	1.3113e-05	60000	6.4373e-05	60000	4.88758e-05	60000	6.79493e-05	60000	5.36442e-05	60000	4.76837e-05	60000	6.67572e-05	60000	3.45707e-05	60000	6.07967e-05	60000	4.41074e-05	60000	4.29153e-05	60000	0.000100136	60000	4.88758e-05	60000	4.05312e-05	60000	4.17233e-05	60000	6.31809e-05	60000	6.31809e-05	60000	4.52995e-05
		60625	5.72205e-05	60625	6.91414e-05	60625	6.79493e-05	60625	3.45707e-05	60625	6.91414e-05	60625	3.93391e-05	60625	8.46386e-05	60625	0.000104904	60625	3.45707e-05	60625	4.52995e-05	60625	2.14577e-05	60625	5.72205e-05	60625	0.00010252	60625	6.91414e-05	60625	6.55651e-05	60625	2.14577e-05	60625	0.000100136	60625	5.48363e-05	60625	4.76837e-05	60625	2.02656e-05	60625	8.34465e-06	60625	9.65595e-05	60625	1.66893e-05	60625	4.52995e-05
		61250	3.09944e-05	61250	3.45707e-05	61250	5.00679e-05	61250	2.14577e-05	61250	0.000115633	61250	6.55651e-05	61250	1.66893e-05	61250	2.98023e-05	61250	4.76837e-05	61250	9.05991e-05	61250	2.14577e-05	61250	0.000114441	61250	7.86781e-05	61250	5.24521e-05	61250	5.72205e-05	61250	9.29832e-05	61250	7.7486e-05	61250	7.98702e-05	61250	7.15256e-06	61250	9.05991e-05	61250	1.3113e-05	61250	7.51019e-05	61250	2.98023e-05	61250	7.03335e-05
		61875	0.000109673	61875	4.05312e-05	61875	4.29153e-05	61875	3.93391e-05	61875	9.89437e-05	61875	4.64916e-05	61875	6.19888e-05	61875	8.22544e-05	61875	4.17233e-05	61875	3.8147e-05	61875	6.79493e-05	61875	7.03335e-05	61875	5.96046e-05	61875	4.41074e-05	61875	4.76837e-05	61875	7.15256e-05	61875	5.96046e-05	61875	5.84126e-05	61875	7.51019e-05	61875	2.14577e-05	61875	7.51019e-05	61875	3.21865e-05	61875	5.48363e-05	61875	4.52995e-05
		62500	2.02656e-05	62500	3.93391e-05	62500	4.76837e-05	62500	5.24521e-05	62500	5.60284e-05	62500	4.88758e-05	62500	2.6226e-05	62500	9.65595e-05	62500	6.31809e-05	62500	3.21865e-05	62500	3.8147e-05	62500	3.09944e-05	62500	6.07967e-05	62500	0.000110865	62500	3.45707e-05	62500	5.60284e-05	62500	2.5034e-05	62500	0.00010252	62500	5.84126e-05	62500	5.24521e-05	62500	6.79493e-05	62500	5.84126e-05	62500	0.000123978	62500	8.82149e-05
		63125	3.45707e-05	63125	1.19209e-05	63125	6.55651e-05	63125	3.57628e-06	63125	4.41074e-05	63125	8.58307e-05	63125	8.34465e-06	63125	3.93391e-05	63125	1.19209e-06	63125	7.7486e-05	63125	9.05991e-05	63125	2.02656e-05	63125	8.34465e-05	63125	1.19209e-05	63125	4.29153e-05	63125	3.69549e-05	63125	3.45707e-05	63125	9.53674e-06	63125	3.8147e-05	63125	3.45707e-05	63125	1.43051e-05	63125	5.00679e-05	63125	4.52995e-05	63125	7.86781e-05
		63750	8.10623e-05	63750	3.8147e-05	63750	0.000107288	63750	0.000119209	63750	4.41074e-05	63750	7.39098e-05	63750	4.76837e-05	63750	8.22544e-05	63750	9.53674e-06	63750	5.36442e-05	63750	4.76837e-05	63750	8.70228e-05	63750	5.60284e-05	63750	4.29153e-05	63750	5.36442e-05	63750	0.000106096	63750	3.45707e-05	63750	1.43051e-05	63750	5.60284e-05	63750	6.79493e-05	63750	1.90735e-05	63750	5.60284e-05	63750	9.65595e-05	63750	0.000104904
		64375	6.91414e-05	64375	5.00679e-05	64375	4.29153e-05	64375	6.4373e-05	64375	7.27177e-05	64375	6.55651e-05	64375	6.79493e-05	64375	7.27177e-05	64375	7.86781e-05	64375	5.24521e-05	64375	8.10623e-05	64375	3.21865e-05	64375	2.74181e-05	64375	3.33786e-05	64375	0.000114441	64375	5.00679e-05	64375	0.000103712	64375	2.6226e-05	64375	9.17912e-05	64375	2.26498e-05	64375	5.126e-05	64375	0.000112057	64375	4.29153e-05	64375	0.000150204
		65000	3.93391e-05	65000	3.57628e-05	65000	4.88758e-05	65000	0.000122786	65000	5.96046e-05	65000	5.00679e-05	65000	6.07967e-05	65000	1.66893e-05	65000	4.64916e-05	65000	4.64916e-05	65000	2.02656e-05	65000	7.39098e-05	65000	4.88758e-05	65000	2.86102e-05	65000	5.60284e-05	65000	3.8147e-05	65000	3.45707e-05	65000	4.88758e-05	65000	4.29153e-05	65000	4.05312e-05	65000	6.4373e-05	65000	7.86781e-05	65000	3.09944e-05	65000	9.29832e-05
		65625	2.14577e-05	65625	6.31809e-05	65625	7.15256e-06	65625	4.64916e-05	65625	4.76837e-05	65625	9.41753e-05	65625	5.24521e-05	65625	4.64916e-05	65625	8.34465e-06	65625	3.33786e-05	65625	3.57628e-05	65625	9.05991e-05	65625	0.000104904	65625	5.36442e-05	65625	6.55651e-05	65625	2.02656e-05	65625	2.38419e-05	65625	3.09944e-05	65625	4.64916e-05	65625	4.29153e-05	65625	0.000107288	65625	0.00010848	65625	4.52995e-05	65625	2.02656e-05
		66250	3.69549e-05	66250	5.126e-05	66250	5.00679e-05	66250	1.90735e-05	66250	2.02656e-05	66250	6.07967e-05	66250	4.64916e-05	66250	3.69549e-05	66250	0.000115633	66250	5.00679e-05	66250	7.27177e-05	66250	9.17912e-05	66250	6.91414e-05	66250	6.19888e-05	66250	4.41074e-05	66250	5.84126e-05	66250	0.000100136	66250	2.98023e-05	66250	0.000113249	66250	7.39098e-05	66250	8.10623e-05	66250	7.27177e-05	66250	8.34465e-06	66250	0.000114441
		66875	5.84126e-05	66875	1.66893e-05	66875	6.31809e-05	66875	2.5034e-05	66875	0.000101328	66875	8.46386e-05	66875	6.67572e-05	66875	5.00679e-05	66875	3.8147e-05	66875	6.67572e-05	66875	7.15256e-05	66875	5.126e-05	66875	3.57628e-05	66875	5.72205e-05	66875	5.60284e-05	66875	8.70228e-05	66875	8.58307e-05	66875	2.26498e-05	66875	2.74181e-05	66875	2.74181e-05	66875	0.000104904	66875	3.8147e-05	66875	4.52995e-05	66875	5.36442e-05
		67500	6.91414e-05	67500	9.77516e-05	67500	0.000118017	67500	2.86102e-05	67500	4.41074e-05	67500	1.43051e-05	67500	4.76837e-05	67500	2.5034e-05	67500	4.41074e-05	67500	6.19888e-05	67500	1.19209e-05	67500	5.36442e-05	67500	2.26498e-05	67500	4.05312e-05	67500	3.21865e-05	67500	0.000119209	67500	0.000128746	67500	9.17912e-05	67500	8.9407e-05	67500	8.34465e-05	67500	7.27177e-05	67500	4.17233e-05	67500	4.64916e-05	67500	6.4373e-05
		68125	9.53674e-06	68125	6.07967e-05	68125	8.34465e-05	68125	8.34465e-05	68125	2.14577e-05	68125	5.96046e-06	68125	6.31809e-05	68125	0.000103712	68125	4.64916e-05	68125	2.86102e-05	68125	2.5034e-05	68125	1.07288e-05	68125	2.98023e-05	68125	2.98023e-05	68125	0.000103712	68125	2.02656e-05	68125	7.39098e-05	68125	4.05312e-05	68125	4.41074e-05	68125	1.43051e-05	68125	1.43051e-05	68125	2.86102e-05	68125	8.34465e-05	68125	2.5034e-05
		68750	9.53674e-05	68750	3.33786e-05	68750	7.39098e-05	68750	5.00679e-05	68750	6.19888e-05	68750	2.86102e-05	68750	3.57628e-05	68750	3.09944e-05	68750	8.34465e-05	68750	5.60284e-05	68750	3.33786e-05	68750	0.000116825	68750	1.66893e-05	68750	4.17233e-05	68750	2.38419e-05	68750	4.88758e-05	68750	5.126e-05	68750	6.31809e-05	68750	4.41074e-05	68750	5.60284e-05	68750	6.67572e-05	68750	4.76837e-05	68750	1.43051e-05	68750	6.07967e-05
		69375	1.66893e-05	69375	3.93391e-05	69375	6.67572e-05	69375	4.41074e-05	69375	7.7486e-05	69375	0.000107288	69375	2.38419e-05	69375	5.24521e-05	69375	5.96046e-05	69375	4.76837e-06	69375	3.09944e-05	69375	0.000118017	69375	1.43051e-05	69375	4.52995e-05	69375	2.98023e-05	69375	7.27177e-05	69375	5.00679e-05	69375	8.58307e-05	69375	6.67572e-05	69375	4.05312e-05	69375	8.58307e-05	69375	0.000127554	69375	5.24521e-05	69375	6.91414e-05
		70000	5.96046e-06	70000	4.17233e-05	70000	0.000110865	70000	6.07967e-05	70000	8.58307e-05	70000	2.26498e-05	70000	3.45707e-05	70000	3.21865e-05	70000	9.17912e-05	70000	6.19888e-05	70000	1.07288e-05	70000	7.15256e-06	70000	7.62939e-05	70000	8.46386e-05	70000	6.91414e-05	70000	3.45707e-05	70000	4.29153e-05	70000	0.000120401	70000	5.36442e-05	70000	8.58307e-05	70000	4.29153e-05	70000	9.89437e-05	70000	4.17233e-05	70000	3.8147e-05
		70625	9.17912e-05	70625	1.3113e-05	70625	6.07967e-05	70625	3.21865e-05	70625	5.126e-05	70625	0	70625	5.72205e-05	70625	3.93391e-05	70625	0.000101328	70625	3.33786e-05	70625	3.93391e-05	70625	5.72205e-05	70625	5.00679e-05	70625	4.88758e-05	70625	4.05312e-05	70625	1.66893e-05	70625	1.90735e-05	70625	7.03335e-05	70625	6.4373e-05	70625	8.58307e-05	70625	6.31809e-05	70625	5.36442e-05	70625	4.29153e-05	70625	9.53674e-06
		71250	5.24521e-05	71250	3.57628e-05	71250	4.52995e-05	71250	3.33786e-05	71250	5.00679e-05	71250	0.000121593	71250	0.000113249	71250	2.38419e-05	71250	4.17233e-05	71250	6.19888e-05	71250	1.54972e-05	71250	2.38419e-05	71250	6.67572e-05	71250	4.17233e-05	71250	7.03335e-05	71250	1.78814e-05	71250	8.34465e-05	71250	0.00013113	71250	5.96046e-05	71250	5.60284e-05	71250	9.05991e-05	71250	2.98023e-05	71250	7.51019e-05	71250	6.07967e-05
		71875	5.24521e-05	71875	4.52995e-05	71875	4.41074e-05	71875	7.03335e-05	71875	5.60284e-05	71875	2.02656e-05	71875	2.5034e-05	71875	8.58307e-05	71875	3.45707e-05	71875	1.78814e-05	71875	2.26498e-05	71875	4.52995e-05	71875	7.98702e-05	71875	2.6226e-05	71875	3.8147e-05	71875	2.98023e-05	71875	5.96046e-06	71875	3.45707e-05	71875	6.91414e-05	71875	1.07288e-05	71875	3.57628e-05	71875	7.39098e-05	71875	5.96046e-05	71875	6.67572e-05
		72500	1.3113e-05	72500	2.74181e-05	72500	8.9407e-05	72500	4.41074e-05	72500	0.000104904	72500	5.36442e-05	72500	0.000120401	72500	7.27177e-05	72500	8.82149e-05	72500	5.72205e-05	72500	4.64916e-05	72500	4.29153e-05	72500	2.02656e-05	72500	2.5034e-05	72500	3.33786e-05	72500	2.5034e-05	72500	7.03335e-05	72500	5.48363e-05	72500	9.53674e-05	72500	6.67572e-05	72500	6.91414e-05	72500	5.96046e-05	72500	2.74181e-05	72500	4.41074e-05
		73125	1.78814e-05	73125	7.15256e-05	73125	6.19888e-05	73125	5.24521e-05	73125	2.14577e-05	73125	2.02656e-05	73125	3.09944e-05	73125	6.07967e-05	73125	5.84126e-05	73125	1.19209e-05	73125	3.93391e-05	73125	0.00010848	73125	5.48363e-05	73125	1.19209e-06	73125	3.93391e-05	73125	0.000118017	73125	1.78814e-05	73125	2.98023e-05	73125	7.62939e-05	73125	3.8147e-05	73125	4.17233e-05	73125	2.26498e-05	73125	8.58307e-05	73125	7.7486e-05
		73750	9.17912e-05	73750	4.29153e-05	73750	5.96046e-05	73750	5.126e-05	73750	4.17233e-05	73750	1.66893e-05	73750	8.34465e-05	73750	8.82149e-05	73750	1.07288e-05	73750	3.09944e-05	73750	2.38419e-05	73750	8.82149e-05	73750	5.72205e-05	73750	5.48363e-05	73750	4.64916e-05	73750	2.6226e-05	73750	7.62939e-05	73750	2.26498e-05	73750	0.000106096	73750	7.7486e-05	73750	3.8147e-05	73750	7.15256e-06	73750	8.34465e-05	73750	7.27177e-05
		74375	4.64916e-05	74375	3.69549e-05	74375	4.52995e-05	74375	7.7486e-05	74375	7.03335e-05	74375	1.19209e-05	74375	7.39098e-05	74375	3.69549e-05	74375	5.24521e-05	74375	1.19209e-06	74375	7.15256e-05	74375	2.14577e-05	74375	2.86102e-05	74375	6.79493e-05	74375	5.126e-05	74375	2.02656e-05	74375	4.52995e-05	74375	5.48363e-05	74375	2.86102e-05	74375	4.29153e-05	74375	7.51019e-05	74375	5.60284e-05	74375	0.000100136	74375	5.60284e-05
		75000	4.88758e-05	75000	6.55651e-05	75000	9.53674e-06	75000	6.31809e-05	75000	6.07967e-05	75000	2.6226e-05	75000	7.39098e-05	75000	1.43051e-05	75000	1.90735e-05	75000	3.8147e-05	75000	3.69549e-05	75000	0.000104904	75000	0.00010252	75000	7.03335e-05	75000	5.72205e-05	75000	9.53674e-06	75000	2.86102e-05	75000	9.53674e-06	75000	2.74181e-05	75000	4.76837e-05	75000	2.14577e-05	75000	1.07288e-05	75000	0.00010252	75000	5.84126e-05
		75625	3.33786e-05	75625	2.86102e-05	75625	5.84126e-05	75625	5.24521e-05	75625	8.58307e-05	75625	5.36442e-05	75625	9.17912e-05	75625	4.76837e-05	75625	5.00679e-05	75625	3.8147e-05	75625	9.65595e-05	75625	8.70228e-05	75625	1.3113e-05	75625	5.24521e-05	75625	6.91414e-05	75625	9.53674e-05	75625	9.53674e-06	75625	6.91414e-05	75625	0.000133514	75625	3.09944e-05	75625	5.60284e-05	75625	8.58307e-05	75625	3.69549e-05	75625	5.24521e-05
		76250	2.38419e-05	76250	5.24521e-05	76250	5.126e-05	76250	9.53674e-06	76250	2.14577e-05	76250	3.45707e-05	76250	4.76837e-05	76250	7.03335e-05	76250	7.27177e-05	76250	0.000123978	76250	7.27177e-05	76250	6.19888e-05	76250	3.69549e-05	76250	7.15256e-05	76250	7.27177e-05	76250	4.88758e-05	76250	0.000107288	76250	4.29153e-05	76250	8.22544e-05	76250	1.90735e-05	76250	3.69549e-05	76250	7.62939e-05	76250	9.65595e-05	76250	9.17912e-05
		76875	9.17912e-05	76875	6.4373e-05	76875	6.4373e-05	76875	7.98702e-05	76875	6.91414e-05	76875	1.43051e-05	76875	3.33786e-05	76875	7.15256e-05	76875	9.77516e-05	76875	1.78814e-05	76875	4.52995e-05	76875	7.15256e-05	76875	3.69549e-05	76875	5.60284e-05	76875	4.52995e-05	76875	7.62939e-05	76875	2.38419e-05	76875	9.53674e-06	76875	3.69549e-05	76875	8.46386e-05	76875	3.69549e-05	76875	4.76837e-06	76875	7.15256e-06	76875	0.00010848
		77500	4.29153e-05	77500	9.77516e-05	77500	7.39098e-05	77500	5.60284e-05	77500	3.09944e-05	77500	5.126e-05	77500	3.09944e-05	77500	3.93391e-05	77500	5.84126e-05	77500	2.02656e-05	77500	6.55651e-05	77500	4.52995e-05	77500	9.17912e-05	77500	8.22544e-05	77500	8.70228e-05	77500	0.000110865	77500	1.19209e-05	77500	7.86781e-05	77500	7.98702e-05	77500	5.96046e-05	77500	6.79493e-05	77500	4.76837e-05	77500	1.07288e-05	77500	3.93391e-05
		78125	4.05312e-05	78125	2.26498e-05	78125	6.79493e-05	78125	4.05312e-05	78125	8.70228e-05	78125	3.57628e-05	78125	7.15256e-05	78125	4.76837e-05	78125	6.07967e-05	78125	5.84126e-05	78125	0.000114441	78125	1.19209e-05	78125	1.3113e-05	78125	6.55651e-05	78125	1.19209e-05	78125	5.96046e-05	78125	2.38419e-05	78125	5.84126e-05	78125	8.58307e-05	78125	2.98023e-05	78125	1.07288e-05	78125	5.96046e-05	78125	6.19888e-05	78125	3.45707e-05
		78750	5.96046e-05	78750	5.24521e-05	78750	5.48363e-05	78750	2.6226e-05	78750	3.8147e-05	78750	6.4373e-05	78750	5.84126e-05	78750	7.39098e-05	78750	2.26498e-05	78750	8.10623e-05	78750	0.000101328	78750	5.24521e-05	78750	4.29153e-05	78750	3.09944e-05	78750	3.21865e-05	78750	3.8147e-05	78750	3.09944e-05	78750	6.79493e-05	78750	1.66893e-05	78750	4.76837e-06	78750	2.74181e-05	78750	6.79493e-05	78750	5.72205e-05	78750	8.22544e-05
		79375	5.24521e-05	79375	6.55651e-05	79375	4.64916e-05	79375	2.6226e-05	79375	1.90735e-05	79375	4.76837e-05	79375	7.39098e-05	79375	2.38419e-05	79375	2.74181e-05	79375	5.96046e-05	79375	5.126e-05	79375	6.79493e-05	79375	5.24521e-05	79375	5.24521e-05	79375	3.09944e-05	79375	5.24521e-05	79375	4.64916e-05	79375	0.000112057	79375	4.52995e-05	79375	6.79493e-05	79375	4.05312e-05	79375	9.77516e-05	79375	5.96046e-05	79375	3.33786e-05
		80000	3.45707e-05	80000	5.00679e-05	80000	6.55651e-05	80000	5.84126e-05	80000	6.67572e-05	80000	2.14577e-05	80000	5.00679e-05	80000	6.55651e-05	80000	7.03335e-05	80000	3.8147e-05	80000	8.82149e-05	80000	3.8147e-05	80000	2.86102e-05	80000	4.17233e-05	80000	9.05991e-05	80000	6.4373e-05	80000	6.67572e-05	80000	6.07967e-05	80000	0.000101328	80000	6.79493e-05	80000	4.88758e-05	80000	0.000103712	80000	7.7486e-05	80000	5.48363e-05
		80625	3.93391e-05	80625	6.55651e-05	80625	8.34465e-05	80625	2.26498e-05	80625	6.67572e-05	80625	8.34465e-05	80625	6.67572e-05	80625	3.8147e-05	80625	4.17233e-05	80625	0.000106096	80625	5.72205e-05	80625	4.05312e-05	80625	6.4373e-05	80625	4.76837e-05	80625	4.17233e-05	80625	4.41074e-05	80625	2.98023e-05	80625	5.48363e-05	80625	3.93391e-05	80625	7.98702e-05	80625	7.98702e-05	80625	8.82149e-05	80625	5.24521e-05	80625	4.76837e-05
		81250	5.96046e-05	81250	3.57628e-06	81250	1.3113e-05	81250	6.4373e-05	81250	5.60284e-05	81250	3.09944e-05	81250	6.07967e-05	81250	3.33786e-05	81250	2.98023e-05	81250	3.57628e-05	81250	6.07967e-05	81250	6.07967e-05	81250	3.57628e-05	81250	5.84126e-05	81250	1.54972e-05	81250	2.26498e-05	81250	8.46386e-05	81250	4.05312e-05	81250	3.93391e-05	81250	4.17233e-05	81250	2.6226e-05	81250	3.21865e-05	81250	4.41074e-05	81250	1.78814e-05
		81875	5.00679e-05	81875	1.19209e-05	81875	2.74181e-05	81875	0.000103712	81875	3.45707e-05	81875	2.74181e-05	81875	5.36442e-05	81875	0.000133514	81875	7.15256e-05	81875	6.19888e-05	81875	0.000121593	81875	4.76837e-05	81875	6.4373e-05	81875	5.72205e-05	81875	4.76837e-06	81875	9.77516e-05	81875	2.6226e-05	81875	7.62939e-05	81875	9.89437e-05	81875	5.126e-05	81875	7.7486e-05	81875	0.000103712	81875	5.60284e-05	81875	9.65595e-05
		82500	5.126e-05	82500	4.41074e-05	82500	4.52995e-05	82500	3.57628e-06	82500	6.55651e-05	82500	5.48363e-05	82500	5.126e-05	82500	6.79493e-05	82500	7.51019e-05	82500	2.26498e-05	82500	9.65595e-05	82500	2.98023e-05	82500	6.67572e-05	82500	7.15256e-05	82500	1.07288e-05	82500	2.74181e-05	82500	6.19888e-05	82500	5.72205e-05	82500	8.22544e-05	82500	1.54972e-05	82500	3.57628e-05	82500	6.55651e-05	82500	5.60284e-05	82500	7.39098e-05
		83125	0.000104904	83125	7.03335e-05	83125	3.8147e-05	83125	3.69549e-05	83125	1.3113e-05	83125	8.70228e-05	83125	1.90735e-05	83125	5.00679e-05	83125	7.62939e-05	83125	5.126e-05	83125	5.60284e-05	83125	3.09944e-05	83125	6.67572e-05	83125	5.60284e-05	83125	3.57628e-05	83125	3.33786e-05	83125	4.64916e-05	83125	5.60284e-05	83125	9.53674e-05	83125	8.58307e-05	83125	3.57628e-05	83125	1.66893e-05	83125	7.27177e-05	83125	5.00679e-05
		83750	2.98023e-05	83750	4.76837e-05	83750	8.22544e-05	83750	5.96046e-06	83750	7.15256e-05	83750	7.51019e-05	83750	4.76837e-06	83750	4.17233e-05	83750	1.54972e-05	83750	2.6226e-05	83750	1.66893e-05	83750	5.84126e-05	83750	2.98023e-05	83750	7.27177e-05	83750	1.78814e-05	83750	4.41074e-05	83750	8.34465e-05	83750	1.90735e-05	83750	6.31809e-05	83750	3.69549e-05	83750	7.51019e-05	83750	4.05312e-05	83750	8.22544e-05	83750	5.84126e-05
		84375	3.33786e-05	84375	9.53674e-06	84375	5.126e-05	84375	4.41074e-05	84375	0.000162125	84375	1.3113e-05	84375	2.02656e-05	84375	2.02656e-05	84375	6.31809e-05	84375	3.69549e-05	84375	0.000119209	84375	5.36442e-05	84375	5.60284e-05	84375	5.72205e-05	84375	7.98702e-05	84375	3.21865e-05	84375	2.26498e-05	84375	1.43051e-05	84375	1.07288e-05	84375	7.27177e-05	84375	1.07288e-05	84375	4.52995e-05	84375	0.000118017	84375	5.126e-05
		85000	6.55651e-05	85000	3.33786e-05	85000	0.000128746	85000	5.00679e-05	85000	2.74181e-05	85000	5.60284e-05	85000	5.24521e-05	85000	3.33786e-05	85000	2.98023e-05	85000	4.05312e-05	85000	8.9407e-05	85000	3.93391e-05	85000	2.38419e-05	85000	7.15256e-06	85000	6.31809e-05	85000	5.48363e-05	85000	2.26498e-05	85000	6.79493e-05	85000	6.4373e-05	85000	5.36442e-05	85000	1.90735e-05	85000	3.69549e-05	85000	2.38419e-05	85000	2.02656e-05
		85625	0.000103712	85625	2.02656e-05	85625	7.27177e-05	85625	8.58307e-05	85625	5.96046e-05	85625	4.29153e-05	85625	6.07967e-05	85625	2.5034e-05	85625	7.51019e-05	85625	5.24521e-05	85625	3.09944e-05	85625	4.29153e-05	85625	3.09944e-05	85625	3.09944e-05	85625	7.27177e-05	85625	2.74181e-05	85625	1.43051e-05	85625	4.76837e-05	85625	2.02656e-05	85625	4.76837e-05	85625	3.33786e-05	85625	2.98023e-05	85625	2.74181e-05	85625	4.05312e-05
		86250	8.46386e-05	86250	5.00679e-05	86250	4.29153e-05	86250	6.4373e-05	86250	0.00010252	86250	4.29153e-05	86250	3.57628e-05	86250	2.6226e-05	86250	6.07967e-05	86250	6.91414e-05	86250	2.86102e-05	86250	5.36442e-05	86250	4.05312e-05	86250	9.65595e-05	86250	6.67572e-05	86250	1.66893e-05	86250	5.00679e-05	86250	5.60284e-05	86250	4.05312e-05	86250	4.05312e-05	86250	4.88758e-05	86250	1.19209e-06	86250	2.86102e-05	86250	7.15256e-06
		86875	7.98702e-05	86875	4.64916e-05	86875	3.69549e-05	86875	6.07967e-05	86875	6.31809e-05	86875	6.31809e-05	86875	8.34465e-05	86875	3.33786e-05	86875	4.64916e-05	86875	4.52995e-05	86875	2.98023e-05	86875	7.03335e-05	86875	7.62939e-05	86875	1.66893e-05	86875	6.79493e-05	86875	6.4373e-05	86875	6.07967e-05	86875	5.00679e-05	86875	8.22544e-05	86875	1.07288e-05	86875	4.29153e-05	86875	6.79493e-05	86875	7.03335e-05	86875	3.69549e-05
		87500	2.26498e-05	87500	8.34465e-05	87500	7.7486e-05	87500	5.48363e-05	87500	2.74181e-05	87500	2.98023e-05	87500	4.17233e-05	87500	3.33786e-05	87500	4.41074e-05	87500	3.8147e-05	87500	0.000114441	87500	0.000109673	87500	4.64916e-05	87500	8.9407e-05	87500	2.86102e-05	87500	0.000109673	87500	4.64916e-05	87500	7.03335e-05	87500	9.41753e-05	87500	6.4373e-05	87500	2.26498e-05	87500	5.126e-05	87500	4.41074e-05	87500	5.36442e-05
		88125	7.15256e-05	88125	7.15256e-06	88125	6.55651e-05	88125	4.64916e-05	88125	4.88758e-05	88125	8.70228e-05	88125	2.74181e-05	88125	3.57628e-05	88125	2.5034e-05	88125	3.69549e-05	88125	2.26498e-05	88125	6.31809e-05	88125	1.54972e-05	88125	7.7486e-05	88125	6.79493e-05	88125	6.19888e-05	88125	8.46386e-05	88125	0.000101328	88125	9.65595e-05	88125	2.26498e-05	88125	2.5034e-05	88125	6.67572e-05	88125	7.98702e-05	88125	4.29153e-05
		88750	5.36442e-05	88750	6.31809e-05	88750	3.93391e-05	88750	4.29153e-05	88750	4.52995e-05	88750	4.64916e-05	88750	5.24521e-05	88750	2.5034e-05	88750	3.45707e-05	88750	1.19209e-05	88750	2.74181e-05	88750	1.78814e-05	88750	3.8147e-05	88750	4.17233e-05	88750	3.57628e-05	88750	3.57628e-05	88750	3.09944e-05	88750	3.57628e-05	88750	4.64916e-05	88750	3.8147e-05	88750	7.86781e-05	88750	2.74181e-05	88750	4.88758e-05	88750	6.79493e-05
		89375	4.76837e-05	89375	4.76837e-05	89375	7.15256e-05	89375	5.00679e-05	89375	7.86781e-05	89375	3.33786e-05	89375	6.79493e-05	89375	5.48363e-05	89375	6.91414e-05	89375	9.65595e-05	89375	1.19209e-05	89375	3.33786e-05	89375	4.41074e-05	89375	5.00679e-05	89375	4.64916e-05	89375	5.48363e-05	89375	2.14577e-05	89375	4.52995e-05	89375	2.5034e-05	89375	8.9407e-05	89375	3.8147e-05	89375	6.19888e-05	89375	3.09944e-05	89375	5.126e-05
		90000	1.43051e-05	90000	2.5034e-05	90000	8.22544e-05	90000	5.36442e-05	90000	7.27177e-05	90000	6.4373e-05	90000	5.96046e-05	90000	4.29153e-05	90000	2.98023e-05	90000	2.38419e-05	90000	6.67572e-05	90000	3.21865e-05	90000	6.31809e-05	90000	5.126e-05	90000	5.84126e-05	90000	7.03335e-05	90000	4.17233e-05	90000	3.09944e-05	90000	0.000126362	90000	8.82149e-05	90000	9.53674e-06	90000	5.96046e-05	90000	7.15256e-05	90000	3.09944e-05
		90625	1.07288e-05	90625	2.38419e-05	90625	3.93391e-05	90625	6.4373e-05	90625	1.19209e-06	90625	8.10623e-05	90625	2.26498e-05	90625	4.88758e-05	90625	9.29832e-05	90625	2.26498e-05	90625	2.38419e-05	90625	2.14577e-05	90625	2.74181e-05	90625	9.53674e-06	90625	8.9407e-05	90625	7.15256e-05	90625	0.000107288	90625	1.3113e-05	90625	6.19888e-05	90625	4.17233e-05	90625	4.52995e-05	90625	2.74181e-05	90625	0.000132322	90625	4.76837e-05
		91250	8.34465e-05	91250	3.33786e-05	91250	2.38419e-05	91250	7.27177e-05	91250	7.86781e-05	91250	4.76837e-06	91250	6.91414e-05	91250	4.05312e-05	91250	7.62939e-05	91250	3.8147e-05	91250	2.26498e-05	91250	4.64916e-05	91250	2.14577e-05	91250	3.69549e-05	91250	7.27177e-05	91250	6.55651e-05	91250	1.90735e-05	91250	1.54972e-05	91250	4.29153e-05	91250	2.86102e-05	91250	2.02656e-05	91250	6.19888e-05	91250	2.26498e-05	91250	1.43051e-05
		91875	2.26498e-05	91875	0.000110865	91875	2.5034e-05	91875	5.36442e-05	91875	6.31809e-05	91875	4.05312e-05	91875	7.86781e-05	91875	3.8147e-05	91875	4.29153e-05	91875	6.55651e-05	91875	0.000126362	91875	7.98702e-05	91875	3.8147e-05	91875	6.55651e-05	91875	7.98702e-05	91875	6.55651e-05	91875	0.000139475	91875	4.76837e-05	91875	4.05312e-05	91875	5.60284e-05	91875	3.69549e-05	91875	4.05312e-05	91875	4.76837e-06	91875	4.41074e-05
		92500	4.88758e-05	92500	5.60284e-05	92500	8.34465e-05	92500	6.19888e-05	92500	3.09944e-05	92500	0.00010252	92500	8.9407e-05	92500	6.4373e-05	92500	5.00679e-05	92500	9.53674e-06	92500	5.96046e-05	92500	3.21865e-05	92500	3.57628e-05	92500	5.36442e-05	92500	8.34465e-06	92500	3.33786e-05	92500	2.38419e-05	92500	2.38419e-05	92500	7.27177e-05	92500	2.74181e-05	92500	5.48363e-05	92500	2.38419e-05	92500	1.78814e-05	92500	4.29153e-05
		93125	7.51019e-05	93125	8.58307e-05	93125	1.54972e-05	93125	2.5034e-05	93125	5.36442e-05	93125	6.4373e-05	93125	4.64916e-05	93125	1.66893e-05	93125	4.88758e-05	93125	5.72205e-05	93125	8.34465e-05	93125	2.86102e-05	93125	1.43051e-05	93125	3.57628e-05	93125	1.19209e-05	93125	4.05312e-05	93125	5.24521e-05	93125	2.74181e-05	93125	8.34465e-05	93125	3.33786e-05	93125	3.57628e-05	93125	4.41074e-05	93125	6.55651e-05	93125	6.4373e-05
		93750	4.29153e-05	93750	2.5034e-05	93750	7.27177e-05	93750	6.67572e-05	93750	3.8147e-05	93750	4.17233e-05	93750	6.55651e-05	93750	3.09944e-05	93750	6.4373e-05	93750	4.05312e-05	93750	3.21865e-05	93750	3.8147e-05	93750	5.60284e-05	93750	7.98702e-05	93750	0.000114441	93750	0.000137091	93750	8.9407e-05	93750	3.93391e-05	93750	5.36442e-05	93750	5.48363e-05	93750	9.89437e-05	93750	4.17233e-05	93750	2.74181e-05	93750	8.46386e-05
		94375	3.09944e-05	94375	3.69549e-05	94375	4.88758e-05	94375	2.26498e-05	94375	4.64916e-05	94375	3.09944e-05	94375	8.46386e-05	94375	2.86102e-05	94375	4.64916e-05	94375	3.69549e-05	94375	4.88758e-05	94375	1.66893e-05	94375	8.46386e-05	94375	5.72205e-05	94375	2.38419e-05	94375	9.41753e-05	94375	3.33786e-05	94375	0.000116825	94375	6.19888e-05	94375	7.03335e-05	94375	3.09944e-05	94375	0.000141859	94375	8.34465e-05	94375	1.90735e-05
		95000	5.84126e-05	95000	1.3113e-05	95000	6.07967e-05	95000	5.96046e-05	95000	8.70228e-05	95000	7.39098e-05	95000	6.07967e-05	95000	4.52995e-05	95000	5.48363e-05	95000	1.07288e-05	95000	3.69549e-05	95000	5.24521e-05	95000	3.45707e-05	95000	6.91414e-05	95000	8.34465e-05	95000	7.62939e-05	95000	9.89437e-05	95000	5.72205e-05	95000	2.26498e-05	95000	0.000119209	95000	6.67572e-05	95000	2.86102e-05	95000	5.84126e-05	95000	6.07967e-05
		95625	1.90735e-05	95625	5.60284e-05	95625	2.26498e-05	95625	6.19888e-05	95625	9.41753e-05	95625	3.09944e-05	95625	3.93391e-05	95625	7.39098e-05	95625	9.65595e-05	95625	4.88758e-05	95625	2.38419e-05	95625	6.91414e-05	95625	7.27177e-05	95625	4.76837e-05	95625	2.02656e-05	95625	2.86102e-05	95625	2.6226e-05	95625	6.07967e-05	95625	0.000100136	95625	5.24521e-05	95625	8.34465e-05	95625	0.00010252	95625	5.48363e-05	95625	2.74181e-05
		96250	3.45707e-05	96250	2.74181e-05	96250	3.93391e-05	96250	2.26498e-05	96250	3.93391e-05	96250	4.64916e-05	96250	1.66893e-05	96250	4.05312e-05	96250	9.65595e-05	96250	5.36442e-05	96250	2.26498e-05	96250	1.54972e-05	96250	4.88758e-05	96250	2.02656e-05	96250	1.90735e-05	96250	0.000132322	96250	3.09944e-05	96250	2.14577e-05	96250	3.09944e-05	96250	6.19888e-05	96250	0.000101328	96250	0.000143051	96250	2.38419e-06	96250	3.21865e-05
		96875	5.00679e-05	96875	2.38419e-05	96875	2.5034e-05	96875	4.29153e-05	96875	1.66893e-05	96875	1.19209e-05	96875	3.33786e-05	96875	3.21865e-05	96875	4.64916e-05	96875	4.05312e-05	96875	4.88758e-05	96875	6.67572e-05	96875	3.09944e-05	96875	7.03335e-05	96875	2.38419e-05	96875	4.29153e-05	96875	2.86102e-05	96875	5.72205e-05	96875	0.000110865	96875	3.93391e-05	96875	4.41074e-05	96875	6.55651e-05	96875	1.19209e-05	96875	9.41753e-05
		97500	7.03335e-05	97500	3.45707e-05	97500	2.86102e-05	97500	5.00679e-05	97500	1.07288e-05	97500	3.93391e-05	97500	3.57628e-05	97500	4.41074e-05	97500	1.43051e-05	97500	9.77516e-05	97500	3.33786e-05	97500	6.91414e-05	97500	6.91414e-05	97500	1.3113e-05	97500	9.53674e-06	97500	0.00010252	97500	5.00679e-05	97500	7.39098e-05	97500	7.15256e-06	97500	1.43051e-05	97500	5.96046e-05	97500	8.70228e-05	97500	3.69549e-05	97500	5.96046e-06
		98125	7.51019e-05	98125	1.3113e-05	98125	3.8147e-05	98125	3.69549e-05	98125	2.98023e-05	98125	7.62939e-05	98125	7.15256e-05	98125	3.57628e-05	98125	3.33786e-05	98125	4.17233e-05	98125	2.74181e-05	98125	3.09944e-05	98125	2.02656e-05	98125	5.96046e-05	98125	5.84126e-05	98125	7.98702e-05	98125	2.5034e-05	98125	0.000107288	98125	4.52995e-05	98125	1.78814e-05	98125	5.00679e-05	98125	9.29832e-05	98125	3.93391e-05	98125	4.52995e-05
		98750	7.27177e-05	98750	3.93391e-05	98750	5.96046e-05	98750	7.51019e-05	98750	1.54972e-05	98750	4.05312e-05	98750	4.52995e-05	98750	6.79493e-05	98750	5.00679e-05	98750	6.19888e-05	98750	5.60284e-05	98750	3.69549e-05	98750	5.48363e-05	98750	2.14577e-05	98750	4.88758e-05	98750	7.39098e-05	98750	3.45707e-05	98750	2.14577e-05	98750	6.31809e-05	98750	0.000121593	98750	7.7486e-05	98750	2.6226e-05	98750	2.86102e-05	98750	3.33786e-05
		99375	7.15256e-06	99375	1.90735e-05	99375	3.09944e-05	99375	9.05991e-05	99375	8.9407e-05	99375	9.53674e-06	99375	5.126e-05	99375	2.86102e-05	99375	0.000129938	99375	8.82149e-05	99375	3.57628e-06	99375	5.36442e-05	99375	7.7486e-05	99375	0.000103712	99375	3.45707e-05	99375	9.41753e-05	99375	7.98702e-05	99375	0.00010252	99375	2.5034e-05	99375	8.82149e-05	99375	9.05991e-05	99375	4.76837e-05	99375	7.7486e-05	99375	4.52995e-05
		100000	9.65595e-05	100000	1.07288e-05	100000	8.10623e-05	100000	3.33786e-05	100000	5.00679e-05	100000	8.22544e-05	100000	6.4373e-05	100000	1.54972e-05	100000	2.26498e-05	100000	7.15256e-06	100000	8.82149e-05	100000	7.7486e-05	100000	4.76837e-05	100000	5.00679e-05	100000	5.96046e-05	100000	0.000123978	100000	0.000118017	100000	3.93391e-05	100000	9.89437e-05	100000	2.38419e-05	100000	0.000113249	100000	0.000157356	100000	5.36442e-05	100000	0.000152588
		100625	7.7486e-05	100625	0.000118017	100625	3.69549e-05	100625	3.57628e-06	100625	3.93391e-05	100625	9.53674e-05	100625	8.70228e-05	100625	0.000120401	100625	7.51019e-05	100625	4.76837e-05	100625	8.9407e-05	100625	0.000104904	100625	2.6226e-05	100625	1.78814e-05	100625	9.53674e-06	100625	0.000100136	100625	2.86102e-05	100625	5.72205e-05	100625	4.76837e-05	100625	1.54972e-05	100625	0.000151396	100625	1.66893e-05	100625	3.69549e-05	100625	7.27177e-05
		101250	1.07288e-05	101250	2.02656e-05	101250	3.8147e-05	101250	5.36442e-05	101250	3.21865e-05	101250	7.15256e-05	101250	7.15256e-05	101250	3.93391e-05	101250	2.86102e-05	101250	5.96046e-05	101250	5.00679e-05	101250	1.66893e-05	101250	8.10623e-05	101250	5.126e-05	101250	5.126e-05	101250	7.98702e-05	101250	9.65595e-05	101250	0.00010252	101250	2.5034e-05	101250	3.8147e-05	101250	1.3113e-05	101250	2.14577e-05	101250	8.46386e-05	101250	2.74181e-05
		101875	5.00679e-05	101875	7.27177e-05	101875	0.000100136	101875	7.39098e-05	101875	0.000104904	101875	5.36442e-05	101875	2.5034e-05	101875	6.19888e-05	101875	4.05312e-05	101875	7.7486e-05	101875	9.53674e-06	101875	6.07967e-05	101875	3.21865e-05	101875	3.45707e-05	101875	1.78814e-05	101875	2.98023e-05	101875	9.05991e-05	101875	6.79493e-05	101875	8.70228e-05	101875	2.02656e-05	101875	0.000123978	101875	3.69549e-05	101875	2.14577e-05	101875	7.7486e-05
		102500	8.34465e-05	102500	4.29153e-05	102500	1.90735e-05	102500	2.98023e-05	102500	4.17233e-05	102500	8.34465e-05	102500	3.93391e-05	102500	6.67572e-05	102500	6.19888e-05	102500	2.38419e-05	102500	3.69549e-05	102500	0.000109673	102500	1.90735e-05	102500	4.29153e-05	102500	5.84126e-05	102500	3.33786e-05	102500	3.69549e-05	102500	8.46386e-05	102500	6.67572e-05	102500	3.57628e-05	102500	5.48363e-05	102500	8.9407e-05	102500	7.27177e-05	102500	5.00679e-05
		103125	7.27177e-05	103125	2.98023e-05	103125	2.5034e-05	103125	5.84126e-05	103125	3.93391e-05	103125	5.96046e-05	103125	2.5034e-05	103125	5.24521e-05	103125	4.64916e-05	103125	5.72205e-05	103125	3.09944e-05	103125	5.00679e-05	103125	4.64916e-05	103125	6.31809e-05	103125	4.05312e-05	103125	5.84126e-05	103125	5.96046e-06	103125	7.03335e-05	103125	6.67572e-05	103125	5.24521e-05	103125	4.76837e-05	103125	7.27177e-05	103125	5.48363e-05	103125	5.36442e-05
		103750	2.98023e-05	103750	2.38419e-05	103750	3.8147e-05	103750	7.51019e-05	103750	2.14577e-05	103750	2.02656e-05	103750	2.5034e-05	103750	6.79493e-05	103750	6.79493e-05	103750	2.5034e-05	103750	1.66893e-05	103750	4.64916e-05	103750	6.79493e-05	103750	2.26498e-05	103750	5.24521e-05	103750	2.74181e-05	103750	3.21865e-05	103750	0.000110865	103750	5.96046e-06	103750	8.10623e-05	103750	5.72205e-05	103750	3.09944e-05	103750	6.67572e-05	103750	8.10623e-05
		104375	7.98702e-05	104375	7.7486e-05	104375	1.3113e-05	104375	7.62939e-05	104375	2.6226e-05	104375	4.52995e-05	104375	3.21865e-05	104375	4.29153e-05	104375	4.29153e-05	104375	3.8147e-05	104375	2.74181e-05	104375	2.14577e-05	104375	8.58307e-05	104375	9.17912e-05	104375	2.26498e-05	104375	1.90735e-05	104375	5.24521e-05	104375	5.48363e-05	104375	3.69549e-05	104375	7.15256e-05	104375	6.91414e-05	104375	1.43051e-05	104375	2.5034e-05	104375	2.98023e-05
		105000	9.65595e-05	105000	3.57628e-05	105000	6.31809e-05	105000	6.19888e-05	105000	5.36442e-05	105000	7.15256e-05	105000	7.98702e-05	105000	7.51019e-05	105000	3.8147e-05	105000	7.15256e-05	105000	9.77516e-05	105000	1.54972e-05	105000	5.00679e-05	105000	3.8147e-05	105000	6.07967e-05	105000	4.88758e-05	105000	3.69549e-05	105000	8.70228e-05	105000	5.84126e-05	105000	1.54972e-05	105000	7.86781e-05	105000	2.6226e-05	105000	7.39098e-05	105000	5.96046e-05
		105625	1.78814e-05	105625	8.70228e-05	105625	4.88758e-05	105625	2.6226e-05	105625	5.60284e-05	105625	3.21865e-05	105625	5.00679e-05	105625	4.41074e-05	105625	6.67572e-05	105625	4.05312e-05	105625	2.26498e-05	105625	5.126e-05	105625	2.5034e-05	105625	3.21865e-05	105625	4.64916e-05	105625	4.05312e-05	105625	2.02656e-05	105625	3.33786e-05	105625	4.29153e-05	105625	7.7486e-05	105625	9.77516e-05	105625	4.17233e-05	105625	1.66893e-05	105625	2.38419e-05
		106250	5.24521e-05	106250	4.52995e-05	106250	1.90735e-05	106250	5.96046e-06	106250	3.8147e-05	106250	3.21865e-05	106250	0.000113249	106250	9.17912e-05	106250	1.54972e-05	106250	2.02656e-05	106250	4.05312e-05	106250	0.00010848	106250	5.126e-05	106250	4.41074e-05	106250	2.02656e-05	106250	8.46386e-05	106250	4.76837e-06	106250	7.03335e-05	106250	5.84126e-05	106250	3.8147e-05	106250	7.62939e-05	106250	2.26498e-05	106250	4.05312e-05	106250	9.53674e-05
		106875	2.98023e-05	106875	8.10623e-05	106875	4.64916e-05	106875	2.6226e-05	106875	4.76837e-06	106875	3.57628e-05	106875	9.05991e-05	106875	3.69549e-05	106875	7.39098e-05	106875	4.52995e-05	106875	7.39098e-05	106875	1.66893e-05	106875	2.14577e-05	106875	3.09944e-05	106875	7.7486e-05	106875	5.72205e-05	106875	5.24521e-05	106875	3.57628e-05	106875	7.62939e-05	106875	3.45707e-05	106875	2.02656e-05	106875	4.05312e-05	106875	3.21865e-05	106875	7.98702e-05
		107500	6.79493e-05	107500	4.17233e-05	107500	2.5034e-05	107500	8.82149e-05	107500	5.48363e-05	107500	5.96046e-05	107500	1.19209e-05	107500	0.00010848	107500	2.6226e-05	107500	9.29832e-05	107500	4.17233e-05	107500	5.126e-05	107500	2.86102e-05	107500	3.45707e-05	107500	8.22544e-05	107500	2.38419e-05	107500	5.72205e-05	107500	5.36442e-05	107500	9.77516e-05	107500	0.000114441	107500	7.27177e-05	107500	8.34465e-05	107500	5.96046e-05	107500	3.45707e-05
		108125	7.27177e-05	108125	5.24521e-05	108125	1.3113e-05	108125	7.98702e-05	108125	4.64916e-05	108125	6.19888e-05	108125	2.6226e-05	108125	7.7486e-05	108125	9.89437e-05	108125	3.57628e-05	108125	0.000110865	108125	3.69549e-05	108125	3.57628e-05	108125	5.84126e-05	108125	7.51019e-05	108125	4.17233e-05	108125	9.05991e-05	108125	3.45707e-05	108125	4.17233e-05	108125	3.69549e-05	108125	5.96046e-06	108125	1.54972e-05	108125	6.55651e-05	108125	6.19888e-05
		108750	6.31809e-05	108750	9.65595e-05	108750	2.26498e-05	108750	5.126e-05	108750	1.3113e-05	108750	5.48363e-05	108750	2.02656e-05	108750	8.10623e-05	108750	6.91414e-05	108750	6.79493e-05	108750	6.31809e-05	108750	3.45707e-05	108750	1.54972e-05	108750	5.00679e-05	108750	5.60284e-05	108750	4.17233e-05	108750	7.15256e-05	108750	1.54972e-05	108750	3.21865e-05	108750	6.31809e-05	108750	5.126e-05	108750	5.126e-05	108750	5.36442e-05	108750	2.74181e-05
		109375	5.126e-05	109375	0.00010848	109375	4.17233e-05	109375	3.57628e-06	109375	6.07967e-05	109375	8.34465e-06	109375	4.05312e-05	109375	8.10623e-05	109375	6.31809e-05	109375	5.48363e-05	109375	5.24521e-05	109375	3.69549e-05	109375	6.19888e-05	109375	4.76837e-05	109375	6.31809e-05	109375	6.67572e-05	109375	4.17233e-05	109375	9.53674e-05	109375	2.74181e-05	109375	5.84126e-05	109375	8.34465e-06	109375	4.52995e-05	109375	4.29153e-05	109375	6.19888e-05
		110000	7.62939e-05	110000	3.09944e-05	110000	1.78814e-05	110000	7.03335e-05	110000	3.33786e-05	110000	0	110000	1.07288e-05	110000	2.38419e-05	110000	9.77516e-05	110000	4.76837e-05	110000	4.64916e-05	110000	6.79493e-05	110000	3.33786e-05	110000	3.69549e-05	110000	0.000112057	110000	5.48363e-05	110000	3.57628e-05	110000	5.24521e-05	110000	2.14577e-05	110000	5.84126e-05	110000	4.52995e-05	110000	4.05312e-05	110000	5.60284e-05	110000	3.8147e-05
		110625	2.5034e-05	110625	8.58307e-05	110625	8.82149e-05	110625	3.69549e-05	110625	8.82149e-05	110625	1.07288e-05	110625	3.69549e-05	110625	5.36442e-05	110625	2.86102e-05	110625	8.9407e-05	110625	6.55651e-05	110625	6.91414e-05	110625	6.55651e-05	110625	5.48363e-05	110625	5.24521e-05	110625	3.57628e-05	110625	4.52995e-05	110625	6.67572e-05	110625	7.39098e-05	110625	4.29153e-05	110625	5.72205e-05	110625	8.9407e-05	110625	7.62939e-05	110625	4.88758e-05
		111250	2.98023e-05	111250	8.34465e-06	111250	1.90735e-05	111250	3.93391e-05	111250	1.90735e-05	111250	8.34465e-06	111250	4.41074e-05	111250	1.78814e-05	111250	7.7486e-05	111250	8.46386e-05	111250	0.000143051	111250	5.96046e-05	111250	7.51019e-05	111250	2.6226e-05	111250	5.00679e-05	111250	0.000118017	111250	4.29153e-05	111250	3.45707e-05	111250	3.45707e-05	111250	4.88758e-05	111250	0.000121593	111250	2.14577e-05	111250	3.8147e-05	111250	5.84126e-05
		111875	2.38419e-06	111875	2.6226e-05	111875	2.86102e-05	111875	4.88758e-05	111875	5.60284e-05	111875	7.62939e-05	111875	5.84126e-05	111875	8.82149e-05	111875	3.33786e-05	111875	0.000162125	111875	4.05312e-05	111875	5.24521e-05	111875	5.60284e-05	111875	5.96046e-05	111875	8.82149e-05	111875	8.46386e-05	111875	3.33786e-05	111875	4.64916e-05	111875	6.91414e-05	111875	8.34465e-05	111875	3.21865e-05	111875	2.26498e-05	111875	2.02656e-05	111875	2.86102e-05
		112500	4.52995e-05	112500	9.65595e-05	112500	1.90735e-05	112500	3.21865e-05	112500	0.000112057	112500	4.05312e-05	112500	6.4373e-05	112500	3.57628e-05	112500	2.6226e-05	112500	7.27177e-05	112500	4.52995e-05	112500	7.39098e-05	112500	7.86781e-05	112500	6.91414e-05	112500	3.8147e-05	112500	5.126e-05	112500	2.38419e-05	112500	4.29153e-05	112500	6.07967e-05	112500	3.93391e-05	112500	7.15256e-05	112500	1.19209e-05	112500	4.05312e-05	112500	4.05312e-05
		113125	4.17233e-05	113125	4.76837e-05	113125	2.98023e-05	113125	9.77516e-05	113125	4.64916e-05	113125	3.57628e-06	113125	6.67572e-05	113125	0.000121593	113125	3.09944e-05	113125	5.126e-05	113125	5.60284e-05	113125	3.45707e-05	113125	5.126e-05	113125	4.64916e-05	113125	7.39098e-05	113125	3.57628e-05	113125	8.70228e-05	113125	1.43051e-05	113125	6.4373e-05	113125	3.33786e-05	113125	3.33786e-05	113125	4.76837e-05	113125	5.126e-05	113125	8.22544e-05
		113750	3.8147e-05	113750	1.19209e-05	113750	5.36442e-05	113750	4.88758e-05	113750	3.33786e-05	113750	3.69549e-05	113750	8.22544e-05	113750	2.38419e-05	113750	9.53674e-06	113750	7.15256e-05	113750	5.24521e-05	113750	2.6226e-05	113750	2.14577e-05	113750	5.72205e-05	113750	7.98702e-05	113750	5.126e-05	113750	5.72205e-05	113750	5.96046e-06	113750	9.17912e-05	113750	2.38419e-05	113750	5.126e-05	113750	6.31809e-05	113750	9.53674e-05	113750	6.07967e-05
		114375	9.53674e-05	114375	1.66893e-05	114375	2.74181e-05	114375	4.29153e-05	114375	4.64916e-05	114375	3.45707e-05	114375	6.55651e-05	114375	1.66893e-05	114375	5.00679e-05	114375	1.19209e-05	114375	5.72205e-05	114375	2.86102e-05	114375	3.8147e-05	114375	3.21865e-05	114375	2.14577e-05	114375	4.52995e-05	114375	2.02656e-05	114375	4.64916e-05	114375	8.46386e-05	114375	1.3113e-05	114375	5.24521e-05	114375	6.07967e-05	114375	5.72205e-05	114375	3.45707e-05
		115000	1.54972e-05	115000	8.82149e-05	115000	0.00010252	115000	2.26498e-05	115000	4.17233e-05	115000	2.38419e-05	115000	7.62939e-05	115000	4.76837e-06	115000	0.000128746	115000	8.46386e-05	115000	4.64916e-05	115000	1.3113e-05	115000	4.64916e-05	115000	7.98702e-05	115000	1.90735e-05	115000	4.76837e-05	115000	2.5034e-05	115000	5.84126e-05	115000	2.26498e-05	115000	5.24521e-05	115000	2.26498e-05	115000	6.91414e-05	115000	1.43051e-05	115000	2.6226e-05
		115625	4.05312e-05	115625	2.74181e-05	115625	7.15256e-06	115625	2.98023e-05	115625	4.88758e-05	115625	4.17233e-05	115625	5.84126e-05	115625	6.67572e-05	115625	8.34465e-06	115625	4.29153e-05	115625	8.22544e-05	115625	2.74181e-05	115625	2.6226e-05	115625	6.07967e-05	115625	4.64916e-05	115625	4.05312e-05	115625	2.02656e-05	115625	5.96046e-06	115625	1.78814e-05	115625	2.02656e-05	115625	5.24521e-05	115625	4.88758e-05	115625	7.98702e-05	115625	1.3113e-05
		116250	2.02656e-05	116250	1.90735e-05	116250	1.78814e-05	116250	2.02656e-05	116250	2.38419e-05	116250	6.07967e-05	116250	4.64916e-05	116250	5.72205e-05	116250	5.24521e-05	116250	9.05991e-05	116250	3.09944e-05	116250	7.15256e-05	116250	5.72205e-05	116250	9.29832e-05	116250	9.41753e-05	116250	9.53674e-06	116250	2.38419e-05	116250	3.93391e-05	116250	1.78814e-05	116250	5.84126e-05	116250	0.00010848	116250	8.9407e-05	116250	7.27177e-05	116250	7.15256e-05
		116875	6.4373e-05	116875	4.64916e-05	116875	3.8147e-05	116875	3.09944e-05	116875	2.26498e-05	116875	2.26498e-05	116875	6.31809e-05	116875	4.88758e-05	116875	0.000109673	116875	1.78814e-05	116875	0.000110865	116875	2.02656e-05	116875	2.26498e-05	116875	5.126e-05	116875	4.52995e-05	116875	6.67572e-05	116875	6.07967e-05	116875	4.05312e-05	116875	5.60284e-05	116875	4.88758e-05	116875	0.000100136	116875	2.38419e-05	116875	1.19209e-05	116875	7.62939e-05
		117500	1.78814e-05	117500	3.45707e-05	117500	4.41074e-05	117500	9.05991e-05	117500	3.45707e-05	117500	6.19888e-05	117500	2.38419e-05	117500	0.000109673	117500	8.34465e-05	117500	5.84126e-05	117500	2.14577e-05	117500	7.15256e-05	117500	7.51019e-05	117500	5.96046e-05	117500	4.05312e-05	117500	3.93391e-05	117500	6.67572e-05	117500	0.000101328	117500	8.46386e-05	117500	7.15256e-05	117500	3.69549e-05	117500	1.43051e-05	117500	7.7486e-05	117500	0.000107288
		118125	4.29153e-05	118125	4.64916e-05	118125	8.10623e-05	118125	3.8147e-05	118125	6.55651e-05	118125	6.07967e-05	118125	1.78814e-05	118125	3.33786e-05	118125	1.3113e-05	118125	4.05312e-05	118125	0.000107288	118125	8.22544e-05	118125	4.52995e-05	118125	4.64916e-05	118125	9.41753e-05	118125	4.52995e-05	118125	2.14577e-05	118125	4.64916e-05	118125	6.07967e-05	118125	5.96046e-05	118125	7.39098e-05	118125	6.4373e-05	118125	2.5034e-05	118125	1.3113e-05
		118750	3.93391e-05	118750	5.60284e-05	118750	3.09944e-05	118750	5.24521e-05	118750	3.8147e-05	118750	3.33786e-05	118750	4.29153e-05	118750	7.86781e-05	118750	4.76837e-05	118750	2.5034e-05	118750	0.000114441	118750	5.96046e-05	118750	8.10623e-05	118750	1.19209e-05	118750	2.02656e-05	118750	4.05312e-05	118750	3.93391e-05	118750	4.17233e-05	118750	3.57628e-05	118750	7.27177e-05	118750	4.52995e-05	118750	6.07967e-05	118750	6.19888e-05	118750	4.29153e-05
		119375	0.000123978	119375	0.000121593	119375	3.8147e-05	119375	2.38419e-05	119375	4.29153e-05	119375	2.5034e-05	119375	5.48363e-05	119375	5.126e-05	119375	1.07288e-05	119375	4.17233e-05	119375	2.98023e-05	119375	5.126e-05	119375	2.74181e-05	119375	6.31809e-05	119375	3.33786e-05	119375	5.48363e-05	119375	9.53674e-06	119375	3.69549e-05	119375	2.6226e-05	119375	0.000115633	119375	7.15256e-05	119375	0.000112057	119375	9.53674e-06	119375	2.26498e-05
		120000	3.69549e-05	120000	0.000112057	120000	5.24521e-05	120000	7.27177e-05	120000	4.76837e-05	120000	8.22544e-05	120000	8.34465e-06	120000	4.76837e-06	120000	5.84126e-05	120000	7.51019e-05	120000	7.51019e-05	120000	7.27177e-05	120000	3.09944e-05	120000	2.02656e-05	120000	3.93391e-05	120000	3.69549e-05	120000	4.17233e-05	120000	2.02656e-05	120000	5.126e-05	120000	4.52995e-05	120000	3.57628e-05	120000	5.48363e-05	120000	4.17233e-05	120000	3.09944e-05
		120625	3.69549e-05	120625	4.64916e-05	120625	5.24521e-05	120625	1.90735e-05	120625	5.84126e-05	120625	9.53674e-05	120625	2.5034e-05	120625	4.29153e-05	120625	5.00679e-05	120625	1.54972e-05	120625	2.26498e-05	120625	1.19209e-05	120625	3.93391e-05	120625	9.65595e-05	120625	8.34465e-06	120625	3.69549e-05	120625	5.36442e-05	120625	4.17233e-05	120625	7.86781e-05	120625	4.29153e-05	120625	3.69549e-05	120625	9.41753e-05	120625	5.96046e-05	120625	5.00679e-05
		121250	3.33786e-05	121250	1.78814e-05	121250	7.51019e-05	121250	2.6226e-05	121250	6.67572e-05	121250	6.79493e-05	121250	1.54972e-05	121250	0.000103712	121250	2.6226e-05	121250	4.05312e-05	121250	3.09944e-05	121250	8.10623e-05	121250	7.15256e-05	121250	4.64916e-05	121250	4.29153e-05	121250	3.8147e-05	121250	6.07967e-05	121250	4.76837e-05	121250	4.52995e-05	121250	1.90735e-05	121250	4.05312e-05	121250	4.41074e-05	121250	6.31809e-05	121250	5.36442e-05
		121875	5.00679e-05	121875	5.72205e-05	121875	5.36442e-05	121875	2.98023e-05	121875	7.15256e-05	121875	0.000116825	121875	6.31809e-05	121875	5.60284e-05	121875	0.000110865	121875	4.05312e-05	121875	6.79493e-05	121875	1.19209e-05	121875	7.98702e-05	121875	4.88758e-05	121875	0.000106096	121875	2.98023e-05	121875	2.14577e-05	121875	5.72205e-05	121875	5.60284e-05	121875	4.52995e-05	121875	2.86102e-05	121875	0.00010252	121875	7.86781e-05	121875	3.09944e-05
		122500	5.36442e-05	122500	0.000100136	122500	4.29153e-05	122500	6.19888e-05	122500	5.24521e-05	122500	8.34465e-05	122500	2.98023e-05	122500	6.79493e-05	122500	5.36442e-05	122500	4.52995e-05	122500	2.02656e-05	122500	3.33786e-05	122500	4.29153e-05	122500	2.14577e-05	122500	5.72205e-05	122500	1.78814e-05	122500	2.26498e-05	122500	4.88758e-05	122500	3.45707e-05	122500	3.93391e-05	122500	8.34465e-05	122500	1.78814e-05	122500	8.34465e-05	122500	1.54972e-05
		123125	5.126e-05	123125	3.8147e-05	123125	4.41074e-05	123125	5.36442e-05	123125	2.26498e-05	123125	8.10623e-05	123125	2.5034e-05	123125	9.17912e-05	123125	7.62939e-05	123125	6.67572e-05	123125	3.33786e-05	123125	1.90735e-05	123125	3.69549e-05	123125	5.48363e-05	123125	3.8147e-05	123125	3.21865e-05	123125	8.34465e-05	123125	6.31809e-05	123125	5.24521e-05	123125	2.86102e-05	123125	2.38419e-05	123125	2.26498e-05	123125	2.74181e-05	123125	6.19888e-05
		123750	4.05312e-05	123750	4.17233e-05	123750	4.17233e-05	123750	5.48363e-05	123750	8.34465e-06	123750	4.41074e-05	123750	7.39098e-05	123750	0.00010252	123750	2.26498e-05	123750	3.09944e-05	123750	4.17233e-05	123750	4.52995e-05	123750	3.57628e-05	123750	8.34465e-05	123750	0.000107288	123750	2.26498e-05	123750	2.02656e-05	123750	2.74181e-05	123750	1.66893e-05	123750	1.78814e-05	123750	9.65595e-05	123750	2.14577e-05	123750	8.70228e-05	123750	5.96046e-05
		124375	8.70228e-05	124375	3.33786e-05	124375	6.4373e-05	124375	6.4373e-05	124375	4.76837e-05	124375	5.24521e-05	124375	3.93391e-05	124375	5.24521e-05	124375	3.93391e-05	124375	1.3113e-05	124375	2.6226e-05	124375	3.69549e-05	124375	5.126e-05	124375	6.31809e-05	124375	0.000101328	124375	4.29153e-05	124375	5.96046e-05	124375	6.31809e-05	124375	9.53674e-06	124375	8.34465e-05	124375	7.27177e-05	124375	1.78814e-05	124375	4.88758e-05	124375	7.15256e-05
		125000	2.98023e-05	125000	5.24521e-05	125000	7.03335e-05	125000	1.66893e-05	125000	2.5034e-05	125000	2.6226e-05	125000	5.126e-05	125000	2.6226e-05	125000	8.82149e-05	125000	5.96046e-05	125000	5.36442e-05	125000	1.07288e-05	125000	0.000129938	125000	5.60284e-05	125000	4.52995e-05	125000	2.86102e-05	125000	4.05312e-05	125000	3.33786e-05	125000	7.51019e-05	125000	5.60284e-05	125000	7.15256e-05	125000	8.46386e-05	125000	2.02656e-05	125000	7.27177e-05
		125625	4.05312e-05	125625	6.91414e-05	125625	0.000134706	125625	2.14577e-05	125625	0.000118017	125625	7.86781e-05	125625	6.4373e-05	125625	9.41753e-05	125625	6.67572e-05	125625	2.14577e-05	125625	3.8147e-05	125625	2.26498e-05	125625	3.69549e-05	125625	0.00010252	125625	5.60284e-05	125625	4.52995e-05	125625	0.000123978	125625	0.000164509	125625	5.60284e-05	125625	8.70228e-05	125625	6.67572e-05	125625	4.76837e-05	125625	5.96046e-05	125625	3.69549e-05
		126250	4.41074e-05	126250	3.45707e-05	126250	8.9407e-05	126250	5.36442e-05	126250	2.98023e-05	126250	5.00679e-05	126250	3.09944e-05	126250	1.3113e-05	126250	2.86102e-05	126250	5.72205e-05	126250	4.52995e-05	126250	8.10623e-05	126250	1.43051e-05	126250	7.03335e-05	126250	8.58307e-05	126250	5.24521e-05	126250	0.000113249	126250	7.98702e-05	126250	2.26498e-05	126250	8.82149e-05	126250	7.7486e-05	126250	5.24521e-05	126250	2.86102e-05	126250	0.000106096
		126875	0.000119209	126875	3.8147e-05	126875	8.9407e-05	126875	3.57628e-05	126875	4.76837e-05	126875	4.52995e-05	126875	3.09944e-05	126875	1.3113e-05	126875	4.05312e-05	126875	8.34465e-06	126875	9.05991e-05	126875	5.48363e-05	126875	5.24521e-05	126875	0.000110865	126875	3.45707e-05	126875	8.22544e-05	126875	7.27177e-05	126875	3.69549e-05	126875	4.17233e-05	126875	3.09944e-05	126875	3.57628e-05	126875	3.21865e-05	126875	3.57628e-05	126875	4.17233e-05
		127500	8.22544e-05	127500	1.3113e-05	127500	2.5034e-05	127500	3.8147e-05	127500	2.74181e-05	127500	2.98023e-05	127500	6.79493e-05	127500	2.26498e-05	127500	4.88758e-05	127500	8.58307e-05	127500	6.91414e-05	127500	0.000116825	127500	1.54972e-05	127500	4.05312e-05	127500	6.4373e-05	127500	5.126e-05	127500	7.27177e-05	127500	0.000120401	127500	3.93391e-05	127500	7.15256e-05	127500	7.27177e-05	127500	6.19888e-05	127500	7.7486e-05	127500	3.57628e-05
		128125	5.96046e-05	128125	4.17233e-05	128125	5.126e-05	128125	4.88758e-05	128125	8.70228e-05	128125	5.48363e-05	128125	4.76837e-05	128125	4.29153e-05	128125	2.38419e-05	128125	4.17233e-05	128125	6.55651e-05	128125	5.60284e-05	128125	6.67572e-05	128125	4.29153e-05	128125	0.00012517	128125	5.72205e-05	128125	0.00010252	128125	5.36442e-05	128125	5.96046e-05	128125	6.31809e-05	128125	2.74181e-05	128125	2.6226e-05	128125	2.14577e-05	128125	0.000107288
		128750	2.38419e-05	128750	6.31809e-05	128750	5.00679e-05	128750	1.54972e-05	128750	5.60284e-05	128750	7.39098e-05	128750	2.5034e-05	128750	3.33786e-05	128750	6.4373e-05	128750	3.09944e-05	128750	4.76837e-05	128750	2.26498e-05	128750	4.64916e-05	128750	3.69549e-05	128750	9.05991e-05	128750	6.79493e-05	128750	9.89437e-05	128750	1.90735e-05	128750	1.3113e-05	128750	3.8147e-05	128750	7.27177e-05	128750	3.69549e-05	128750	7.39098e-05	128750	2.14577e-05
		129375	8.82149e-05	129375	2.98023e-05	129375	6.67572e-05	129375	3.69549e-05	129375	1.54972e-05	129375	7.98702e-05	129375	6.31809e-05	129375	0.000128746	129375	5.72205e-05	129375	7.03335e-05	129375	3.8147e-05	129375	2.14577e-05	129375	6.4373e-05	129375	2.38419e-05	129375	6.19888e-05	129375	8.34465e-06	129375	8.58307e-05	129375	5.36442e-05	129375	4.76837e-05	129375	7.03335e-05	129375	2.38419e-06	129375	2.98023e-05	129375	7.15256e-06	129375	3.33786e-05
		130000	1.90735e-05	130000	2.74181e-05	130000	5.84126e-05	130000	5.24521e-05	130000	2.98023e-05	130000	3.09944e-05	130000	5.126e-05	130000	2.26498e-05	130000	8.22544e-05	130000	3.33786e-05	130000	6.91414e-05	130000	5.00679e-05	130000	5.00679e-05	130000	7.86781e-05	130000	1.54972e-05	130000	9.05991e-05	130000	1.90735e-05	130000	8.46386e-05	130000	8.82149e-05	130000	3.09944e-05	130000	4.76837e-05	130000	0.000114441	130000	9.41753e-05	130000	4.88758e-05
		130625	3.69549e-05	130625	6.67572e-05	130625	9.53674e-06	130625	4.05312e-05	130625	4.29153e-05	130625	6.91414e-05	130625	3.45707e-05	130625	6.31809e-05	130625	3.57628e-05	130625	2.98023e-05	130625	7.7486e-05	130625	1.3113e-05	130625	6.19888e-05	130625	4.05312e-05	130625	6.91414e-05	130625	7.7486e-05	130625	5.72205e-05	130625	0.000104904	130625	2.86102e-05	130625	6.55651e-05	130625	1.54972e-05	130625	8.70228e-05	130625	2.02656e-05	130625	1.07288e-05
		131250	4.29153e-05	131250	4.41074e-05	131250	5.24521e-05	131250	6.79493e-05	131250	9.17912e-05	131250	2.14577e-05	131250	7.98702e-05	131250	4.29153e-05	131250	2.26498e-05	131250	3.8147e-05	131250	5.36442e-05	131250	2.38419e-05	131250	6.31809e-05	131250	2.86102e-05	131250	3.09944e-05	131250	3.33786e-05	131250	4.88758e-05	131250	5.00679e-05	131250	7.39098e-05	131250	7.62939e-05	131250	4.64916e-05	131250	7.39098e-05	131250	5.126e-05	131250	5.60284e-05
		131875	8.34465e-05	131875	2.5034e-05	131875	1.90735e-05	131875	2.6226e-05	131875	8.9407e-05	131875	7.27177e-05	131875	3.21865e-05	131875	6.67572e-05	131875	8.10623e-05	131875	9.17912e-05	131875	3.93391e-05	131875	7.86781e-05	131875	3.8147e-05	131875	3.33786e-05	131875	2.38419e-05	131875	2.14577e-05	131875	9.05991e-05	131875	7.03335e-05	131875	8.9407e-05	131875	5.72205e-05	131875	4.41074e-05	131875	6.79493e-05	131875	2.5034e-05	131875	5.72205e-05
		132500	7.27177e-05	132500	4.76837e-05	132500	2.6226e-05	132500	4.29153e-05	132500	7.15256e-06	132500	7.27177e-05	132500	5.48363e-05	132500	3.45707e-05	132500	5.60284e-05	132500	2.02656e-05	132500	6.19888e-05	132500	3.33786e-05	132500	2.26498e-05	132500	9.41753e-05	132500	7.98702e-05	132500	7.03335e-05	132500	1.54972e-05	132500	2.6226e-05	132500	5.48363e-05	132500	2.26498e-05	132500	1.43051e-05	132500	0.000137091	132500	8.10623e-05	132500	8.9407e-05
		133125	3.33786e-05	133125	5.24521e-05	133125	1.78814e-05	133125	4.41074e-05	133125	3.09944e-05	133125	8.9407e-05	133125	2.38419e-05	133125	3.93391e-05	133125	3.69549e-05	133125	4.05312e-05	133125	6.67572e-05	133125	3.57628e-06	133125	2.74181e-05	133125	1.54972e-05	133125	4.17233e-05	133125	2.86102e-05	133125	3.8147e-05	133125	2.26498e-05	133125	2.02656e-05	133125	6.4373e-05	133125	2.38419e-05	133125	4.29153e-05	133125	3.8147e-05	133125	6.4373e-05
		133750	2.6226e-05	133750	2.38419e-06	133750	2.26498e-05	133750	4.88758e-05	133750	2.86102e-05	133750	2.26498e-05	133750	4.52995e-05	133750	0.000112057	133750	5.126e-05	133750	3.45707e-05	133750	9.77516e-05	133750	9.65595e-05	133750	2.74181e-05	133750	4.64916e-05	133750	3.57628e-05	133750	6.55651e-05	133750	6.4373e-05	133750	5.96046e-05	133750	5.36442e-05	133750	9.77516e-05	133750	8.46386e-05	133750	2.38419e-05	133750	2.6226e-05	133750	3.93391e-05
		134375	2.86102e-05	134375	6.19888e-05	134375	4.52995e-05	134375	2.86102e-05	134375	6.67572e-05	134375	0.000112057	134375	4.64916e-05	134375	7.86781e-05	134375	3.09944e-05	134375	5.96046e-06	134375	6.31809e-05	134375	6.4373e-05	134375	3.57628e-05	134375	3.69549e-05	134375	3.57628e-05	134375	5.24521e-05	134375	1.3113e-05	134375	8.9407e-05	134375	2.86102e-05	134375	1.54972e-05	134375	2.26498e-05	134375	8.82149e-05	134375	4.52995e-05	134375	0.000164509
		135000	3.09944e-05	135000	5.36442e-05	135000	4.88758e-05	135000	6.79493e-05	135000	0.000150204	135000	8.70228e-05	135000	3.45707e-05	135000	4.88758e-05	135000	7.03335e-05	135000	1.78814e-05	135000	3.93391e-05	135000	6.79493e-05	135000	5.00679e-05	135000	2.98023e-05	135000	7.27177e-05	135000	4.29153e-05	135000	5.36442e-05	135000	7.62939e-05	135000	4.64916e-05	135000	2.98023e-05	135000	5.00679e-05	135000	4.88758e-05	135000	2.86102e-05	135000	2.38419e-05
		135625	0.00012517	135625	6.55651e-05	135625	3.69549e-05	135625	6.31809e-05	135625	5.84126e-05	135625	2.26498e-05	135625	9.53674e-05	135625	8.10623e-05	135625	1.90735e-05	135625	4.64916e-05	135625	1.66893e-05	135625	3.93391e-05	135625	3.33786e-05	135625	4.29153e-05	135625	2.14577e-05	135625	5.36442e-05	135625	3.09944e-05	135625	2.6226e-05	135625	1.54972e-05	135625	9.65595e-05	135625	3.93391e-05	135625	3.57628e-05	135625	2.86102e-05	135625	2.38419e-05
		136250	8.34465e-06	136250	2.14577e-05	136250	1.90735e-05	136250	7.98702e-05	136250	5.84126e-05	136250	6.07967e-05	136250	3.09944e-05	136250	0.000104904	136250	0.000103712	136250	3.21865e-05	136250	6.07967e-05	136250	3.45707e-05	136250	4.29153e-05	136250	1.90735e-05	136250	3.33786e-05	136250	3.69549e-05	136250	4.76837e-05	136250	8.9407e-05	136250	6.4373e-05	136250	3.45707e-05	136250	3.57628e-05	136250	5.126e-05	136250	8.70228e-05	136250	4.41074e-05
		136875	5.48363e-05	136875	1.66893e-05	136875	3.8147e-05	136875	5.126e-05	136875	4.52995e-05	136875	6.07967e-05	136875	6.07967e-05	136875	7.86781e-05	136875	5.00679e-05	136875	7.62939e-05	136875	4.64916e-05	136875	6.19888e-05	136875	6.91414e-05	136875	6.91414e-05	136875	4.76837e-05	136875	2.38419e-05	136875	1.54972e-05	136875	3.33786e-05	136875	1.54972e-05	136875	3.69549e-05	136875	5.00679e-05	136875	3.93391e-05	136875	2.26498e-05	136875	4.88758e-05
		137500	5.48363e-05	137500	7.86781e-05	137500	6.67572e-05	137500	2.5034e-05	137500	1.54972e-05	137500	1.90735e-05	137500	2.98023e-05	137500	6.4373e-05	137500	6.55651e-05	137500	3.21865e-05	137500	1.54972e-05	137500	2.5034e-05	137500	8.70228e-05	137500	4.29153e-05	137500	3.57628e-05	137500	0.000121593	137500	3.8147e-05	137500	5.24521e-05	137500	5.96046e-06	137500	4.64916e-05	137500	0.000107288	137500	3.09944e-05	137500	9.05991e-05	137500	5.48363e-05
		138125	4.52995e-05	138125	5.60284e-05	138125	3.69549e-05	138125	6.55651e-05	138125	5.96046e-05	138125	1.54972e-05	138125	2.74181e-05	138125	6.79493e-05	138125	7.27177e-05	138125	7.39098e-05	138125	3.8147e-05	138125	7.15256e-05	138125	0.000109673	138125	6.4373e-05	138125	1.90735e-05	138125	8.58307e-05	138125	9.41753e-05	138125	7.15256e-06	138125	2.38419e-05	138125	4.64916e-05	138125	6.55651e-05	138125	8.34465e-06	138125	2.6226e-05	138125	3.33786e-05
		138750	0.00010848	138750	6.19888e-05	138750	3.8147e-05	138750	4.41074e-05	138750	5.72205e-05	138750	0	138750	2.74181e-05	138750	5.24521e-05	138750	3.33786e-05	138750	7.03335e-05	138750	3.8147e-05	138750	8.9407e-05	138750	3.45707e-05	138750	3.8147e-05	138750	4.52995e-05	138750	0.000112057	138750	4.64916e-05	138750	4.76837e-05	138750	2.5034e-05	138750	1.78814e-05	138750	7.86781e-05	138750	8.70228e-05	138750	4.17233e-05	138750	6.79493e-05
		139375	3.45707e-05	139375	2.5034e-05	139375	7.27177e-05	139375	3.93391e-05	139375	8.58307e-05	139375	1.54972e-05	139375	7.98702e-05	139375	4.17233e-05	139375	4.29153e-05	139375	5.00679e-05	139375	6.07967e-05	139375	6.67572e-05	139375	7.51019e-05	139375	3.45707e-05	139375	3.93391e-05	139375	8.58307e-05	139375	4.64916e-05	139375	3.8147e-05	139375	4.88758e-05	139375	6.31809e-05	139375	3.21865e-05	139375	7.15256e-06	139375	4.88758e-05	139375	5.96046e-05
		140000	5.36442e-05	140000	7.86781e-05	140000	9.65595e-05	140000	7.39098e-05	140000	6.31809e-05	140000	4.76837e-06	140000	2.5034e-05	140000	6.79493e-05	140000	7.51019e-05	140000	5.60284e-05	140000	1.19209e-06	140000	6.79493e-05	140000	9.65595e-05	140000	6.07967e-05	140000	7.15256e-05	140000	4.17233e-05	140000	6.55651e-05	140000	3.33786e-05	140000	5.00679e-05	140000	2.38419e-05	140000	3.8147e-05	140000	4.52995e-05	140000	7.15256e-05	140000	7.03335e-05
		140625	3.45707e-05	140625	1.43051e-05	140625	6.67572e-05	140625	3.21865e-05	140625	1.78814e-05	140625	6.4373e-05	140625	7.27177e-05	140625	4.52995e-05	140625	4.52995e-05	140625	2.98023e-05	140625	4.17233e-05	140625	7.51019e-05	140625	5.126e-05	140625	5.24521e-05	140625	5.72205e-05	140625	8.34465e-05	140625	3.09944e-05	140625	6.31809e-05	140625	9.53674e-05	140625	8.10623e-05	140625	5.48363e-05	140625	3.8147e-05	140625	7.15256e-05	140625	9.17912e-05
		141250	2.98023e-05	141250	5.96046e-05	141250	1.90735e-05	141250	4.05312e-05	141250	5.126e-05	141250	1.90735e-05	141250	4.05312e-05	141250	4.29153e-05	141250	5.24521e-05	141250	9.89437e-05	141250	4.88758e-05	141250	4.29153e-05	141250	8.34465e-06	141250	7.15256e-06	141250	7.62939e-05	141250	4.05312e-05	141250	1.43051e-05	141250	6.4373e-05	141250	8.34465e-06	141250	4.88758e-05	141250	2.38419e-05	141250	7.98702e-05	141250	2.5034e-05	141250	5.96046e-05
		141875	3.8147e-05	141875	5.72205e-05	141875	0.00010848	141875	7.39098e-05	141875	3.57628e-05	141875	4.52995e-05	141875	2.02656e-05	141875	4.88758e-05	141875	1.90735e-05	141875	3.93391e-05	141875	5.96046e-05	141875	3.57628e-05	141875	3.8147e-05	141875	2.38419e-05	141875	4.52995e-05	141875	3.93391e-05	141875	1.3113e-05	141875	5.126e-05	141875	4.52995e-05	141875	3.45707e-05	141875	2.5034e-05	141875	7.98702e-05	141875	9.77516e-05	141875	6.19888e-05
		142500	5.96046e-06	142500	1.19209e-06	142500	7.62939e-05	142500	2.74181e-05	142500	2.26498e-05	142500	6.4373e-05	142500	4.88758e-05	142500	6.31809e-05	142500	5.84126e-05	142500	0.00010252	142500	1.19209e-05	142500	3.33786e-05	142500	6.4373e-05	142500	5.00679e-05	142500	2.86102e-05	142500	7.86781e-05	142500	6.31809e-05	142500	1.90735e-05	142500	4.76837e-06	142500	0.000103712	142500	5.60284e-05	142500	4.05312e-05	142500	5.36442e-05	142500	4.88758e-05
		143125	6.07967e-05	143125	8.10623e-05	143125	5.60284e-05	143125	7.51019e-05	143125	2.98023e-05	143125	9.53674e-06	143125	3.33786e-05	143125	7.15256e-05	143125	1.07288e-05	143125	5.36442e-05	143125	3.33786e-05	143125	4.64916e-05	143125	7.39098e-05	143125	4.88758e-05	143125	4.29153e-05	143125	4.17233e-05	143125	2.98023e-05	143125	1.66893e-05	143125	6.91414e-05	143125	5.36442e-05	143125	6.31809e-05	143125	5.24521e-05	143125	2.98023e-05	143125	9.53674e-05
		143750	7.27177e-05	143750	5.126e-05	143750	2.14577e-05	143750	5.72205e-05	143750	4.29153e-05	143750	5.00679e-05	143750	1.54972e-05	143750	3.09944e-05	143750	8.82149e-05	143750	7.27177e-05	143750	5.126e-05	143750	6.79493e-05	143750	2.14577e-05	143750	2.5034e-05	143750	0.000100136	143750	2.02656e-05	143750	9.29832e-05	143750	0.000107288	143750	4.76837e-05	143750	1.66893e-05	143750	8.70228e-05	143750	4.88758e-05	143750	3.93391e-05	143750	1.54972e-05
		144375	5.48363e-05	144375	3.93391e-05	144375	9.05991e-05	144375	3.33786e-05	144375	5.60284e-05	144375	3.69549e-05	144375	8.58307e-05	144375	3.09944e-05	144375	5.126e-05	144375	1.3113e-05	144375	3.57628e-05	144375	3.21865e-05	144375	6.4373e-05	144375	0.000101328	144375	5.36442e-05	144375	3.69549e-05	144375	9.77516e-05	144375	9.05991e-05	144375	6.4373e-05	144375	2.74181e-05	144375	7.7486e-05	144375	2.26498e-05	144375	1.90735e-05	144375	7.03335e-05
		145000	5.48363e-05	145000	5.00679e-05	145000	1.90735e-05	145000	4.76837e-05	145000	4.52995e-05	145000	8.9407e-05	145000	7.03335e-05	145000	2.26498e-05	145000	6.91414e-05	145000	4.29153e-05	145000	5.24521e-05	145000	2.26498e-05	145000	7.39098e-05	145000	6.4373e-05	145000	6.79493e-05	145000	3.21865e-05	145000	5.60284e-05	145000	8.82149e-05	145000	4.52995e-05	145000	1.54972e-05	145000	5.84126e-05	145000	0.000123978	145000	2.38419e-05	145000	2.5034e-05
		145625	3.57628e-05	145625	3.57628e-05	145625	6.79493e-05	145625	2.5034e-05	145625	6.79493e-05	145625	5.96046e-06	145625	2.02656e-05	145625	7.15256e-06	145625	6.67572e-05	145625	7.15256e-06	145625	4.17233e-05	145625	3.45707e-05	145625	6.55651e-05	145625	2.98023e-05	145625	4.76837e-05	145625	4.17233e-05	145625	3.8147e-05	145625	8.58307e-05	145625	3.57628e-06	145625	2.14577e-05	145625	6.07967e-05	145625	5.60284e-05	145625	3.8147e-05	145625	3.57628e-05
		146250	9.65595e-05	146250	5.24521e-05	146250	5.72205e-05	146250	5.72205e-05	146250	7.98702e-05	146250	6.79493e-05	146250	4.76837e-05	146250	4.88758e-05	146250	2.86102e-05	146250	6.4373e-05	146250	5.00679e-05	146250	2.74181e-05	146250	4.29153e-05	146250	3.57628e-05	146250	6.07967e-05	146250	0.000127554	146250	1.43051e-05	146250	3.57628e-05	146250	7.62939e-05	146250	7.15256e-06	146250	3.69549e-05	146250	8.22544e-05	146250	4.76837e-05	146250	9.41753e-05
		146875	1.19209e-05	146875	2.14577e-05	146875	5.72205e-05	146875	1.43051e-05	146875	0.000138283	146875	4.05312e-05	146875	3.33786e-05	146875	9.65595e-05	146875	3.33786e-05	146875	2.02656e-05	146875	4.29153e-05	146875	9.77516e-05	146875	5.72205e-05	146875	5.60284e-05	146875	5.72205e-05	146875	1.19209e-05	146875	2.14577e-05	146875	9.89437e-05	146875	4.76837e-05	146875	4.52995e-05	146875	3.93391e-05	146875	2.98023e-05	146875	5.96046e-05	146875	1.19209e-05
		147500	6.91414e-05	147500	2.14577e-05	147500	6.4373e-05	147500	4.88758e-05	147500	5.36442e-05	147500	4.64916e-05	147500	8.34465e-06	147500	1.43051e-05	147500	3.09944e-05	147500	2.02656e-05	147500	6.31809e-05	147500	3.45707e-05	147500	5.36442e-05	147500	6.55651e-05	147500	4.64916e-05	147500	7.15256e-05	147500	2.38419e-06	147500	4.88758e-05	147500	4.88758e-05	147500	0.000129938	147500	2.74181e-05	147500	4.76837e-06	147500	5.24521e-05	147500	6.91414e-05
		148125	4.17233e-05	148125	8.34465e-06	148125	7.51019e-05	148125	4.29153e-05	148125	5.126e-05	148125	7.62939e-05	148125	8.58307e-05	148125	3.09944e-05	148125	1.66893e-05	148125	2.74181e-05	148125	1.66893e-05	148125	4.88758e-05	148125	1.66893e-05	148125	3.69549e-05	148125	4.76837e-05	148125	2.6226e-05	148125	5.24521e-05	148125	0.000143051	148125	5.96046e-05	148125	5.96046e-05	148125	2.38419e-05	148125	5.48363e-05	148125	3.09944e-05	148125	4.88758e-05
		148750	6.19888e-05	148750	1.66893e-05	148750	6.55651e-05	148750	2.02656e-05	148750	5.96046e-05	148750	5.00679e-05	148750	8.46386e-05	148750	8.46386e-05	148750	1.3113e-05	148750	1.43051e-05	148750	1.43051e-05	148750	2.14577e-05	148750	5.24521e-05	148750	3.21865e-05	148750	5.48363e-05	148750	7.7486e-05	148750	5.96046e-05	148750	9.17912e-05	148750	3.45707e-05	148750	1.43051e-05	148750	6.07967e-05	148750	3.33786e-05	148750	5.96046e-05	148750	9.41753e-05
		149375	7.86781e-05	149375	8.34465e-05	149375	6.55651e-05	149375	0.000114441	149375	3.8147e-05	149375	2.5034e-05	149375	3.93391e-05	149375	9.17912e-05	149375	3.57628e-06	149375	4.88758e-05	149375	5.00679e-05	149375	4.64916e-05	149375	3.33786e-05	149375	7.03335e-05	149375	5.72205e-05	149375	3.8147e-05	149375	8.22544e-05	149375	4.52995e-05	149375	2.98023e-05	149375	3.09944e-05	149375	3.8147e-05	149375	0.000112057	149375	8.22544e-05	149375	4.52995e-05
		150000	8.22544e-05	150000	2.38419e-05	150000	3.57628e-05	150000	2.5034e-05	150000	1.66893e-05	150000	8.34465e-05	150000	3.57628e-05	150000	8.58307e-05	150000	6.67572e-05	150000	1.43051e-05	150000	1.43051e-05	150000	3.69549e-05	150000	1.3113e-05	150000	4.05312e-05	150000	2.74181e-05	150000	2.02656e-05	150000	7.51019e-05	150000	2.26498e-05	150000	4.17233e-05	150000	3.93391e-05	150000	0.00010848	150000	9.53674e-06	150000	4.41074e-05	150000	5.84126e-05
		150625	8.70228e-05	150625	4.05312e-05	150625	1.90735e-05	150625	5.126e-05	150625	6.55651e-05	150625	3.33786e-05	150625	6.07967e-05	150625	2.14577e-05	150625	9.53674e-05	150625	2.6226e-05	150625	5.48363e-05	150625	2.86102e-05	150625	5.24521e-05	150625	5.36442e-05	150625	8.34465e-06	150625	6.31809e-05	150625	4.52995e-05	150625	1.78814e-05	150625	7.27177e-05	150625	5.72205e-05	150625	3.33786e-05	150625	0.000110865	150625	9.41753e-05	150625	5.96046e-05
		151250	4.88758e-05	151250	4.64916e-05	151250	4.64916e-05	151250	0.00010252	151250	7.86781e-05	151250	2.5034e-05	151250	3.57628e-05	151250	7.62939e-05	151250	9.53674e-06	151250	3.93391e-05	151250	2.38419e-06	151250	4.88758e-05	151250	2.74181e-05	151250	3.21865e-05	151250	6.31809e-05	151250	7.03335e-05	151250	0.00012517	151250	5.24521e-05	151250	6.55651e-05	151250	4.76837e-05	151250	2.26498e-05	151250	9.29832e-05	151250	4.29153e-05	151250	8.34465e-06
		151875	4.64916e-05	151875	7.7486e-05	151875	1.07288e-05	151875	6.91414e-05	151875	4.29153e-05	151875	1.07288e-05	151875	5.36442e-05	151875	5.36442e-05	151875	5.24521e-05	151875	3.45707e-05	151875	5.00679e-05	151875	3.57628e-05	151875	1.43051e-05	151875	0.000119209	151875	6.19888e-05	151875	6.07967e-05	151875	3.21865e-05	151875	3.33786e-05	151875	9.17912e-05	151875	6.55651e-05	151875	8.70228e-05	151875	4.17233e-05	151875	1.54972e-05	151875	7.15256e-05
		152500	5.96046e-05	152500	4.29153e-05	152500	0.000132322	152500	9.05991e-05	152500	3.09944e-05	152500	6.67572e-05	152500	3.69549e-05	152500	5.126e-05	152500	6.79493e-05	152500	4.88758e-05	152500	5.96046e-05	152500	6.55651e-05	152500	4.64916e-05	152500	7.86781e-05	152500	3.09944e-05	152500	3.33786e-05	152500	9.17912e-05	152500	2.98023e-05	152500	0.000116825	152500	7.51019e-05	152500	1.43051e-05	152500	6.07967e-05	152500	0.000100136	152500	4.88758e-05
		153125	4.64916e-05	153125	8.9407e-05	153125	5.72205e-05	153125	3.33786e-05	153125	2.98023e-05	153125	2.38419e-05	153125	7.98702e-05	153125	4.41074e-05	153125	7.62939e-05	153125	4.17233e-05	153125	7.15256e-05	153125	6.19888e-05	153125	7.7486e-05	153125	7.15256e-06	153125	0.00010252	153125	5.72205e-05	153125	6.07967e-05	153125	3.57628e-06	153125	6.91414e-05	153125	3.93391e-05	153125	5.72205e-05	153125	2.14577e-05	153125	3.45707e-05	153125	4.52995e-05
		153750	4.17233e-05	153750	3.45707e-05	153750	9.29832e-05	153750	0.000109673	153750	2.86102e-05	153750	1.90735e-05	153750	8.58307e-05	153750	4.29153e-05	153750	6.07967e-05	153750	5.48363e-05	153750	4.76837e-05	153750	0.000103712	153750	4.52995e-05	153750	6.4373e-05	153750	8.58307e-05	153750	2.86102e-05	153750	6.79493e-05	153750	3.69549e-05	153750	5.24521e-05	153750	6.55651e-05	153750	0.000118017	153750	0.000104904	153750	6.19888e-05	153750	2.98023e-05
		154375	8.58307e-05	154375	6.07967e-05	154375	5.00679e-05	154375	0.000110865	154375	6.4373e-05	154375	0.000101328	154375	5.24521e-05	154375	8.34465e-05	154375	7.62939e-05	154375	2.38419e-05	154375	6.19888e-05	154375	4.41074e-05	154375	2.74181e-05	154375	7.7486e-05	154375	7.15256e-05	154375	4.17233e-05	154375	6.07967e-05	154375	1.90735e-05	154375	3.57628e-05	154375	0.000100136	154375	0.000103712	154375	2.38419e-05	154375	1.78814e-05	154375	4.88758e-05
		155000	3.93391e-05	155000	1.78814e-05	155000	5.36442e-05	155000	7.51019e-05	155000	6.31809e-05	155000	7.15256e-05	155000	0.000145435	155000	5.24521e-05	155000	7.15256e-05	155000	0.000132322	155000	8.10623e-05	155000	3.93391e-05	155000	7.51019e-05	155000	3.93391e-05	155000	9.41753e-05	155000	7.15256e-05	155000	2.86102e-05	155000	0.000103712	155000	4.05312e-05	155000	0.000118017	155000	5.48363e-05	155000	8.10623e-05	155000	4.64916e-05	155000	5.84126e-05
		155625	3.45707e-05	155625	2.02656e-05	155625	2.74181e-05	155625	3.45707e-05	155625	5.00679e-05	155625	2.74181e-05	155625	3.57628e-05	155625	6.4373e-05	155625	4.29153e-05	155625	5.36442e-05	155625	6.4373e-05	155625	3.69549e-05	155625	0.000135899	155625	5.126e-05	155625	4.76837e-06	155625	7.03335e-05	155625	1.19209e-05	155625	3.69549e-05	155625	4.64916e-05	155625	4.88758e-05	155625	4.52995e-05	155625	0.00010848	155625	4.05312e-05	155625	5.72205e-05
		156250	0	156250	7.27177e-05	156250	7.62939e-05	156250	2.74181e-05	156250	6.07967e-05	156250	2.14577e-05	156250	7.03335e-05	156250	4.88758e-05	156250	8.82149e-05	156250	3.09944e-05	156250	5.24521e-05	156250	8.9407e-05	156250	3.45707e-05	156250	0.000100136	156250	3.57628e-06	156250	9.53674e-06	156250	3.09944e-05	156250	0.000112057	156250	2.6226e-05	156250	6.91414e-05	156250	9.29832e-05	156250	1.66893e-05	156250	5.96046e-05	156250	2.38419e-05
		156875	4.76837e-05	156875	4.29153e-05	156875	4.64916e-05	156875	9.53674e-06	156875	3.57628e-06	156875	0.000114441	156875	5.96046e-05	156875	5.96046e-05	156875	8.70228e-05	156875	2.5034e-05	156875	2.86102e-05	156875	6.07967e-05	156875	5.60284e-05	156875	6.91414e-05	156875	2.26498e-05	156875	4.88758e-05	156875	5.72205e-05	156875	8.46386e-05	156875	1.07288e-05	156875	5.24521e-05	156875	3.45707e-05	156875	4.52995e-05	156875	5.36442e-05	156875	7.98702e-05
		157500	9.89437e-05	157500	6.4373e-05	157500	1.90735e-05	157500	2.74181e-05	157500	5.96046e-05	157500	3.69549e-05	157500	8.10623e-05	157500	5.84126e-05	157500	2.26498e-05	157500	2.6226e-05	157500	5.00679e-05	157500	8.82149e-05	157500	6.67572e-05	157500	4.05312e-05	157500	4.64916e-05	157500	2.38419e-05	157500	2.74181e-05	157500	2.14577e-05	157500	4.52995e-05	157500	6.55651e-05	157500	6.07967e-05	157500	3.21865e-05	157500	1.78814e-05	157500	5.72205e-05
		158125	5.48363e-05	158125	5.60284e-05	158125	9.77516e-05	158125	4.52995e-05	158125	6.19888e-05	158125	0.000106096	158125	3.33786e-05	158125	6.31809e-05	158125	8.82149e-05	158125	1.90735e-05	158125	2.26498e-05	158125	7.98702e-05	158125	8.34465e-05	158125	4.88758e-05	158125	2.14577e-05	158125	4.64916e-05	158125	9.53674e-06	158125	1.66893e-05	158125	3.8147e-05	158125	5.48363e-05	158125	8.34465e-06	158125	4.88758e-05	158125	0.000123978	158125	8.22544e-05
		158750	4.76837e-05	158750	0.000114441	158750	1.54972e-05	158750	3.8147e-05	158750	5.60284e-05	158750	7.39098e-05	158750	4.41074e-05	158750	8.22544e-05	158750	7.39098e-05	158750	0.00010848	158750	9.29832e-05	158750	1.07288e-05	158750	3.69549e-05	158750	4.05312e-05	158750	0.000107288	158750	5.48363e-05	158750	9.05991e-05	158750	5.84126e-05	158750	9.53674e-06	158750	5.96046e-06	158750	6.91414e-05	158750	2.26498e-05	158750	3.33786e-05	158750	3.45707e-05
		159375	4.64916e-05	159375	6.19888e-05	159375	6.79493e-05	159375	6.19888e-05	159375	2.74181e-05	159375	3.8147e-05	159375	7.7486e-05	159375	8.22544e-05	159375	7.27177e-05	159375	4.76837e-05	159375	1.66893e-05	159375	4.88758e-05	159375	4.52995e-05	159375	4.29153e-05	159375	6.19888e-05	159375	9.65595e-05	159375	5.126e-05	159375	3.45707e-05	159375	7.62939e-05	159375	3.33786e-05	159375	5.84126e-05	159375	2.98023e-05	159375	7.51019e-05	159375	0.000103712
		160000	9.53674e-05	160000	3.57628e-05	160000	3.45707e-05	160000	3.8147e-05	160000	2.02656e-05	160000	0.000118017	160000	2.38419e-05	160000	3.45707e-05	160000	7.27177e-05	160000	2.26498e-05	160000	2.6226e-05	160000	5.60284e-05	160000	8.22544e-05	160000	3.93391e-05	160000	4.52995e-05	160000	7.86781e-05	160000	7.51019e-05	160000	4.41074e-05	160000	4.29153e-05	160000	0.000109673	160000	8.58307e-05	160000	0.000128746	160000	0.000104904	160000	7.15256e-06
		160625	4.64916e-05	160625	5.60284e-05	160625	1.3113e-05	160625	1.19209e-06	160625	2.26498e-05	160625	4.29153e-05	160625	0.00010252	160625	3.69549e-05	160625	2.74181e-05	160625	4.52995e-05	160625	9.65595e-05	160625	5.96046e-05	160625	5.126e-05	160625	5.126e-05	160625	3.57628e-05	160625	3.69549e-05	160625	3.8147e-05	160625	4.76837e-05	160625	5.36442e-05	160625	1.78814e-05	160625	2.38419e-05	160625	6.31809e-05	160625	5.24521e-05	160625	5.72205e-05
		161250	5.96046e-06	161250	7.15256e-05	161250	6.79493e-05	161250	5.72205e-05	161250	4.88758e-05	161250	6.07967e-05	161250	6.07967e-05	161250	7.03335e-05	161250	3.69549e-05	161250	4.88758e-05	161250	6.79493e-05	161250	5.126e-05	161250	4.64916e-05	161250	1.19209e-05	161250	4.64916e-05	161250	5.126e-05	161250	6.91414e-05	161250	5.84126e-05	161250	4.76837e-06	161250	3.09944e-05	161250	3.33786e-05	161250	3.93391e-05	161250	6.31809e-05	161250	0.000107288
		161875	7.62939e-05	161875	0.000114441	161875	5.72205e-05	161875	8.46386e-05	161875	3.8147e-05	161875	4.88758e-05	161875	3.93391e-05	161875	5.84126e-05	161875	4.88758e-05	161875	3.69549e-05	161875	2.98023e-05	161875	4.17233e-05	161875	3.57628e-05	161875	4.76837e-05	161875	6.79493e-05	161875	4.88758e-05	161875	6.91414e-05	161875	9.53674e-06	161875	6.31809e-05	161875	2.38419e-05	161875	1.19209e-06	161875	6.4373e-05	161875	3.57628e-06	161875	8.34465e-06
		162500	6.31809e-05	162500	5.00679e-05	162500	1.07288e-05	162500	2.5034e-05	162500	2.14577e-05	162500	4.17233e-05	162500	6.79493e-05	162500	2.26498e-05	162500	3.69549e-05	162500	0.00010252	162500	4.05312e-05	162500	3.69549e-05	162500	5.48363e-05	162500	3.69549e-05	162500	4.17233e-05	162500	2.86102e-05	162500	4.64916e-05	162500	7.15256e-05	162500	4.76837e-06	162500	4.88758e-05	162500	3.57628e-05	162500	4.41074e-05	162500	1.78814e-05	162500	6.31809e-05
		163125	5.36442e-05	163125	4.29153e-05	163125	2.74181e-05	163125	2.14577e-05	163125	9.89437e-05	163125	4.88758e-05	163125	4.41074e-05	163125	3.93391e-05	163125	3.33786e-05	163125	1.3113e-05	163125	4.88758e-05	163125	8.82149e-05	163125	8.34465e-05	163125	5.60284e-05	163125	3.33786e-05	163125	2.98023e-05	163125	5.24521e-05	163125	4.76837e-05	163125	7.62939e-05	163125	8.9407e-05	163125	3.45707e-05	163125	1.3113e-05	163125	4.52995e-05	163125	6.91414e-05
		163750	5.24521e-05	163750	6.19888e-05	163750	6.91414e-05	163750	2.86102e-05	163750	2.38419e-05	163750	1.78814e-05	163750	2.86102e-05	163750	2.86102e-05	163750	2.74181e-05	163750	2.74181e-05	163750	9.77516e-05	163750	4.64916e-05	163750	6.19888e-05	163750	4.52995e-05	163750	2.5034e-05	163750	0.000106096	163750	1.54972e-05	163750	7.39098e-05	163750	2.98023e-05	163750	4.76837e-05	163750	3.57628e-05	163750	2.02656e-05	163750	3.93391e-05	163750	5.96046e-05
		164375	4.41074e-05	164375	6.79493e-05	164375	4.05312e-05	164375	8.46386e-05	164375	6.67572e-05	164375	4.17233e-05	164375	2.74181e-05	164375	4.41074e-05	164375	2.14577e-05	164375	6.91414e-05	164375	3.69549e-05	164375	4.29153e-05	164375	8.34465e-05	164375	5.60284e-05	164375	5.36442e-05	164375	3.09944e-05	164375	1.19209e-05	164375	6.55651e-05	164375	3.45707e-05	164375	5.126e-05	164375	6.55651e-05	164375	7.03335e-05	164375	2.6226e-05	164375	1.07288e-05
		165000	7.98702e-05	165000	9.89437e-05	165000	8.46386e-05	165000	5.24521e-05	165000	5.60284e-05	165000	2.14577e-05	165000	5.60284e-05	165000	9.65595e-05	165000	6.31809e-05	165000	5.84126e-05	165000	3.8147e-05	165000	0.000152588	165000	3.33786e-05	165000	6.07967e-05	165000	4.29153e-05	165000	2.38419e-05	165000	5.48363e-05	165000	2.26498e-05	165000	2.38419e-05	165000	2.6226e-05	165000	3.93391e-05	165000	1.3113e-05	165000	4.88758e-05	165000	0.000127554
		165625	0.000120401	165625	6.67572e-05	165625	6.79493e-05	165625	5.72205e-05	165625	6.91414e-05	165625	3.21865e-05	165625	5.72205e-05	165625	4.29153e-05	165625	6.07967e-05	165625	3.45707e-05	165625	7.98702e-05	165625	7.15256e-05	165625	7.7486e-05	165625	6.91414e-05	165625	2.38419e-05	165625	2.02656e-05	165625	7.7486e-05	165625	4.76837e-05	165625	7.03335e-05	165625	1.66893e-05	165625	3.33786e-05	165625	3.09944e-05	165625	9.65595e-05	165625	2.14577e-05
		166250	9.65595e-05	166250	6.55651e-05	166250	4.41074e-05	166250	8.58307e-05	166250	0.000107288	166250	4.88758e-05	166250	9.53674e-05	166250	7.86781e-05	166250	0.000110865	166250	9.65595e-05	166250	3.09944e-05	166250	5.36442e-05	166250	3.69549e-05	166250	2.38419e-05	166250	5.36442e-05	166250	8.58307e-05	166250	6.31809e-05	166250	5.96046e-06	166250	4.29153e-05	166250	5.24521e-05	166250	3.93391e-05	166250	5.96046e-06	166250	7.15256e-05	166250	2.5034e-05
		166875	6.4373e-05	166875	2.98023e-05	166875	4.88758e-05	166875	9.53674e-05	166875	6.07967e-05	166875	5.24521e-05	166875	3.57628e-05	166875	5.48363e-05	166875	5.126e-05	166875	3.69549e-05	166875	4.05312e-05	166875	4.41074e-05	166875	4.64916e-05	166875	6.19888e-05	166875	4.41074e-05	166875	7.15256e-05	166875	6.55651e-05	166875	2.14577e-05	166875	3.09944e-05	166875	0.000143051	166875	3.57628e-05	166875	2.98023e-05	166875	3.93391e-05	166875	3.09944e-05
		167500	3.8147e-05	167500	6.31809e-05	167500	1.19209e-05	167500	6.79493e-05	167500	4.41074e-05	167500	5.72205e-05	167500	6.67572e-05	167500	8.22544e-05	167500	2.86102e-05	167500	2.14577e-05	167500	8.70228e-05	167500	3.93391e-05	167500	5.00679e-05	167500	4.52995e-05	167500	6.79493e-05	167500	2.26498e-05	167500	5.00679e-05	167500	6.55651e-05	167500	7.98702e-05	167500	3.57628e-06	167500	2.74181e-05	167500	4.41074e-05	167500	5.24521e-05	167500	7.15256e-06
		168125	6.4373e-05	168125	2.74181e-05	168125	2.6226e-05	168125	9.89437e-05	168125	5.24521e-05	168125	9.89437e-05	168125	4.29153e-05	168125	5.24521e-05	168125	2.74181e-05	168125	5.60284e-05	168125	5.24521e-05	168125	6.31809e-05	168125	2.5034e-05	168125	5.60284e-05	168125	3.45707e-05	168125	5.84126e-05	168125	4.88758e-05	168125	6.55651e-05	168125	2.26498e-05	168125	3.69549e-05	168125	5.36442e-05	168125	6.31809e-05	168125	7.27177e-05	168125	1.3113e-05
		168750	4.76837e-05	168750	6.91414e-05	168750	3.57628e-05	168750	4.52995e-05	168750	7.86781e-05	168750	3.69549e-05	168750	0.000140667	168750	3.21865e-05	168750	0.000104904	168750	7.7486e-05	168750	4.64916e-05	168750	6.07967e-05	168750	6.07967e-05	168750	3.21865e-05	168750	8.58307e-05	168750	5.72205e-05	168750	7.62939e-05	168750	2.26498e-05	168750	1.78814e-05	168750	2.74181e-05	168750	5.126e-05	168750	6.91414e-05	168750	4.76837e-05	168750	6.67572e-05
		169375	5.00679e-05	169375	1.19209e-06	169375	6.67572e-05	169375	5.00679e-05	169375	3.57628e-05	169375	0	169375	7.03335e-05	169375	3.69549e-05	169375	5.126e-05	169375	3.8147e-05	169375	5.84126e-05	169375	1.90735e-05	169375	3.93391e-05	169375	8.70228e-05	169375	2.38419e-05	169375	7.7486e-05	169375	3.45707e-05	169375	4.41074e-05	169375	2.38419e-06	169375	4.64916e-05	169375	7.15256e-06	169375	3.93391e-05	169375	6.19888e-05	169375	4.64916e-05
		170000	5.36442e-05	170000	4.52995e-05	170000	2.86102e-05	170000	6.67572e-05	170000	1.78814e-05	170000	1.3113e-05	170000	5.126e-05	170000	5.126e-05	170000	0.000100136	170000	4.88758e-05	170000	7.39098e-05	170000	7.7486e-05	170000	2.5034e-05	170000	3.93391e-05	170000	5.96046e-05	170000	2.5034e-05	170000	6.55651e-05	170000	7.7486e-05	170000	6.07967e-05	170000	1.3113e-05	170000	5.36442e-05	170000	2.5034e-05	170000	6.19888e-05	170000	7.98702e-05
		170625	4.41074e-05	170625	7.15256e-05	170625	3.21865e-05	170625	4.52995e-05	170625	3.69549e-05	170625	0.000100136	170625	4.29153e-05	170625	9.17912e-05	170625	3.45707e-05	170625	8.34465e-05	170625	3.57628e-05	170625	0.000114441	170625	2.14577e-05	170625	5.00679e-05	170625	5.24521e-05	170625	9.53674e-06	170625	9.77516e-05	170625	5.126e-05	170625	3.57628e-05	170625	9.77516e-05	170625	4.76837e-05	170625	2.6226e-05	170625	4.17233e-05	170625	9.77516e-05
		171250	8.82149e-05	171250	4.29153e-05	171250	3.8147e-05	171250	7.7486e-05	171250	2.26498e-05	171250	2.26498e-05	171250	2.5034e-05	171250	4.41074e-05	171250	2.86102e-05	171250	8.10623e-05	171250	1.3113e-05	171250	5.48363e-05	171250	5.36442e-05	171250	4.52995e-05	171250	4.41074e-05	171250	5.36442e-05	171250	3.93391e-05	171250	5.36442e-05	171250	6.67572e-05	171250	5.00679e-05	171250	8.9407e-05	171250	3.8147e-05	171250	4.76837e-05	171250	9.89437e-05
		171875	2.14577e-05	171875	5.48363e-05	171875	2.86102e-05	171875	9.05991e-05	171875	3.09944e-05	171875	6.19888e-05	171875	1.43051e-05	171875	0.00010252	171875	3.57628e-05	171875	6.07967e-05	171875	5.96046e-05	171875	4.17233e-05	171875	4.17233e-05	171875	3.69549e-05	171875	0.000123978	171875	5.84126e-05	171875	5.126e-05	171875	4.76837e-06	171875	3.57628e-05	171875	2.86102e-05	171875	3.57628e-06	171875	4.76837e-05	171875	8.34465e-06	171875	8.22544e-05
		172500	5.60284e-05	172500	5.60284e-05	172500	5.96046e-06	172500	6.31809e-05	172500	4.76837e-05	172500	3.33786e-05	172500	2.6226e-05	172500	4.52995e-05	172500	5.24521e-05	172500	9.53674e-06	172500	4.76837e-05	172500	4.29153e-05	172500	0.000107288	172500	7.03335e-05	172500	2.98023e-05	172500	5.24521e-05	172500	4.76837e-05	172500	4.17233e-05	172500	5.36442e-05	172500	2.86102e-05	172500	5.96046e-06	172500	5.84126e-05	172500	7.03335e-05	172500	4.52995e-05
		173125	4.17233e-05	173125	4.17233e-05	173125	2.6226e-05	173125	3.69549e-05	173125	3.93391e-05	173125	2.38419e-05	173125	3.69549e-05	173125	7.03335e-05	173125	5.36442e-05	173125	7.39098e-05	173125	5.48363e-05	173125	3.69549e-05	173125	8.34465e-06	173125	7.15256e-05	173125	1.78814e-05	173125	0.000103712	173125	2.5034e-05	173125	2.26498e-05	173125	3.93391e-05	173125	0.000103712	173125	2.02656e-05	173125	0.000137091	173125	4.05312e-05	173125	2.38419e-05
		173750	6.4373e-05	173750	3.93391e-05	173750	5.00679e-05	173750	3.21865e-05	173750	1.66893e-05	173750	4.29153e-05	173750	7.98702e-05	173750	4.41074e-05	173750	5.24521e-05	173750	8.34465e-05	173750	6.79493e-05	173750	2.02656e-05	173750	4.17233e-05	173750	2.86102e-05	173750	2.6226e-05	173750	2.6226e-05	173750	2.5034e-05	173750	7.86781e-05	173750	5.00679e-05	173750	8.34465e-06	173750	5.00679e-05	173750	3.21865e-05	173750	2.6226e-05	173750	3.93391e-05
		174375	4.76837e-05	174375	2.26498e-05	174375	9.53674e-05	174375	3.57628e-05	174375	3.57628e-05	174375	4.76837e-05	174375	3.93391e-05	174375	1.54972e-05	174375	6.79493e-05	174375	3.45707e-05	174375	4.76837e-05	174375	3.69549e-05	174375	7.27177e-05	174375	1.43051e-05	174375	7.15256e-05	174375	7.86781e-05	174375	9.29832e-05	174375	3.33786e-05	174375	2.14577e-05	174375	2.6226e-05	174375	4.88758e-05	174375	4.76837e-05	174375	7.98702e-05	174375	4.05312e-05
		175000	0.000110865	175000	3.33786e-05	175000	5.24521e-05	175000	3.09944e-05	175000	5.00679e-05	175000	3.93391e-05	175000	2.14577e-05	175000	4.29153e-05	175000	2.74181e-05	175000	7.15256e-05	175000	8.9407e-05	175000	0.000113249	175000	5.84126e-05	175000	2.6226e-05	175000	1.66893e-05	175000	6.07967e-05	175000	2.86102e-05	175000	5.24521e-05	175000	5.60284e-05	175000	7.27177e-05	175000	0.00010252	175000	4.76837e-05	175000	6.4373e-05	175000	2.74181e-05
		175625	8.10623e-05	175625	9.29832e-05	175625	5.96046e-05	175625	4.05312e-05	175625	4.52995e-05	175625	3.45707e-05	175625	3.57628e-05	175625	3.21865e-05	175625	0.000103712	175625	5.96046e-05	175625	4.29153e-05	175625	2.5034e-05	175625	5.36442e-05	175625	5.24521e-05	175625	4.17233e-05	175625	2.74181e-05	175625	3.8147e-05	175625	2.74181e-05	175625	6.79493e-05	175625	2.74181e-05	175625	3.21865e-05	175625	2.98023e-05	175625	3.09944e-05	175625	4.88758e-05
		176250	7.39098e-05	176250	6.4373e-05	176250	4.05312e-05	176250	2.74181e-05	176250	5.36442e-05	176250	3.8147e-05	176250	5.24521e-05	176250	3.09944e-05	176250	5.96046e-05	176250	5.60284e-05	176250	5.84126e-05	176250	0.000109673	176250	3.93391e-05	176250	4.41074e-05	176250	9.29832e-05	176250	4.17233e-05	176250	6.4373e-05	176250	6.55651e-05	176250	4.64916e-05	176250	1.3113e-05	176250	5.24521e-05	176250	3.21865e-05	176250	7.7486e-05	176250	7.03335e-05
		176875	1.90735e-05	176875	1.43051e-05	176875	4.64916e-05	176875	9.17912e-05	176875	3.45707e-05	176875	0.000118017	176875	5.60284e-05	176875	4.88758e-05	176875	3.69549e-05	176875	8.82149e-05	176875	6.4373e-05	176875	7.15256e-05	176875	5.60284e-05	176875	5.36442e-05	176875	0.000104904	176875	1.78814e-05	176875	8.22544e-05	176875	0.00010252	176875	7.39098e-05	176875	2.6226e-05	176875	7.15256e-05	176875	1.3113e-05	176875	6.79493e-05	176875	1.07288e-05
		177500	2.14577e-05	177500	6.4373e-05	177500	2.14577e-05	177500	5.24521e-05	177500	0.000115633	177500	1.43051e-05	177500	2.74181e-05	177500	8.58307e-05	177500	1.07288e-05	177500	1.07288e-05	177500	4.17233e-05	177500	0.000122786	177500	2.98023e-05	177500	5.00679e-05	177500	2.26498e-05	177500	5.96046e-05	177500	1.07288e-05	177500	4.64916e-05	177500	2.74181e-05	177500	7.27177e-05	177500	7.98702e-05	177500	9.65595e-05	177500	0.000114441	177500	1.07288e-05
		178125	2.26498e-05	178125	2.26498e-05	178125	5.84126e-05	178125	4.88758e-05	178125	2.74181e-05	178125	7.27177e-05	178125	5.36442e-05	178125	6.07967e-05	178125	0.000109673	178125	3.57628e-05	178125	1.90735e-05	178125	6.4373e-05	178125	5.00679e-05	178125	7.7486e-05	178125	4.52995e-05	178125	1.43051e-05	178125	3.93391e-05	178125	1.3113e-05	178125	7.7486e-05	178125	5.60284e-05	178125	4.76837e-06	178125	5.96046e-06	178125	3.33786e-05	178125	8.9407e-05
		178750	4.64916e-05	178750	2.98023e-05	178750	5.72205e-05	178750	3.09944e-05	178750	6.07967e-05	178750	7.86781e-05	178750	3.69549e-05	178750	5.48363e-05	178750	9.41753e-05	178750	9.41753e-05	178750	1.78814e-05	178750	1.3113e-05	178750	1.78814e-05	178750	3.45707e-05	178750	2.6226e-05	178750	6.55651e-05	178750	7.03335e-05	178750	5.84126e-05	178750	2.98023e-05	178750	8.58307e-05	178750	9.29832e-05	178750	3.33786e-05	178750	1.19209e-06	178750	5.126e-05
		179375	4.41074e-05	179375	4.52995e-05	179375	3.8147e-05	179375	5.96046e-05	179375	9.05991e-05	179375	4.29153e-05	179375	1.78814e-05	179375	5.00679e-05	179375	2.5034e-05	179375	6.79493e-05	179375	1.07288e-05	179375	9.05991e-05	179375	4.41074e-05	179375	2.74181e-05	179375	3.09944e-05	179375	0.000118017	179375	3.69549e-05	179375	4.88758e-05	179375	8.70228e-05	179375	4.64916e-05	179375	5.48363e-05	179375	6.91414e-05	179375	1.19209e-05	179375	4.64916e-05
		180000	3.93391e-05	180000	7.98702e-05	180000	6.19888e-05	180000	0.000106096	180000	3.93391e-05	180000	7.15256e-05	180000	5.00679e-05	180000	5.36442e-05	180000	5.48363e-05	180000	6.4373e-05	180000	4.64916e-05	180000	4.88758e-05	180000	3.93391e-05	180000	8.22544e-05	180000	7.51019e-05	180000	2.6226e-05	180000	4.41074e-05	180000	4.64916e-05	180000	7.98702e-05	180000	3.57628e-05	180000	1.66893e-05	180000	5.96046e-05	180000	2.5034e-05	180000	2.74181e-05
		180625	6.79493e-05	180625	5.24521e-05	180625	3.21865e-05	180625	7.62939e-05	180625	5.84126e-05	180625	7.39098e-05	180625	5.48363e-05	180625	7.03335e-05	180625	4.17233e-05	180625	3.21865e-05	180625	8.22544e-05	180625	5.60284e-05	180625	1.78814e-05	180625	3.69549e-05	180625	3.57628e-05	180625	7.62939e-05	180625	8.46386e-05	180625	3.45707e-05	180625	1.78814e-05	180625	1.78814e-05	180625	2.14577e-05	180625	7.39098e-05	180625	4.52995e-05	180625	1.19209e-05
		181250	2.14577e-05	181250	4.52995e-05	181250	2.02656e-05	181250	3.8147e-05	181250	9.53674e-05	181250	1.78814e-05	181250	2.5034e-05	181250	1.90735e-05	181250	5.96046e-05	181250	1.78814e-05	181250	9.41753e-05	181250	5.72205e-05	181250	5.126e-05	181250	3.8147e-05	181250	1.90735e-05	181250	2.02656e-05	181250	6.79493e-05	181250	3.33786e-05	181250	7.98702e-05	181250	0.000103712	181250	8.34465e-06	181250	5.36442e-05	181250	4.64916e-05	181250	7.15256e-05
		181875	7.27177e-05	181875	8.34465e-06	181875	6.55651e-05	181875	1.43051e-05	181875	2.86102e-05	181875	2.86102e-05	181875	7.62939e-05	181875	6.91414e-05	181875	3.69549e-05	181875	7.51019e-05	181875	4.17233e-05	181875	3.45707e-05	181875	6.19888e-05	181875	6.67572e-05	181875	2.14577e-05	181875	0.00012517	181875	9.53674e-06	181875	7.39098e-05	181875	2.74181e-05	181875	3.09944e-05	181875	0.00010252	181875	2.6226e-05	181875	3.33786e-05	181875	5.126e-05
		182500	3.57628e-05	182500	6.4373e-05	182500	4.29153e-05	182500	7.51019e-05	182500	7.27177e-05	182500	1.19209e-05	182500	7.7486e-05	182500	1.3113e-05	182500	5.00679e-05	182500	2.38419e-05	182500	1.66893e-05	182500	0.000119209	182500	1.78814e-05	182500	1.78814e-05	182500	1.19209e-05	182500	2.14577e-05	182500	6.55651e-05	182500	4.52995e-05	182500	6.55651e-05	182500	5.36442e-05	182500	6.79493e-05	182500	1.66893e-05	182500	1.78814e-05	182500	8.34465e-06
		183125	0.00013113	183125	3.93391e-05	183125	2.5034e-05	183125	4.52995e-05	183125	1.43051e-05	183125	8.70228e-05	183125	6.55651e-05	183125	3.69549e-05	183125	6.07967e-05	183125	3.57628e-05	183125	7.62939e-05	183125	3.69549e-05	183125	3.09944e-05	183125	3.45707e-05	183125	3.57628e-05	183125	6.91414e-05	183125	7.98702e-05	183125	5.72205e-05	183125	3.69549e-05	183125	6.31809e-05	183125	3.69549e-05	183125	5.96046e-05	183125	7.7486e-05	183125	4.17233e-05
		183750	1.90735e-05	183750	3.8147e-05	183750	2.6226e-05	183750	0.000104904	183750	2.38419e-05	183750	4.17233e-05	183750	9.29832e-05	183750	1.3113e-05	183750	5.72205e-05	183750	4.41074e-05	183750	2.86102e-05	183750	3.57628e-05	183750	7.62939e-05	183750	4.88758e-05	183750	0.000134706	183750	7.27177e-05	183750	4.29153e-05	183750	4.76837e-05	183750	5.72205e-05	183750	5.96046e-05	183750	5.84126e-05	183750	5.84126e-05	183750	1.3113e-05	183750	7.03335e-05
		184375	4.88758e-05	184375	5.96046e-05	184375	2.6226e-05	184375	7.39098e-05	184375	2.6226e-05	184375	3.57628e-05	184375	1.07288e-05	184375	5.96046e-05	184375	4.76837e-05	184375	3.69549e-05	184375	7.15256e-05	184375	6.19888e-05	184375	3.69549e-05	184375	9.41753e-05	184375	7.62939e-05	184375	6.07967e-05	184375	5.48363e-05	184375	7.03335e-05	184375	3.57628e-05	184375	2.86102e-05	184375	0.000114441	184375	3.93391e-05	184375	2.98023e-05	184375	3.45707e-05
		185000	6.67572e-05	185000	4.41074e-05	185000	7.27177e-05	185000	3.93391e-05	185000	7.86781e-05	185000	5.126e-05	185000	0.000101328	185000	0.000126362	185000	1.43051e-05	185000	5.24521e-05	185000	7.51019e-05	185000	7.03335e-05	185000	7.98702e-05	185000	3.69549e-05	185000	3.57628e-05	185000	4.64916e-05	185000	5.00679e-05	185000	8.46386e-05	185000	7.39098e-05	185000	3.21865e-05	185000	3.21865e-05	185000	1.19209e-05	185000	5.48363e-05	185000	3.69549e-05
		185625	2.14577e-05	185625	9.41753e-05	185625	7.15256e-05	185625	9.53674e-06	185625	7.39098e-05	185625	4.64916e-05	185625	2.86102e-05	185625	5.48363e-05	185625	3.69549e-05	185625	1.3113e-05	185625	4.52995e-05	185625	5.72205e-05	185625	3.33786e-05	185625	2.74181e-05	185625	4.05312e-05	185625	3.09944e-05	185625	8.22544e-05	185625	4.76837e-05	185625	7.03335e-05	185625	3.33786e-05	185625	2.26498e-05	185625	2.86102e-05	185625	3.45707e-05	185625	4.88758e-05
		186250	3.69549e-05	186250	9.77516e-05	186250	3.09944e-05	186250	3.57628e-05	186250	4.76837e-05	186250	3.57628e-06	186250	1.78814e-05	186250	1.78814e-05	186250	5.24521e-05	186250	4.88758e-05	186250	5.36442e-05	186250	7.27177e-05	186250	4.29153e-05	186250	5.84126e-05	186250	5.24521e-05	186250	4.88758e-05	186250	6.55651e-05	186250	1.66893e-05	186250	7.86781e-05	186250	4.76837e-06	186250	7.7486e-05	186250	0.000113249	186250	2.74181e-05	186250	3.93391e-05
		186875	6.55651e-05	186875	3.8147e-05	186875	4.64916e-05	186875	4.29153e-05	186875	6.55651e-05	186875	1.78814e-05	186875	2.74181e-05	186875	4.52995e-05	186875	7.62939e-05	186875	4.76837e-05	186875	4.88758e-05	186875	8.22544e-05	186875	4.64916e-05	186875	2.86102e-05	186875	1.90735e-05	186875	3.8147e-05	186875	4.41074e-05	186875	3.09944e-05	186875	5.72205e-05	186875	6.4373e-05	186875	3.69549e-05	186875	7.15256e-05	186875	4.29153e-05	186875	3.93391e-05
		187500	3.33786e-05	187500	7.03335e-05	187500	4.76837e-06	187500	6.4373e-05	187500	0.000103712	187500	2.26498e-05	187500	3.33786e-05	187500	2.98023e-05	187500	7.27177e-05	187500	3.21865e-05	187500	2.6226e-05	187500	9.29832e-05	187500	5.00679e-05	187500	2.6226e-05	187500	1.19209e-05	187500	6.55651e-05	187500	8.34465e-05	187500	2.86102e-05	187500	5.60284e-05	187500	7.7486e-05	187500	6.67572e-05	187500	0.00010848	187500	6.4373e-05	187500	3.09944e-05
		188125	5.36442e-05	188125	2.74181e-05	188125	2.6226e-05	188125	6.55651e-05	188125	3.33786e-05	188125	4.05312e-05	188125	2.98023e-05	188125	9.53674e-06	188125	6.31809e-05	188125	2.86102e-05	188125	3.21865e-05	188125	4.76837e-05	188125	2.02656e-05	188125	2.02656e-05	188125	3.57628e-05	188125	4.29153e-05	188125	1.3113e-05	188125	9.05991e-05	188125	2.02656e-05	188125	5.36442e-05	188125	6.31809e-05	188125	1.66893e-05	188125	2.74181e-05	188125	4.76837e-05
		188750	0.000152588	188750	1.43051e-05	188750	9.05991e-05	188750	7.51019e-05	188750	1.54972e-05	188750	4.05312e-05	188750	2.86102e-05	188750	2.86102e-05	188750	3.8147e-05	188750	4.52995e-05	188750	4.41074e-05	188750	2.86102e-05	188750	5.36442e-05	188750	6.4373e-05	188750	8.34465e-06	188750	5.72205e-05	188750	3.69549e-05	188750	5.60284e-05	188750	4.64916e-05	188750	4.88758e-05	188750	0.000135899	188750	2.14577e-05	188750	5.00679e-05	188750	9.53674e-05
		189375	2.14577e-05	189375	7.51019e-05	189375	9.53674e-06	189375	2.74181e-05	189375	5.126e-05	189375	3.8147e-05	189375	5.60284e-05	189375	6.55651e-05	189375	7.27177e-05	189375	5.48363e-05	189375	3.09944e-05	189375	3.45707e-05	189375	4.64916e-05	189375	4.05312e-05	189375	5.60284e-05	189375	3.93391e-05	189375	7.51019e-05	189375	5.24521e-05	189375	2.98023e-05	189375	4.29153e-05	189375	5.96046e-05	189375	1.90735e-05	189375	7.7486e-05	189375	4.76837e-05
		190000	3.33786e-05	190000	1.90735e-05	190000	3.57628e-05	190000	6.67572e-05	190000	3.21865e-05	190000	4.64916e-05	190000	3.69549e-05	190000	6.79493e-05	190000	3.57628e-05	190000	7.86781e-05	190000	1.3113e-05	190000	6.19888e-05	190000	6.07967e-05	190000	5.84126e-05	190000	0.000109673	190000	1.78814e-05	190000	4.76837e-05	190000	3.8147e-05	190000	0.000119209	190000	5.84126e-05	190000	2.26498e-05	190000	5.72205e-05	190000	2.86102e-05	190000	1.43051e-05
		190625	8.58307e-05	190625	3.69549e-05	190625	5.36442e-05	190625	4.05312e-05	190625	3.93391e-05	190625	8.46386e-05	190625	8.34465e-06	190625	9.17912e-05	190625	3.33786e-05	190625	6.07967e-05	190625	0	190625	3.57628e-05	190625	1.3113e-05	190625	4.05312e-05	190625	6.91414e-05	190625	9.05991e-05	190625	4.64916e-05	190625	7.62939e-05	190625	5.00679e-05	190625	6.07967e-05	190625	2.26498e-05	190625	5.126e-05	190625	9.53674e-05	190625	3.33786e-05
		191250	8.34465e-06	191250	0.000119209	191250	5.48363e-05	191250	7.62939e-05	191250	2.86102e-05	191250	5.126e-05	191250	1.3113e-05	191250	2.26498e-05	191250	6.67572e-05	191250	7.27177e-05	191250	6.19888e-05	191250	3.09944e-05	191250	3.69549e-05	191250	4.64916e-05	191250	4.29153e-05	191250	4.05312e-05	191250	5.60284e-05	191250	3.8147e-05	191250	0.000104904	191250	5.48363e-05	191250	0.000116825	191250	2.98023e-05	191250	5.84126e-05	191250	7.03335e-05
		191875	8.34465e-06	191875	9.65595e-05	191875	5.126e-05	191875	5.36442e-05	191875	2.38419e-05	191875	4.41074e-05	191875	3.09944e-05	191875	2.74181e-05	191875	4.76837e-05	191875	5.48363e-05	191875	7.03335e-05	191875	5.60284e-05	191875	2.6226e-05	191875	2.74181e-05	191875	4.64916e-05	191875	2.26498e-05	191875	0	191875	4.29153e-05	191875	9.41753e-05	191875	5.24521e-05	191875	5.60284e-05	191875	4.17233e-05	191875	5.60284e-05	191875	2.6226e-05
		192500	7.39098e-05	192500	1.90735e-05	192500	3.09944e-05	192500	5.24521e-05	192500	3.93391e-05	192500	0.00010252	192500	0.000109673	192500	0.000100136	192500	7.15256e-05	192500	5.36442e-05	192500	7.62939e-05	192500	3.33786e-05	192500	6.07967e-05	192500	8.22544e-05	192500	7.51019e-05	192500	2.6226e-05	192500	6.55651e-05	192500	3.33786e-05	192500	6.19888e-05	192500	4.17233e-05	192500	6.67572e-05	192500	2.74181e-05	192500	2.98023e-05	192500	3.45707e-05
		193125	5.36442e-05	193125	0.00010252	193125	3.69549e-05	193125	2.5034e-05	193125	5.00679e-05	193125	3.45707e-05	193125	7.27177e-05	193125	4.05312e-05	193125	2.26498e-05	193125	9.17912e-05	193125	0.00010848	193125	4.64916e-05	193125	2.38419e-05	193125	6.55651e-05	193125	4.29153e-05	193125	8.34465e-06	193125	7.27177e-05	193125	1.78814e-05	193125	6.79493e-05	193125	9.53674e-05	193125	7.39098e-05	193125	2.26498e-05	193125	4.76837e-05	193125	7.27177e-05
		193750	5.84126e-05	193750	1.19209e-05	193750	6.55651e-05	193750	5.84126e-05	193750	3.93391e-05	193750	5.48363e-05	193750	5.00679e-05	193750	1.3113e-05	193750	6.07967e-05	193750	0.000119209	193750	7.86781e-05	193750	6.31809e-05	193750	4.05312e-05	193750	1.19209e-05	193750	5.60284e-05	193750	1.66893e-05	193750	7.62939e-05	193750	4.88758e-05	193750	4.64916e-05	193750	4.76837e-05	193750	6.31809e-05	193750	5.48363e-05	193750	9.53674e-05	193750	3.93391e-05
		194375	0.00010848	194375	2.38419e-05	194375	0.00010848	194375	4.17233e-05	194375	2.14577e-05	194375	4.29153e-05	194375	5.48363e-05	194375	8.34465e-06	194375	4.64916e-05	194375	6.31809e-05	194375	3.57628e-05	194375	2.02656e-05	194375	2.5034e-05	194375	6.55651e-05	194375	3.21865e-05	194375	2.38419e-05	194375	9.89437e-05	194375	1.3113e-05	194375	1.07288e-05	194375	1.90735e-05	194375	6.79493e-05	194375	6.31809e-05	194375	7.15256e-05	194375	1.78814e-05
		195000	4.29153e-05	195000	6.4373e-05	195000	2.6226e-05	195000	2.26498e-05	195000	4.64916e-05	195000	3.93391e-05	195000	7.27177e-05	195000	5.00679e-05	195000	7.15256e-05	195000	3.69549e-05	195000	2.98023e-05	195000	6.07967e-05	195000	4.05312e-05	195000	7.86781e-05	195000	4.29153e-05	195000	5.96046e-05	195000	3.93391e-05	195000	8.58307e-05	195000	1.3113e-05	195000	2.6226e-05	195000	0.000133514	195000	7.98702e-05	195000	6.19888e-05	195000	6.91414e-05
		195625	8.34465e-05	195625	7.15256e-05	195625	4.88758e-05	195625	2.14577e-05	195625	7.86781e-05	195625	5.36442e-05	195625	2.14577e-05	195625	3.57628e-05	195625	3.33786e-05	195625	7.39098e-05	195625	4.41074e-05	195625	1.78814e-05	195625	3.45707e-05	195625	7.03335e-05	195625	7.51019e-05	195625	6.79493e-05	195625	5.24521e-05	195625	6.79493e-05	195625	2.02656e-05	195625	1.90735e-05	195625	9.89437e-05	195625	1.66893e-05	195625	6.19888e-05	195625	3.93391e-05
		196250	3.21865e-05	196250	5.72205e-05	196250	0.000107288	196250	4.05312e-05	196250	6.19888e-05	196250	4.76837e-05	196250	5.84126e-05	196250	3.45707e-05	196250	1.66893e-05	196250	4.64916e-05	196250	2.26498e-05	196250	4.52995e-05	196250	7.39098e-05	196250	3.09944e-05	196250	8.58307e-05	196250	6.19888e-05	196250	8.82149e-05	196250	1.54972e-05	196250	3.33786e-05	196250	9.53674e-06	196250	5.96046e-05	196250	5.126e-05	196250	4.29153e-05	196250	2.6226e-05
		196875	3.57628e-05	196875	0.000116825	196875	4.29153e-05	196875	4.29153e-05	196875	2.5034e-05	196875	4.76837e-05	196875	4.76837e-06	196875	0.000113249	196875	4.64916e-05	196875	3.93391e-05	196875	4.41074e-05	196875	4.29153e-05	196875	0.000113249	196875	7.03335e-05	196875	3.8147e-05	196875	5.36442e-05	196875	3.09944e-05	196875	9.65595e-05	196875	4.52995e-05	196875	4.29153e-05	196875	9.53674e-05	196875	6.55651e-05	196875	4.64916e-05	196875	6.19888e-05
		197500	6.91414e-05	197500	9.53674e-05	197500	7.15256e-05	197500	4.05312e-05	197500	2.26498e-05	197500	2.38419e-05	197500	2.02656e-05	197500	5.48363e-05	197500	5.24521e-05	197500	3.8147e-05	197500	8.82149e-05	197500	3.69549e-05	197500	3.33786e-05	197500	3.09944e-05	197500	0.000101328	197500	4.17233e-05	197500	3.93391e-05	197500	5.96046e-05	197500	3.93391e-05	197500	7.7486e-05	197500	5.36442e-05	197500	2.38419e-06	197500	5.96046e-05	197500	3.69549e-05
		198125	3.33786e-05	198125	6.91414e-05	198125	2.74181e-05	198125	9.53674e-06	198125	2.5034e-05	198125	1.54972e-05	198125	5.48363e-05	198125	3.45707e-05	198125	9.77516e-05	198125	4.76837e-05	198125	4.52995e-05	198125	3.8147e-05	198125	0.000106096	198125	2.02656e-05	198125	6.19888e-05	198125	1.90735e-05	198125	5.96046e-05	198125	5.72205e-05	198125	2.98023e-05	198125	2.14577e-05	198125	4.52995e-05	198125	4.52995e-05	198125	6.79493e-05	198125	3.8147e-05
		198750	7.03335e-05	198750	3.69549e-05	198750	1.19209e-05	198750	4.17233e-05	198750	3.09944e-05	198750	3.21865e-05	198750	3.8147e-05	198750	4.17233e-05	198750	6.31809e-05	198750	5.36442e-05	198750	5.96046e-05	198750	3.8147e-05	198750	9.17912e-05	198750	4.64916e-05	198750	9.53674e-05	198750	6.67572e-05	198750	1.07288e-05	198750	8.9407e-05	198750	5.60284e-05	198750	3.57628e-05	198750	5.60284e-05	198750	8.58307e-05	198750	5.36442e-05	198750	4.41074e-05
		199375	2.74181e-05	199375	4.52995e-05	199375	7.15256e-05	199375	8.34465e-06	199375	0.00013113	199375	3.21865e-05	199375	2.6226e-05	199375	7.15256e-06	199375	3.33786e-05	199375	6.31809e-05	199375	3.57628e-05	199375	5.48363e-05	199375	8.34465e-06	199375	5.72205e-05	199375	0.000107288	199375	6.07967e-05	199375	2.98023e-05	199375	0.000100136	199375	5.24521e-05	199375	5.24521e-05	199375	2.38419e-05	199375	8.34465e-05	199375	7.03335e-05	199375	4.41074e-05
		200000	5.36442e-05	200000	9.53674e-06	200000	6.31809e-05	200000	1.19209e-05	200000	9.05991e-05	200000	8.58307e-05	200000	7.15256e-06	200000	8.58307e-05	200000	2.6226e-05	200000	5.60284e-05	200000	4.29153e-05	200000	3.21865e-05	200000	6.19888e-05	200000	5.84126e-05	200000	2.98023e-05	200000	6.31809e-05	200000	3.33786e-05	200000	3.45707e-05	200000	4.52995e-05	200000	8.34465e-06	200000	9.65595e-05	200000	8.82149e-05	200000	6.07967e-05	200000	4.17233e-05
		200625	6.55651e-05	200625	4.41074e-05	200625	5.60284e-05	200625	8.34465e-05	200625	5.60284e-05	200625	7.15256e-06	200625	6.31809e-05	200625	5.24521e-05	200625	4.52995e-05	200625	0.000101328	200625	8.34465e-05	200625	9.65595e-05	200625	1.54972e-05	200625	0.000101328	200625	4.29153e-05	200625	6.55651e-05	200625	5.84126e-05	200625	7.27177e-05	200625	7.62939e-05	200625	4.29153e-05	200625	8.22544e-05	200625	3.33786e-05	200625	7.98702e-05	200625	7.03335e-05
		201250	6.91414e-05	201250	3.45707e-05	201250	3.57628e-06	201250	0.00012517	201250	4.17233e-05	201250	9.53674e-06	201250	6.4373e-05	201250	7.51019e-05	201250	5.60284e-05	201250	4.52995e-05	201250	5.36442e-05	201250	1.90735e-05	201250	0.000112057	201250	1.3113e-05	201250	5.126e-05	201250	7.98702e-05	201250	8.46386e-05	201250	4.76837e-06	201250	3.93391e-05	201250	8.9407e-05	201250	5.126e-05	201250	8.34465e-06	201250	2.6226e-05	201250	9.77516e-05
		201875	7.27177e-05	201875	4.05312e-05	201875	1.07288e-05	201875	5.36442e-05	201875	0.000123978	201875	4.41074e-05	201875	2.38419e-05	201875	2.98023e-05	201875	9.89437e-05	201875	7.86781e-05	201875	3.09944e-05	201875	2.6226e-05	201875	6.19888e-05	201875	9.41753e-05	201875	8.22544e-05	201875	8.82149e-05	201875	3.45707e-05	201875	9.05991e-05	201875	4.88758e-05	201875	1.90735e-05	201875	2.86102e-05	201875	2.98023e-05	201875	8.10623e-05	201875	9.53674e-06
		202500	1.54972e-05	202500	5.96046e-05	202500	3.09944e-05	202500	0.000101328	202500	2.14577e-05	202500	1.07288e-05	202500	5.96046e-06	202500	3.09944e-05	202500	6.91414e-05	202500	7.03335e-05	202500	6.91414e-05	202500	5.126e-05	202500	5.48363e-05	202500	3.09944e-05	202500	0.000109673	202500	5.24521e-05	202500	4.52995e-05	202500	8.34465e-05	202500	9.29832e-05	202500	8.70228e-05	202500	5.72205e-05	202500	0.000112057	202500	2.6226e-05	202500	4.29153e-05
		203125	2.5034e-05	203125	4.29153e-05	203125	1.90735e-05	203125	3.33786e-05	203125	3.33786e-05	203125	4.76837e-06	203125	5.36442e-05	203125	2.26498e-05	203125	6.55651e-05	203125	9.53674e-06	203125	2.5034e-05	203125	4.05312e-05	203125	3.45707e-05	203125	5.60284e-05	203125	8.70228e-05	203125	7.39098e-05	203125	5.72205e-05	203125	7.27177e-05	203125	7.39098e-05	203125	3.8147e-05	203125	0.000121593	203125	3.57628e-05	203125	5.36442e-05	203125	6.19888e-05
		203750	3.69549e-05	203750	0.000115633	203750	2.26498e-05	203750	8.10623e-05	203750	6.31809e-05	203750	5.84126e-05	203750	1.78814e-05	203750	2.98023e-05	203750	6.79493e-05	203750	2.74181e-05	203750	8.82149e-05	203750	5.72205e-05	203750	4.52995e-05	203750	2.6226e-05	203750	3.33786e-05	203750	0.000112057	203750	5.96046e-05	203750	1.66893e-05	203750	2.98023e-05	203750	5.84126e-05	203750	6.55651e-05	203750	0.000115633	203750	7.27177e-05	203750	3.09944e-05
		204375	3.93391e-05	204375	2.74181e-05	204375	3.93391e-05	204375	2.38419e-05	204375	2.38419e-05	204375	2.5034e-05	204375	2.38419e-05	204375	3.45707e-05	204375	0.000100136	204375	5.60284e-05	204375	3.93391e-05	204375	2.98023e-05	204375	3.45707e-05	204375	6.67572e-05	204375	1.54972e-05	204375	2.02656e-05	204375	1.07288e-05	204375	2.14577e-05	204375	6.07967e-05	204375	3.69549e-05	204375	7.62939e-05	204375	0.000126362	204375	9.53674e-05	204375	4.05312e-05
		205000	5.72205e-05	205000	2.98023e-05	205000	9.89437e-05	205000	5.96046e-05	205000	7.15256e-05	205000	6.31809e-05	205000	5.48363e-05	205000	2.86102e-05	205000	6.4373e-05	205000	6.07967e-05	205000	3.09944e-05	205000	3.69549e-05	205000	2.5034e-05	205000	5.24521e-05	205000	8.22544e-05	205000	6.4373e-05	205000	4.17233e-05	205000	8.10623e-05	205000	9.53674e-05	205000	8.58307e-05	205000	7.86781e-05	205000	5.00679e-05	205000	7.27177e-05	205000	7.39098e-05
		205625	8.46386e-05	205625	3.8147e-05	205625	5.48363e-05	205625	5.24521e-05	205625	3.21865e-05	205625	9.29832e-05	205625	6.91414e-05	205625	4.05312e-05	205625	8.34465e-05	205625	3.57628e-05	205625	5.60284e-05	205625	0.000104904	205625	4.05312e-05	205625	6.67572e-05	205625	7.98702e-05	205625	5.36442e-05	205625	2.5034e-05	205625	1.90735e-05	205625	3.33786e-05	205625	8.34465e-05	205625	8.70228e-05	205625	3.8147e-05	205625	5.60284e-05	205625	0.000104904
		206250	4.64916e-05	206250	5.36442e-05	206250	0.000101328	206250	7.7486e-05	206250	2.02656e-05	206250	3.69549e-05	206250	5.126e-05	206250	2.5034e-05	206250	5.00679e-05	206250	2.14577e-05	206250	7.39098e-05	206250	4.88758e-05	206250	4.52995e-05	206250	3.33786e-05	206250	3.8147e-05	206250	5.84126e-05	206250	7.62939e-05	206250	3.21865e-05	206250	0.000112057	206250	4.05312e-05	206250	0.000178814	206250	0.000114441	206250	1.54972e-05	206250	7.51019e-05
		206875	5.60284e-05	206875	9.65595e-05	206875	7.7486e-05	206875	8.34465e-05	206875	3.09944e-05	206875	0.000100136	206875	5.60284e-05	206875	4.17233e-05	206875	2.14577e-05	206875	2.02656e-05	206875	2.5034e-05	206875	5.126e-05	206875	4.52995e-05	206875	6.4373e-05	206875	7.39098e-05	206875	2.14577e-05	206875	5.48363e-05	206875	5.60284e-05	206875	7.27177e-05	206875	0.00012517	206875	7.98702e-05	206875	7.03335e-05	206875	7.15256e-05	206875	5.36442e-05
		207500	5.48363e-05	207500	4.64916e-05	207500	6.67572e-05	207500	6.07967e-05	207500	4.05312e-05	207500	2.6226e-05	207500	1.07288e-05	207500	3.21865e-05	207500	5.126e-05	207500	7.15256e-05	207500	7.98702e-05	207500	0.000109673	207500	2.98023e-05	207500	7.15256e-05	207500	9.89437e-05	207500	9.53674e-05	207500	7.27177e-05	207500	6.79493e-05	207500	2.26498e-05	207500	1.43051e-05	207500	8.58307e-05	207500	4.64916e-05	207500	4.52995e-05	207500	6.4373e-05
		208125	5.48363e-05	208125	3.93391e-05	208125	5.96046e-06	208125	9.41753e-05	208125	4.05312e-05	208125	1.54972e-05	208125	0.000114441	208125	4.41074e-05	208125	7.98702e-05	208125	5.84126e-05	208125	6.31809e-05	208125	6.79493e-05	208125	7.98702e-05	208125	1.54972e-05	208125	4.17233e-05	208125	4.88758e-05	208125	4.17233e-05	208125	5.84126e-05	208125	3.93391e-05	208125	6.79493e-05	208125	9.53674e-05	208125	0.000123978	208125	4.29153e-05	208125	0.000100136
		208750	2.5034e-05	208750	2.26498e-05	208750	5.126e-05	208750	1.07288e-05	208750	4.88758e-05	208750	3.57628e-05	208750	7.98702e-05	208750	5.24521e-05	208750	4.17233e-05	208750	4.64916e-05	208750	7.15256e-05	208750	8.22544e-05	208750	9.41753e-05	208750	7.27177e-05	208750	4.29153e-05	208750	5.24521e-05	208750	0.00010848	208750	2.38419e-05	208750	4.88758e-05	208750	2.02656e-05	208750	7.03335e-05	208750	9.17912e-05	208750	7.39098e-05	208750	2.26498e-05
		209375	3.93391e-05	209375	4.29153e-05	209375	2.6226e-05	209375	7.7486e-05	209375	1.78814e-05	209375	2.74181e-05	209375	0.000106096	209375	7.62939e-05	209375	5.00679e-05	209375	4.52995e-05	209375	9.17912e-05	209375	4.88758e-05	209375	8.82149e-05	209375	4.05312e-05	209375	3.69549e-05	209375	5.72205e-05	209375	6.79493e-05	209375	7.15256e-05	209375	4.76837e-05	209375	2.5034e-05	209375	7.62939e-05	209375	0.000112057	209375	7.98702e-05	209375	6.19888e-05
		210000	1.19209e-06	210000	4.05312e-05	210000	4.41074e-05	210000	2.02656e-05	210000	4.17233e-05	210000	8.34465e-05	210000	2.26498e-05	210000	3.69549e-05	210000	4.05312e-05	210000	2.38419e-05	210000	8.34465e-05	210000	7.51019e-05	210000	3.57628e-05	210000	5.48363e-05	210000	0.000133514	210000	4.29153e-05	210000	4.29153e-05	210000	3.09944e-05	210000	0.000100136	210000	4.05312e-05	210000	4.17233e-05	210000	7.62939e-05	210000	7.62939e-05	210000	0.000101328
		210625	0.000100136	210625	3.57628e-05	210625	5.96046e-05	210625	6.91414e-05	210625	7.27177e-05	210625	2.26498e-05	210625	8.58307e-05	210625	2.5034e-05	210625	4.64916e-05	210625	3.45707e-05	210625	2.5034e-05	210625	5.72205e-05	210625	4.76837e-05	210625	5.72205e-05	210625	3.45707e-05	210625	5.72205e-05	210625	6.91414e-05	210625	7.62939e-05	210625	1.07288e-05	210625	5.24521e-05	210625	3.45707e-05	210625	0.000164509	210625	9.29832e-05	210625	7.86781e-05
		211250	7.39098e-05	211250	6.4373e-05	211250	7.03335e-05	211250	5.96046e-05	211250	9.89437e-05	211250	3.45707e-05	211250	3.33786e-05	211250	6.4373e-05	211250	5.36442e-05	211250	5.60284e-05	211250	0.000113249	211250	3.45707e-05	211250	3.33786e-05	211250	4.88758e-05	211250	8.10623e-05	211250	3.09944e-05	211250	8.46386e-05	211250	7.62939e-05	211250	6.55651e-05	211250	2.38419e-05	211250	0.000137091	211250	7.98702e-05	211250	2.74181e-05	211250	9.05991e-05
		211875	2.6226e-05	211875	1.90735e-05	211875	1.66893e-05	211875	5.126e-05	211875	7.62939e-05	211875	8.34465e-05	211875	8.34465e-05	211875	4.76837e-05	211875	6.07967e-05	211875	3.45707e-05	211875	5.24521e-05	211875	8.70228e-05	211875	2.38419e-06	211875	4.88758e-05	211875	1.66893e-05	211875	7.15256e-05	211875	2.74181e-05	211875	1.19209e-05	211875	1.3113e-05	211875	4.76837e-05	211875	2.26498e-05	211875	8.82149e-05	211875	6.4373e-05	211875	7.7486e-05
		212500	5.60284e-05	212500	7.03335e-05	212500	2.86102e-05	212500	3.33786e-05	212500	9.17912e-05	212500	5.84126e-05	212500	1.54972e-05	212500	3.69549e-05	212500	3.69549e-05	212500	4.52995e-05	212500	1.19209e-06	212500	4.17233e-05	212500	4.76837e-05	212500	5.00679e-05	212500	5.72205e-05	212500	4.52995e-05	212500	7.27177e-05	212500	5.72205e-05	212500	6.55651e-05	212500	5.00679e-05	212500	7.7486e-05	212500	3.93391e-05	212500	4.88758e-05	212500	4.17233e-05
		213125	9.17912e-05	213125	4.05312e-05	213125	5.24521e-05	213125	8.34465e-06	213125	0.000112057	213125	4.76837e-05	213125	7.51019e-05	213125	4.76837e-06	213125	7.03335e-05	213125	4.05312e-05	213125	3.69549e-05	213125	3.33786e-05	213125	8.9407e-05	213125	5.96046e-05	213125	2.26498e-05	213125	5.96046e-05	213125	0.000128746	213125	6.31809e-05	213125	5.48363e-05	213125	3.8147e-05	213125	7.98702e-05	213125	5.72205e-05	213125	7.27177e-05	213125	7.51019e-05
		213750	8.46386e-05	213750	7.03335e-05	213750	6.19888e-05	213750	6.91414e-05	213750	1.90735e-05	213750	1.3113e-05	213750	5.60284e-05	213750	1.43051e-05	213750	0.00010252	213750	1.78814e-05	213750	3.21865e-05	213750	4.05312e-05	213750	2.14577e-05	213750	2.14577e-05	213750	4.41074e-05	213750	3.21865e-05	213750	6.19888e-05	213750	3.09944e-05	213750	7.51019e-05	213750	1.43051e-05	213750	0.00010252	213750	8.70228e-05	213750	6.07967e-05	213750	9.17912e-05
		214375	4.41074e-05	214375	4.76837e-05	214375	4.41074e-05	214375	5.48363e-05	214375	1.90735e-05	214375	6.79493e-05	214375	2.6226e-05	214375	1.78814e-05	214375	6.31809e-05	214375	4.05312e-05	214375	3.09944e-05	214375	3.09944e-05	214375	4.88758e-05	214375	3.8147e-05	214375	8.70228e-05	214375	2.86102e-05	214375	7.62939e-05	214375	7.62939e-05	214375	6.07967e-05	214375	4.29153e-05	214375	0.000137091	214375	1.54972e-05	214375	0.00010252	214375	5.48363e-05
		215000	3.45707e-05	215000	8.10623e-05	215000	4.76837e-05	215000	3.45707e-05	215000	2.98023e-05	215000	4.64916e-05	215000	4.88758e-05	215000	9.29832e-05	215000	3.33786e-05	215000	3.57628e-06	215000	7.03335e-05	215000	0.00010848	215000	2.38419e-05	215000	0.000109673	215000	2.38419e-05	215000	5.96046e-05	215000	5.72205e-05	215000	3.93391e-05	215000	8.70228e-05	215000	7.03335e-05	215000	0.000122786	215000	7.27177e-05	215000	9.65595e-05	215000	9.65595e-05
		215625	7.7486e-05	215625	2.86102e-05	215625	7.27177e-05	215625	1.3113e-05	215625	5.96046e-05	215625	3.69549e-05	215625	3.69549e-05	215625	0.000129938	215625	7.7486e-05	215625	2.02656e-05	215625	8.34465e-06	215625	2.86102e-05	215625	5.60284e-05	215625	6.79493e-05	215625	3.33786e-05	215625	7.51019e-05	215625	2.02656e-05	215625	2.6226e-05	215625	0.000101328	215625	4.17233e-05	215625	6.07967e-05	215625	0.000123978	215625	0.000135899	215625	4.41074e-05
		216250	8.58307e-05	216250	3.21865e-05	216250	2.98023e-05	216250	0.000122786	216250	7.27177e-05	216250	8.58307e-05	216250	2.74181e-05	216250	4.88758e-05	216250	6.79493e-05	216250	2.98023e-05	216250	1.90735e-05	216250	3.45707e-05	216250	4.17233e-05	216250	2.5034e-05	216250	3.09944e-05	216250	5.96046e-05	216250	7.7486e-05	216250	6.55651e-05	216250	7.98702e-05	216250	5.72205e-05	216250	0.000112057	216250	9.17912e-05	216250	4.52995e-05	216250	2.98023e-05
		216875	8.34465e-06	216875	1.66893e-05	216875	6.79493e-05	216875	3.21865e-05	216875	3.09944e-05	216875	8.70228e-05	216875	7.15256e-05	216875	7.51019e-05	216875	6.91414e-05	216875	4.76837e-05	216875	6.19888e-05	216875	5.84126e-05	216875	0.000114441	216875	2.5034e-05	216875	2.6226e-05	216875	3.45707e-05	216875	4.88758e-05	216875	1.66893e-05	216875	7.15256e-05	216875	6.91414e-05	216875	3.8147e-05	216875	0.000109673	216875	5.00679e-05	216875	0.00010848
		217500	5.60284e-05	217500	5.60284e-05	217500	7.39098e-05	217500	4.17233e-05	217500	3.8147e-05	217500	3.45707e-05	217500	7.7486e-05	217500	6.4373e-05	217500	6.07967e-05	217500	7.15256e-05	217500	1.66893e-05	217500	5.96046e-05	217500	4.41074e-05	217500	5.24521e-05	217500	2.14577e-05	217500	8.22544e-05	217500	7.15256e-05	217500	3.21865e-05	217500	2.02656e-05	217500	3.93391e-05	217500	0.000132322	217500	5.96046e-05	217500	0.000112057	217500	0.000121593
		218125	5.96046e-05	218125	2.74181e-05	218125	8.34465e-05	218125	5.36442e-05	218125	3.57628e-06	218125	6.79493e-05	218125	6.31809e-05	218125	1.78814e-05	218125	8.82149e-05	218125	0.000101328	218125	0.000107288	218125	0.000174046	218125	7.51019e-05	218125	4.88758e-05	218125	6.07967e-05	218125	7.15256e-05	218125	6.19888e-05	218125	1.19209e-05	218125	4.88758e-05	218125	2.5034e-05	218125	8.34465e-05	218125	0.000154972	218125	9.05991e-05	218125	0.000157356
		218750	2.98023e-05	218750	7.51019e-05	218750	3.93391e-05	218750	6.79493e-05	218750	4.76837e-05	218750	1.66893e-05	218750	1.78814e-05	218750	1.78814e-05	218750	3.93391e-05	218750	6.91414e-05	218750	1.19209e-05	218750	9.89437e-05	218750	2.38419e-05	218750	5.24521e-05	218750	2.5034e-05	218750	8.70228e-05	218750	0.000107288	218750	5.84126e-05	218750	4.88758e-05	218750	5.60284e-05	218750	9.05991e-05	218750	0.000129938	218750	0.000164509	218750	0.000100136
		219375	7.51019e-05	219375	3.8147e-05	219375	2.74181e-05	219375	2.74181e-05	219375	5.96046e-06	219375	5.00679e-05	219375	8.82149e-05	219375	5.96046e-05	219375	4.05312e-05	219375	1.43051e-05	219375	5.24521e-05	219375	7.15256e-06	219375	2.6226e-05	219375	4.05312e-05	219375	6.4373e-05	219375	0.000103712	219375	0.000110865	219375	4.41074e-05	219375	5.24521e-05	219375	7.98702e-05	219375	0.000165701	219375	8.9407e-05	219375	7.27177e-05	219375	0.000109673
		220000	2.02656e-05	220000	4.64916e-05	220000	9.29832e-05	220000	5.84126e-05	220000	4.76837e-05	220000	7.7486e-05	220000	0	220000	2.74181e-05	220000	5.72205e-05	220000	2.86102e-05	220000	0.000100136	220000	0.000104904	220000	5.48363e-05	220000	6.79493e-05	220000	6.55651e-05	220000	5.60284e-05	220000	1.19209e-05	220000	3.33786e-05	220000	3.21865e-05	220000	7.39098e-05	220000	0.000197887	220000	0.000143051	220000	0.000157356	220000	0.000163317
		220625	1.19209e-05	220625	7.62939e-05	220625	2.74181e-05	220625	2.02656e-05	220625	2.74181e-05	220625	8.34465e-05	220625	3.21865e-05	220625	4.17233e-05	220625	9.53674e-05	220625	8.10623e-05	220625	3.09944e-05	220625	8.9407e-05	220625	2.26498e-05	220625	2.38419e-05	220625	8.10623e-05	220625	0.00010252	220625	8.34465e-05	220625	8.58307e-05	220625	9.05991e-05	220625	4.17233e-05	220625	0.000123978	220625	0.000193119	220625	0.000128746	220625	0.000208616
		221250	2.5034e-05	221250	6.19888e-05	221250	9.05991e-05	221250	7.98702e-05	221250	7.98702e-05	221250	5.24521e-05	221250	2.98023e-05	221250	7.39098e-05	221250	4.76837e-05	221250	4.29153e-05	221250	9.29832e-05	221250	1.43051e-05	221250	3.45707e-05	221250	6.4373e-05	221250	2.86102e-05	221250	4.41074e-05	221250	0.000123978	221250	4.76837e-05	221250	5.84126e-05	221250	2.26498e-05	221250	0.00010252	221250	0.000166893	221250	7.51019e-05	221250	3.33786e-05
		221875	7.86781e-05	221875	0.000133514	221875	8.9407e-05	221875	0.000121593	221875	0.000120401	221875	1.07288e-05	221875	4.88758e-05	221875	2.14577e-05	221875	5.36442e-05	221875	8.9407e-05	221875	8.22544e-05	221875	7.86781e-05	221875	2.74181e-05	221875	3.8147e-05	221875	4.17233e-05	221875	8.22544e-05	221875	5.24521e-05	221875	3.8147e-05	221875	3.45707e-05	221875	5.96046e-05	221875	0.000139475	221875	0.00015378	221875	0.000138283	221875	0.000120401
		222500	0.00010848	222500	5.84126e-05	222500	3.33786e-05	222500	5.00679e-05	222500	2.26498e-05	222500	9.65595e-05	222500	3.93391e-05	222500	5.126e-05	222500	2.74181e-05	222500	6.19888e-05	222500	8.82149e-05	222500	9.77516e-05	222500	3.33786e-05	222500	9.29832e-05	222500	0.00010252	222500	2.5034e-05	222500	8.9407e-05	222500	4.41074e-05	222500	1.78814e-05	222500	2.38419e-05	222500	0.000122786	222500	0.000144243	222500	9.53674e-05	222500	0.00012517
		223125	7.86781e-05	223125	4.41074e-05	223125	7.03335e-05	223125	0.000106096	223125	6.91414e-05	223125	5.48363e-05	223125	8.58307e-05	223125	7.7486e-05	223125	4.52995e-05	223125	7.39098e-05	223125	6.79493e-05	223125	0.000152588	223125	7.39098e-05	223125	6.31809e-05	223125	7.62939e-05	223125	0.000122786	223125	6.91414e-05	223125	9.17912e-05	223125	6.07967e-05	223125	3.21865e-05	223125	0.000164509	223125	0.000194311	223125	8.34465e-05	223125	9.05991e-05
		223750	8.58307e-05	223750	8.82149e-05	223750	7.86781e-05	223750	5.96046e-06	223750	6.91414e-05	223750	1.19209e-05	223750	1.43051e-05	223750	3.33786e-05	223750	5.36442e-05	223750	4.52995e-05	223750	0.000149012	223750	3.21865e-05	223750	0.000112057	223750	7.27177e-05	223750	0.000116825	223750	6.07967e-05	223750	9.29832e-05	223750	6.19888e-05	223750	5.72205e-05	223750	0.000106096	223750	0.000213385	223750	0.000292063	223750	7.62939e-05	223750	4.17233e-05
		224375	7.98702e-05	224375	2.14577e-05	224375	4.17233e-05	224375	3.21865e-05	224375	2.38419e-05	224375	3.8147e-05	224375	5.84126e-05	224375	1.19209e-06	224375	4.76837e-06	224375	5.36442e-05	224375	0.000118017	224375	0.000133514	224375	0.000112057	224375	0.000101328	224375	0.00013113	224375	6.31809e-05	224375	2.98023e-05	224375	4.29153e-05	224375	1.90735e-05	224375	7.39098e-05	224375	0.00023365	224375	0.000232458	224375	6.55651e-05	224375	3.93391e-05
		225000	2.38419e-05	225000	6.07967e-05	225000	4.76837e-05	225000	2.14577e-05	225000	6.91414e-05	225000	5.36442e-05	225000	8.10623e-05	225000	9.17912e-05	225000	3.8147e-05	225000	7.86781e-05	225000	0.000197887	225000	0.000103712	225000	4.17233e-05	225000	9.05991e-05	225000	0.000127554	225000	7.03335e-05	225000	4.17233e-05	225000	9.05991e-05	225000	0.000164509	225000	6.91414e-05	225000	0.000269413	225000	0.000264645	225000	0.000146627	225000	4.41074e-05
		225625	2.26498e-05	225625	8.10623e-05	225625	1.90735e-05	225625	5.48363e-05	225625	4.41074e-05	225625	8.82149e-05	225625	3.21865e-05	225625	8.34465e-05	225625	4.05312e-05	225625	1.3113e-05	225625	0.000119209	225625	0.000215769	225625	0.00012517	225625	9.29832e-05	225625	9.53674e-05	225625	9.41753e-05	225625	0.000134706	225625	1.3113e-05	225625	0.000103712	225625	7.7486e-05	225625	0.000169277	225625	0.000258684	225625	0.000184774	225625	0.000206232
		226250	0.000172853	226250	0.000122786	226250	3.33786e-05	226250	8.34465e-05	226250	5.84126e-05	226250	7.51019e-05	226250	5.72205e-05	226250	2.5034e-05	226250	8.22544e-05	226250	8.34465e-06	226250	0.000104904	226250	9.29832e-05	226250	0.000193119	226250	4.05312e-05	226250	3.57628e-05	226250	3.45707e-05	226250	0.000120401	226250	3.21865e-05	226250	8.58307e-05	226250	8.58307e-05	226250	0.000212193	226250	0.000349283	226250	0.000174046	226250	0.000171661
		226875	4.29153e-05	226875	4.76837e-05	226875	8.58307e-05	226875	7.03335e-05	226875	5.00679e-05	226875	4.76837e-05	226875	8.82149e-05	226875	6.4373e-05	226875	0.000103712	226875	5.24521e-05	226875	0.000165701	226875	0.000146627	226875	0.00014782	226875	0.00012517	226875	7.62939e-05	226875	6.4373e-05	226875	2.26498e-05	226875	5.00679e-05	226875	0.00012517	226875	4.29153e-05	226875	0.000315905	226875	0.000305176	226875	0.000197887	226875	0.000228882
		227500	6.79493e-05	227500	0.000240803	227500	4.41074e-05	227500	6.91414e-05	227500	9.29832e-05	227500	3.09944e-05	227500	4.41074e-05	227500	3.33786e-05	227500	8.10623e-05	227500	9.29832e-05	227500	0.000123978	227500	0.000282526	227500	0.000132322	227500	9.77516e-05	227500	9.65595e-05	227500	0.00010252	227500	3.8147e-05	227500	8.22544e-05	227500	6.31809e-05	227500	4.41074e-05	227500	0.000257492	227500	0.000265837	227500	0.000180006	227500	0.000169277
		228125	3.8147e-05	228125	6.79493e-05	228125	0.000166893	228125	6.91414e-05	228125	5.24521e-05	228125	9.29832e-05	228125	7.39098e-05	228125	7.62939e-05	228125	2.26498e-05	228125	6.79493e-05	228125	0.000156164	228125	0.000106096	228125	9.05991e-05	228125	8.70228e-05	228125	6.31809e-05	228125	0.000120401	228125	0.000107288	228125	5.84126e-05	228125	0.000156164	228125	8.58307e-05	228125	0.000356436	228125	0.000331402	228125	0.000195503	228125	0.000264645
		228750	2.86102e-05	228750	7.62939e-05	228750	9.05991e-05	228750	0.000122786	228750	5.24521e-05	228750	4.41074e-05	228750	0.000139475	228750	2.26498e-05	228750	5.24521e-05	228750	0.000101328	228750	0.000237226	228750	0.000228882	228750	0.000169277	228750	0.000128746	228750	8.70228e-05	228750	2.5034e-05	228750	0.00010252	228750	7.98702e-05	228750	0.000104904	228750	3.09944e-05	228750	0.000449419	228750	0.000427961	228750	0.000258684	228750	0.000314713
		229375	0.000114441	229375	6.79493e-05	229375	0.000121593	229375	7.03335e-05	229375	2.74181e-05	229375	0.000149012	229375	7.15256e-05	229375	7.98702e-05	229375	2.6226e-05	229375	2.74181e-05	229375	0.000212193	229375	0.00023365	229375	0.000171661	229375	0.000141859	229375	0.000158548	229375	0.000126362	229375	0.000103712	229375	0.000162125	229375	0.000103712	229375	7.51019e-05	229375	0.000369549	229375	0.000376701	229375	0.000257492	229375	0.000201464
		230000	0.00015974	230000	5.24521e-05	230000	0.000151396	230000	0.000100136	230000	4.64916e-05	230000	2.38419e-05	230000	3.45707e-05	230000	2.74181e-05	230000	5.24521e-05	230000	4.41074e-05	230000	0.0003016	230000	0.000218153	230000	0.000184774	230000	0.000143051	230000	7.86781e-05	230000	0.000150204	230000	7.86781e-05	230000	0.000107288	230000	0.00012517	230000	0.000187159	230000	0.000498295	230000	0.000433922	230000	0.0002563	230000	0.000362396
		230625	0.000243187	230625	0.000106096	230625	0.00010848	230625	6.07967e-05	230625	7.27177e-05	230625	8.46386e-05	230625	9.17912e-05	230625	2.26498e-05	230625	5.126e-05	230625	0.00012517	230625	0.000299215	230625	0.000479221	230625	0.000195503	230625	0.000157356	230625	0.000224113	230625	9.29832e-05	230625	6.19888e-05	230625	0.000134706	230625	0.000151396	230625	0.000120401	230625	0.000523329	230625	0.000530481	230625	0.000258684	230625	0.000319481
		231250	9.53674e-05	231250	4.41074e-05	231250	0.000103712	231250	0.000139475	231250	7.62939e-05	231250	4.64916e-05	231250	3.69549e-05	231250	8.70228e-05	231250	0.000107288	231250	0.000138283	231250	0.000374317	231250	0.000473261	231250	0.000169277	231250	0.000241995	231250	8.9407e-05	231250	0.00020504	231250	0.00017643	231250	0.000118017	231250	9.05991e-05	231250	0.000152588	231250	0.000668764	231250	0.000543594	231250	0.000395775	231250	0.000324249
		231875	0.000133514	231875	8.82149e-05	231875	4.52995e-05	231875	5.72205e-05	231875	9.53674e-05	231875	9.65595e-05	231875	2.14577e-05	231875	5.72205e-05	231875	5.48363e-05	231875	2.86102e-05	231875	0.00054121	231875	0.000455379	231875	0.000206232	231875	0.000185966	231875	0.00027895	231875	0.000156164	231875	0.000168085	231875	9.05991e-05	231875	0.000157356	231875	0.000180006	231875	0.00074625	231875	0.000667572	231875	0.000407696	231875	0.000414848
		232500	0.000232458	232500	7.86781e-05	232500	6.19888e-05	232500	0.000146627	232500	0.000212193	232500	9.17912e-05	232500	5.96046e-06	232500	9.77516e-05	232500	3.93391e-05	232500	5.96046e-05	232500	0.000513792	232500	0.000556707	232500	0.00026226	232500	0.000216961	232500	0.000240803	232500	0.000206232	232500	0.000127554	232500	0.000211	232500	0.000118017	232500	7.15256e-05	232500	0.00079751	232500	0.000823736	232500	0.000424385	232500	0.000337362
		233125	4.05312e-05	233125	6.67572e-05	233125	0.00018239	233125	0.000128746	233125	0.00013113	233125	0.00015974	233125	3.69549e-05	233125	0.000100136	233125	4.17233e-05	233125	8.10623e-05	233125	0.000528097	233125	0.00068903	233125	0.000414848	233125	0.000265837	233125	0.000308752	233125	0.000236034	233125	0.00018239	233125	0.000165701	233125	0.000177622	233125	0.000156164	233125	0.00110745	233125	0.000976324	233125	0.000591278	233125	0.000488758
		233750	7.27177e-05	233750	0.000282526	233750	0.000128746	233750	1.54972e-05	233750	0.000119209	233750	8.22544e-05	233750	4.76837e-06	233750	8.9407e-05	233750	4.64916e-05	233750	7.51019e-05	233750	0.000509024	233750	0.000431538	233750	0.000398159	233750	0.000272989	233750	0.000219345	233750	0.000219345	233750	0.000200272	233750	0.000257492	233750	0.000163317	233750	0.000224113	233750	0.00116467	233750	0.00115633	233750	0.000510216	233750	0.000627041
		234375	9.65595e-05	234375	0.00010848	234375	9.05991e-05	234375	6.07967e-05	234375	0.00013113	234375	0.000209808	234375	5.84126e-05	234375	0.000191927	234375	2.6226e-05	234375	0.000114441	234375	0.000499487	234375	0.000486374	234375	0.00051856	234375	0.000493526	234375	0.000420809	234375	0.000388622	234375	0.000129938	234375	0.000237226	234375	0.000258684	234375	0.000201464	234375	0.000883341	234375	0.00144243	234375	0.000867844	234375	0.0007236
		235000	0.000187159	235000	0.000110865	235000	0.000231266	235000	2.02656e-05	235000	0.000295639	235000	3.69549e-05	235000	0.000114441	235000	0.000146627	235000	7.15256e-06	235000	7.39098e-05	235000	0.000479221	235000	0.00028491	235000	0.000591278	235000	0.000457764	235000	0.000306368	235000	0.00033021	235000	0.000286102	235000	0.000237226	235000	0.000333786	235000	0.000287294	235000	0.00128031	235000	0.00115752	235000	0.000908375	235000	0.00077486
		235625	9.05991e-05	235625	0.000135899	235625	0.000127554	235625	0.00010252	235625	0.000249147	235625	0.000170469	235625	8.82149e-05	235625	0.000120401	235625	7.27177e-05	235625	0.00025034	235625	0.000424385	235625	0.000334978	235625	0.000665188	235625	0.000389814	235625	0.000593662	235625	0.000587702	235625	0.000134706	235625	0.000251532	235625	0.000385046	235625	0.000317097	235625	0.000933409	235625	0.000854731	235625	0.00115275	235625	0.00105619
		236250	5.72205e-05	236250	9.89437e-05	236250	0.000180006	236250	0.00010848	236250	0.000132322	236250	0.000188351	236250	0.000191927	236250	0.000175238	236250	0.000140667	236250	0.000132322	236250	0.000259876	236250	0.000303984	236250	0.000596046	236250	0.000536442	236250	0.000207424	236250	0.000528097	236250	0.000251532	236250	0.000319481	236250	0.000401735	236250	0.000500679	236250	0.000770092	236250	0.0007236	236250	0.000854731	236250	0.00110626
		236875	0.00010252	236875	8.9407e-05	236875	0.000208616	236875	2.74181e-05	236875	0.000121593	236875	0.000135899	236875	0.00015378	236875	0.00014782	236875	6.67572e-05	236875	0.000234842	236875	0.000351667	236875	0.000226498	236875	0.000522137	236875	0.000684261	236875	0.000436306	236875	0.000531673	236875	0.000314713	236875	0.000497103	236875	0.00056386	236875	0.000529289	236875	0.000747442	236875	0.000680685	236875	0.000731945	236875	0.000916719
		237500	6.19888e-05	237500	0.000106096	237500	9.65595e-05	237500	0.000119209	237500	7.27177e-05	237500	0.000106096	237500	0.000134706	237500	8.22544e-05	237500	0.000137091	237500	7.51019e-05	237500	0.000187159	237500	0.000445843	237500	0.000470877	237500	0.000363588	237500	0.000562668	237500	0.000412464	237500	0.000457764	237500	0.000870228	237500	0.000813007	237500	0.000617504	237500	0.000491142	237500	0.00061512	237500	0.000700951	237500	0.000659227
		238125	0.000149012	238125	8.10623e-05	238125	8.46386e-05	238125	2.74181e-05	238125	5.24521e-05	238125	0.000203848	238125	5.48363e-05	238125	0.000152588	238125	0.000168085	238125	0.000146627	238125	0.000216961	238125	0.000374317	238125	0.00025034	238125	0.000315905	238125	0.000550747	238125	0.000506639	238125	0.000487566	238125	0.000540018	238125	0.000635386	238125	0.000547171	238125	0.000549555	238125	0.000658035	238125	0.000575781	238125	0.000803471
		238750	3.21865e-05	238750	6.79493e-05	238750	0.000151396	238750	3.33786e-05	238750	9.65595e-05	238750	8.34465e-06	238750	0.000249147	238750	0.00022769	238750	0.000202656	238750	2.26498e-05	238750	0.00022769	238750	0.000249147	238750	0.000275373	238750	0.000357628	238750	0.000247955	238750	0.000556707	238750	0.000625849	238750	0.000559092	238750	0.000593662	238750	0.000593662	238750	0.000427961	238750	0.000454187	238750	0.000610352	238750	0.000536442
		239375	0.000115633	239375	2.86102e-05	239375	4.29153e-05	239375	0.000106096	239375	3.8147e-05	239375	0.000218153	239375	7.98702e-05	239375	0.000245571	239375	0.000185966	239375	4.88758e-05	239375	0.000195503	239375	0.00023365	239375	0.000375509	239375	0.000338554	239375	0.000195503	239375	0.000255108	239375	0.000658035	239375	0.000504255	239375	0.000252724	239375	0.000612736	239375	0.000431538	239375	0.000458956	239375	0.000507832	239375	0.000561476
		240000	2.86102e-05	240000	7.15256e-05	240000	0.000101328	240000	0.000103712	240000	0.000145435	240000	8.9407e-05	240000	6.4373e-05	240000	5.84126e-05	240000	0.000166893	240000	0.000134706	240000	0.000196695	240000	0.000100136	240000	0.000231266	240000	0.000302792	240000	0.000275373	240000	0.000295639	240000	0.00054121	240000	0.000530481	240000	0.000325441	240000	0.00048399	240000	0.000349283	240000	0.000386238	240000	0.000414848	240000	0.00046134
		240625	9.65595e-05	240625	2.98023e-05	240625	5.126e-05	240625	5.126e-05	240625	0.000144243	240625	0.000138283	240625	3.57628e-05	240625	7.03335e-05	240625	3.09944e-05	240625	8.22544e-05	240625	5.126e-05	240625	0.000239611	240625	0.000214577	240625	0.000213385	240625	0.000239611	240625	0.00022769	240625	0.000469685	240625	0.000263453	240625	0.000495911	240625	0.000466108	240625	0.000430346	240625	0.000394583	240625	0.000454187	240625	0.00033617
		241250	0.000122786	241250	5.126e-05	241250	4.52995e-05	241250	0.00013113	241250	3.8147e-05	241250	0.000129938	241250	0.00020504	241250	0.000107288	241250	0.00015378	241250	0.000149012	241250	0.000194311	241250	7.7486e-05	241250	0.00028491	241250	0.000308752	241250	0.000190735	241250	0.000194311	241250	0.000463724	241250	0.000362396	241250	0.000309944	241250	0.000380278	241250	0.000308752	241250	0.000351667	241250	0.000422001	241250	0.000532866
		241875	5.00679e-05	241875	0.000104904	241875	5.72205e-05	241875	3.21865e-05	241875	9.05991e-05	241875	0.000106096	241875	4.76837e-05	241875	0.000197887	241875	0.000106096	241875	4.52995e-05	241875	0.000114441	241875	0.000255108	241875	0.00010848	241875	0.000231266	241875	0.000103712	241875	0.000195503	241875	0.000338554	241875	0.000286102	241875	0.000177622	241875	0.00022769	241875	0.000355244	241875	0.000388622	241875	0.000418425	241875	0.000315905
		242500	0.00010848	242500	8.46386e-05	242500	6.31809e-05	242500	5.48363e-05	242500	7.03335e-05	242500	5.00679e-05	242500	5.48363e-05	242500	6.67572e-05	242500	9.29832e-05	242500	8.82149e-05	242500	0.000172853	242500	0.000143051	242500	9.65595e-05	242500	0.000122786	242500	0.000209808	242500	0.000249147	242500	0.000258684	242500	0.000261068	242500	0.000303984	242500	0.000203848	242500	0.000283718	242500	0.000277758	242500	0.000389814	242500	0.000283718
		243125	2.14577e-05	243125	1.54972e-05	243125	2.5034e-05	243125	8.58307e-05	243125	5.72205e-05	243125	4.64916e-05	243125	0.000151396	243125	8.10623e-05	243125	7.39098e-05	243125	0.000132322	243125	0.000190735	243125	0.000143051	243125	0.000110865	243125	0.00013113	243125	0.000146627	243125	0.000187159	243125	0.000231266	243125	0.000247955	243125	0.000276566	243125	0.000190735	243125	0.000308752	243125	0.00031352	243125	0.000293255	243125	0.00036478
		243750	6.55651e-05	243750	0.000100136	243750	7.03335e-05	243750	1.90735e-05	243750	5.126e-05	243750	9.53674e-05	243750	1.78814e-05	243750	7.62939e-05	243750	5.60284e-05	243750	9.41753e-05	243750	0.000177622	243750	2.26498e-05	243750	0.000224113	243750	0.000129938	243750	0.000252724	243750	0.000193119	243750	0.000281334	243750	0.000293255	243750	0.000127554	243750	0.000174046	243750	0.000213385	243750	0.000263453	243750	0.000337362	243750	0.000363588
		244375	7.51019e-05	244375	8.34465e-06	244375	4.76837e-05	244375	9.65595e-05	244375	5.24521e-05	244375	1.43051e-05	244375	2.38419e-05	244375	5.72205e-05	244375	3.21865e-05	244375	4.05312e-05	244375	0.000177622	244375	0.00015378	244375	6.4373e-05	244375	0.000129938	244375	0.000181198	244375	0.000156164	244375	0.000280142	244375	0.000154972	244375	0.000184774	244375	0.000194311	244375	0.000221729	244375	0.000236034	244375	0.00022769	244375	0.000209808
		245000	4.52995e-05	245000	2.26498e-05	245000	4.64916e-05	245000	4.05312e-05	245000	0.000116825	245000	7.27177e-05	245000	7.15256e-06	245000	5.48363e-05	245000	8.34465e-05	245000	5.126e-05	245000	4.52995e-05	245000	0.000122786	245000	9.05991e-05	245000	0.000200272	245000	8.34465e-05	245000	0.00015974	245000	0.000196695	245000	0.000194311	245000	0.000137091	245000	0.000276566	245000	0.000214577	245000	0.000219345	245000	0.000294447	245000	0.000311136
		245625	1.66893e-05	245625	7.15256e-05	245625	3.21865e-05	245625	4.29153e-05	245625	3.69549e-05	245625	0.000113249	245625	7.27177e-05	245625	0.000120401	245625	6.31809e-05	245625	7.51019e-05	245625	0.000129938	245625	5.36442e-05	245625	8.9407e-05	245625	0.00015378	245625	0.000181198	245625	0.000100136	245625	0.000230074	245625	0.000109673	245625	9.77516e-05	245625	0.00026226	245625	0.000265837	245625	0.000212193	245625	0.000245571	245625	0.000244379
		246250	0.000101328	246250	8.34465e-06	246250	0.000119209	246250	7.27177e-05	246250	7.62939e-05	246250	8.58307e-05	246250	5.00679e-05	246250	3.69549e-05	246250	5.126e-05	246250	8.46386e-05	246250	0.000109673	246250	2.26498e-05	246250	0.000196695	246250	0.000150204	246250	8.46386e-05	246250	0.000203848	246250	0.00017643	246250	0.000107288	246250	0.000150204	246250	9.29832e-05	246250	0.000252724	246250	0.00018239	246250	0.000164509	246250	0.000276566
		246875	5.84126e-05	246875	1.66893e-05	246875	8.34465e-06	246875	4.64916e-05	246875	4.41074e-05	246875	0.00010252	246875	7.86781e-05	246875	6.4373e-05	246875	3.93391e-05	246875	5.24521e-05	246875	0.000143051	246875	0.000157356	246875	7.86781e-05	246875	0.000170469	246875	3.45707e-05	246875	0.000201464	246875	0.000202656	246875	0.000123978	246875	0.000212193	246875	0.000127554	246875	0.000220537	246875	0.000194311	246875	0.000231266	246875	0.000164509
		247500	0.000100136	247500	2.6226e-05	247500	4.52995e-05	247500	5.72205e-05	247500	6.67572e-05	247500	0.000122786	247500	4.64916e-05	247500	8.9407e-05	247500	5.36442e-05	247500	3.45707e-05	247500	9.29832e-05	247500	0.00014782	247500	0.000120401	247500	4.52995e-05	247500	0.000157356	247500	4.64916e-05	247500	0.000114441	247500	9.29832e-05	247500	6.91414e-05	247500	0.000156164	247500	0.000201464	247500	0.00019908	247500	0.000201464	247500	0.000197887
		248125	8.46386e-05	248125	2.98023e-05	248125	7.62939e-05	248125	2.74181e-05	248125	6.07967e-05	248125	0.00010848	248125	3.09944e-05	248125	4.76837e-05	248125	6.31809e-05	248125	3.21865e-05	248125	7.15256e-05	248125	8.10623e-05	248125	8.9407e-05	248125	0.000175238	248125	0.000154972	248125	0.000123978	248125	0.000149012	248125	0.00013113	248125	0.000143051	248125	9.53674e-05	248125	0.000214577	248125	0.00018239	248125	0.0002563	248125	0.000270605
		248750	4.05312e-05	248750	2.74181e-05	248750	5.48363e-05	248750	5.84126e-05	248750	2.26498e-05	248750	4.29153e-05	248750	9.65595e-05	248750	6.91414e-05	248750	5.84126e-05	248750	5.84126e-05	248750	0.000107288	248750	2.86102e-05	248750	0.000150204	248750	0.000181198	248750	9.65595e-05	248750	0.000121593	248750	0.00018239	248750	0.000104904	248750	0.000121593	248750	0.000191927	248750	0.000263453	248750	0.000168085	248750	0.000220537	248750	0.000177622
		249375	2.74181e-05	249375	7.03335e-05	249375	7.03335e-05	249375	5.36442e-05	249375	2.74181e-05	249375	3.93391e-05	249375	3.33786e-05	249375	3.8147e-05	249375	5.96046e-05	249375	4.17233e-05	249375	8.82149e-05	249375	0.000172853	249375	0.000163317	249375	0.000107288	249375	0.000128746	249375	0.000165701	249375	0.000181198	249375	0.000149012	249375	0.000112057	249375	0.000106096	249375	0.000194311	249375	0.000240803	249375	8.9407e-05	249375	0.000171661
		250000	6.67572e-05	250000	6.55651e-05	250000	8.46386e-05	250000	6.55651e-05	250000	1.54972e-05	250000	7.39098e-05	250000	5.72205e-05	250000	0.000135899	250000	0.00010252	250000	0.000118017	250000	0.000109673	250000	3.69549e-05	250000	0.000127554	250000	0.000109673	250000	0.000115633	250000	8.46386e-05	250000	0.000168085	250000	4.64916e-05	250000	0.000193119	250000	0.000175238	250000	0.00013113	250000	0.000191927	250000	0.000137091	250000	0.000191927
		250625	5.72205e-05	250625	6.31809e-05	250625	0.000114441	250625	1.3113e-05	250625	6.07967e-05	250625	3.57628e-05	250625	3.21865e-05	250625	7.27177e-05	250625	2.6226e-05	250625	4.52995e-05	250625	0.000152588	250625	0.000122786	250625	5.84126e-05	250625	0.000166893	250625	0.000152588	250625	8.58307e-05	250625	0.000149012	250625	0.00012517	250625	0.000114441	250625	0.000133514	250625	0.000211	250625	0.000175238	250625	0.000160933	250625	0.00015974
		251250	3.69549e-05	251250	5.126e-05	251250	3.45707e-05	251250	8.34465e-06	251250	3.8147e-05	251250	2.6226e-05	251250	2.98023e-05	251250	1.78814e-05	251250	6.67572e-05	251250	1.54972e-05	251250	0.000139475	251250	4.76837e-05	251250	0.000127554	251250	0.000107288	251250	0.000145435	251250	0.00010252	251250	0.000126362	251250	0.00010848	251250	0.000140667	251250	0.000104904	251250	0.000191927	251250	0.000239611	251250	0.000152588	251250	0.00026226
		251875	8.82149e-05	251875	6.31809e-05	251875	0.000151396	251875	8.82149e-05	251875	5.36442e-05	251875	3.21865e-05	251875	5.24521e-05	251875	5.00679e-05	251875	9.89437e-05	251875	1.90735e-05	251875	0.000168085	251875	0.00013113	251875	9.17912e-05	251875	0.000135899	251875	0.000138283	251875	9.77516e-05	251875	0.000160933	251875	0.000127554	251875	0.00010848	251875	0.000120401	251875	0.000154972	251875	0.00020504	251875	0.000143051	251875	0.000208616
		252500	2.86102e-05	252500	2.38419e-05	252500	3.21865e-05	252500	6.79493e-05	252500	2.74181e-05	252500	5.24521e-05	252500	6.55651e-05	252500	2.86102e-05	252500	3.33786e-05	252500	5.126e-05	252500	5.00679e-05	252500	5.126e-05	252500	7.7486e-05	252500	0.000106096	252500	0.000132322	252500	8.9407e-05	252500	1.66893e-05	252500	7.03335e-05	252500	0.000106096	252500	7.39098e-05	252500	0.000187159	252500	0.000208616	252500	0.000183582	252500	0.000132322
		253125	8.46386e-05	253125	2.74181e-05	253125	7.51019e-05	253125	5.48363e-05	253125	5.24521e-05	253125	9.53674e-06	253125	0.00010848	253125	5.84126e-05	253125	4.05312e-05	253125	0.00010848	253125	0.000134706	253125	0.000146627	253125	0.00015378	253125	0.000171661	253125	0.000163317	253125	0.000101328	253125	0.000126362	253125	0.000135899	253125	0.000126362	253125	0.000144243	253125	0.00010848	253125	0.000241995	253125	0.000106096	253125	0.000231266
		253750	2.14577e-05	253750	5.48363e-05	253750	1.3113e-05	253750	4.17233e-05	253750	8.22544e-05	253750	3.8147e-05	253750	5.126e-05	253750	0.000113249	253750	0.000122786	253750	5.72205e-05	253750	8.22544e-05	253750	0.000134706	253750	7.39098e-05	253750	0.000121593	253750	6.91414e-05	253750	0.00010848	253750	9.29832e-05	253750	6.91414e-05	253750	6.19888e-05	253750	7.39098e-05	253750	0.000187159	253750	0.00015378	253750	0.00018239	253750	0.000270605
		254375	7.86781e-05	254375	7.7486e-05	254375	2.74181e-05	254375	5.126e-05	254375	2.38419e-06	254375	9.65595e-05	254375	5.126e-05	254375	9.53674e-06	254375	7.39098e-05	254375	1.3113e-05	254375	8.82149e-05	254375	0.000118017	254375	6.07967e-05	254375	0.000156164	254375	5.60284e-05	254375	0.000120401	254375	0.000103712	254375	0.000118017	254375	0.000164509	254375	0.00019908	254375	0.000128746	254375	0.000146627	254375	0.000119209	254375	7.98702e-05
		255000	9.05991e-05	255000	0.000114441	255000	2.74181e-05	255000	7.51019e-05	255000	6.31809e-05	255000	1.07288e-05	255000	5.60284e-05	255000	7.98702e-05	255000	8.9407e-05	255000	5.96046e-06	255000	7.39098e-05	255000	8.46386e-05	255000	7.51019e-05	255000	0.000138283	255000	0.000104904	255000	5.126e-05	255000	0.000114441	255000	0.000172853	255000	8.10623e-05	255000	6.55651e-05	255000	0.000133514	255000	0.000177622	255000	0.000174046	255000	0.00018239
		255625	3.21865e-05	255625	4.52995e-05	255625	2.74181e-05	255625	4.76837e-05	255625	5.60284e-05	255625	4.88758e-05	255625	3.09944e-05	255625	6.67572e-05	255625	3.09944e-05	255625	7.51019e-05	255625	6.91414e-05	255625	7.7486e-05	255625	0.000101328	255625	9.05991e-05	255625	6.07967e-05	255625	7.03335e-05	255625	6.31809e-05	255625	6.91414e-05	255625	0.000116825	255625	5.60284e-05	255625	0.000137091	255625	0.000119209	255625	7.62939e-05	255625	0.00018239
[truncated: 86 more rows]
[truncated: 172 more columns]

## Sheet: LPFM_OI_Gap_2
	Tip	3XC-GG(A2)
	Sample	OI
	Capture Rate (Hz)	500
	Low Pass Filter (Hz)	500
	Tune Time (sec)	0.98
	Defl InvOLS (nm/V)	195.13
	Stiffness (N/m) (Thermal)
[truncated: 491 more rows]
[truncated: 172 more columns]

## Sheet: LPFM_OI_Overlap_2
	Tip	3XC-GG(A2)
[truncated: 497 more rows]
[truncated: 172 more columns]

[truncated: 7 more sheets: LPFM_OI_Gap_3, LPFM_OI_Overlap_3, LPFM_OI_Gap_4, LPFM_OI_Overlap_4, LPFM_OI_Dark_4, LPFM_OI_Gap_5, LPFM_OI_Overlap_5]
