# Supplementary material for: Collagen piezoelectricity in osteogenesis imperfecta and its role in intrafibrillar mineralization
Source: Commun Biol. 2022 Nov 11;5:1229. doi: 10.1038/s42003-022-04204-z (PMC9652255; doi:10.1038/s42003-022-04204-z)
Supplement: Supplementary file 4 — Supplementary Data [file 42003_2022_4204_MOESM4_ESM.zip › Supplementary Data files/WTMIPFM_New.m]

clc; close all; clear;

% This is for generating PFM graph for Mineral covered WT and demineralization WT 
% WT Blue / MI Black

% upload WTOIPFM_Data
load WTOIPFM_Data.mat
% 1. Drive_Amp. 
% 2. Av.Max(mV) 
% 3. S.D.(mV) 
% 4. Av.Max(pm) 
% 5. S.D.(pm) 
% 6. Ave.Q
% 7. S.D.Q 
% 8. LatInvOLS(nm/V) 
% 9. DeflInvOLS(nm/V) 
% 10. R

load WTOI_Each_Data;
% WTOI_Each_Data from OI WT PFM result with errors,xlsx, Individual tap
% WTOI_Each_Data(:,1:5)WT_Gap (:,6:10)WT_Overlap (:,11:15)OI_Gap (:,16:20)OI_Overlap 
% WTOI_Each_Data(1:10,:)0V (11:20,:)0.5V ~ (101:110,:)5V
load MI_Each_Data;

%% WT Average PFM result(mV) 

figure(1)
set(0,'defaultlinelinewidth',1,'defaultaxesfontsize',18)
set(gcf,'color','white')

% WT PFM Result(pm)
PFMResult = zeros(11,5);
n=1;
for i = 1:11:45
    for j = 1:1:11
       PFMResult(j,n)= WTGap_Data(i+j-1,4);
    end
    n=n+1;
end
WTMeanPFMResult = mean(PFMResult,2); % Mean of Matrix Rows
WTStdPFMResult = std(PFMResult,0,2); % Standard Deviation

Drive_Amp = zeros(11,1);
for i = 1:1:11
    Drive_Amp(i) = WTGap_Data(i,1);
end

plot(Drive_Amp, 2*WTMeanPFMResult,'r')
hold on
errorbar(Drive_Amp, 2*WTMeanPFMResult, 2*WTStdPFMResult,'Marker','.','MarkerSize',30,'Color','r','linewidth',1, 'CapSize', 10 )
xlim([0 5]); ylim([0, inf]);

% Individual data points
% WTOI_Each_Data WT_Gap
plot(0,2*reshape(WTOI_Each_Data(1:10,1:5),[],1), 'r.', 'markersize', 8)
plot(0.5,2*reshape(WTOI_Each_Data(11:20,1:5),[],1), 'r.', 'markersize', 8)
plot(1,2*reshape(WTOI_Each_Data(21:30,1:5),[],1), 'r.', 'markersize', 8)
plot(1.5,2*reshape(WTOI_Each_Data(31:40,1:5),[],1), 'r.', 'markersize', 8)
plot(2,2*reshape(WTOI_Each_Data(41:50,1:5),[],1), 'r.', 'markersize', 8)
plot(2.5,2*reshape(WTOI_Each_Data(51:60,1:5),[],1), 'r.', 'markersize', 8)
plot(3,2*reshape(WTOI_Each_Data(61:70,1:5),[],1), 'r.', 'markersize', 8)
plot(3.5,2*reshape(WTOI_Each_Data(71:80,1:5),[],1), 'r.', 'markersize', 8)
plot(4,2*reshape(WTOI_Each_Data(81:90,1:5),[],1), 'r.', 'markersize', 8)
plot(4.5,2*reshape(WTOI_Each_Data(91:100,1:5),[],1), 'r.', 'markersize', 8)
plot(5,2*reshape(WTOI_Each_Data(101:110,1:5),[],1), 'r.', 'markersize', 8)

% MI PFM Result (pm)
MIPFMResult = zeros(11,1);
MIPFMSD = zeros(11,1);
    for i = 1:1:11
       MIPFMResult(i,1) = Mineral_Data(i,4);
       MIPFMSD(i,1) = Mineral_Data(i,5);
    end

plot(Drive_Amp, 2*MIPFMResult,'k')
hold on
errorbar(Drive_Amp, 2*MIPFMResult, 2*MIPFMSD,'Marker','.','MarkerSize',30,'Color','k','linewidth',1, 'CapSize', 10 )
xlim([0 5]); ylim([0, 2.5]);

% Individual data points
% WTOI_Each_Data MI
plot(0,2*reshape(MI_Each_Data(1:10,2),[],1), 'k.', 'markersize', 8)
plot(0.5,2*reshape(MI_Each_Data(11:20,2),[],1), 'k.', 'markersize', 8)
plot(1,2*reshape(MI_Each_Data(21:30,2),[],1), 'k.', 'markersize', 8)
plot(1.5,2*reshape(MI_Each_Data(31:40,2),[],1), 'k.', 'markersize', 8)
plot(2,2*reshape(MI_Each_Data(41:50,2),[],1), 'k.', 'markersize', 8)
plot(2.5,2*reshape(MI_Each_Data(51:60,2),[],1), 'k.', 'markersize', 8)
plot(3,2*reshape(MI_Each_Data(61:70,2),[],1), 'k.', 'markersize', 8)
plot(3.5,2*reshape(MI_Each_Data(71:80,2),[],1), 'k.', 'markersize', 8)
plot(4,2*reshape(MI_Each_Data(81:90,2),[],1), 'k.', 'markersize', 8)
plot(4.5,2*reshape(MI_Each_Data(91:100,2),[],1), 'k.', 'markersize', 8)
plot(5,2*reshape(MI_Each_Data(101:110,2),[],1), 'k.', 'markersize', 8)

% yticks([0 21])
% yticklabels({'0','1'})
 
% yticks([0 10 20])
% yticklabels({'0','0.5','1'})


%% WT Gap Average PFM result 
% PFMResult = zeros(11,5);
% n=1;
% for i = 1:11:45
%     for j = 1:1:11
%        PFMResult(j,n)= WTGap_Data(i+j-1,2);
%     end
%     n=n+1;
% end
% WTMeanPFMResult = mean(PFMResult,2); % Mean of Matrix Rows
% WTStdPFMResult = std(PFMResult,0,2); % Standard Deviation
% 
% Drive_Amp = zeros(11,1);
% for i = 1:1:11
%     Drive_Amp(i) = WTGap_Data(i,1);
% end
% 
% plot(Drive_Amp, 2*WTMeanPFMResult,'b')
% hold on
% errorbar(Drive_Amp, 2*WTMeanPFMResult, 2*WTStdPFMResult,'Marker','.','MarkerSize',30,'Color','b','linewidth',1, 'CapSize', 10 )
% xlim([0 5]); ylim([0, inf]);
