# Supplementary material for: Collagen piezoelectricity in osteogenesis imperfecta and its role in intrafibrillar mineralization
Source: Commun Biol. 2022 Nov 11;5:1229. doi: 10.1038/s42003-022-04204-z (PMC9652255; doi:10.1038/s42003-022-04204-z)
Supplement: Supplementary file 4 — Supplementary Data [file 42003_2022_4204_MOESM4_ESM.zip › Supplementary Data files/WTPFM_Profile.m]

%% PFM + Surface Profile
clc; close all;
load WTPFM_Profile; %Height, PFM, X

set(0,'defaultlinelinewidth',2,'defaultaxesfontsize',18) % font and line setting
% left_color = [0 0 1]; right_color = [0 0.5 0]; % Left blue, right greed
left_color = [0 0 1]; right_color = [1 0 0]; % Left blue, right red
set(figure,'defaultAxesColorOrder',[left_color; right_color]) % axis color setting
set(gcf,'color','white') % background color setting
figure(1)
hold on
box on


%% Height (nm)
yyaxis left

h = X(1)*10^6:.001:X(end)*10^6; % X-axis(um)
height = pchip(X*10^6, Height*10^9,h); % Lest y-aixs Height (nm)

ph = polyfit(h,height,100); % Trend line
fh = polyval(ph,h); % Trend line data
% plot(h, height, 'r', h, fh, '-') % Original Data, not filtted
ft_height = height - fh; % filted data removing trend line
plot(h, ft_height, 'b')

% xlabel('Distance (um)'); 
% xlim([0.85 1.35]); % X-axis range
% xticks([0.85:0.1:1.35]); % Set ticks in X-axis
% xticklabels({0, 0.1, 0.2, 0.3, 0.4, 0.5 }) % New label from 0 to 0.5 stepped by 0.1 um

xlim([0.94 1.34]); % X-axis range
xticks([0.94:0.1:1.34]); % Set ticks in X-axis
xticklabels({0, 0.1, 0.2, 0.3, 0.4 }) % New label from 0 to 0.5 stepped by 0.1 um

% ylabel('Height (nm)');
ylim([-4 6]); % Y-axis range
yticks([-4:2:6]); % Set ticks in Y-axis
yticklabels({0:2:10}) % New label from 0 to 10 stepped by 1 nm


%% Piezoresponse (mV)
yyaxis right

piezo = pchip(X*10^6, PFM*10^9,h);

pp = polyfit(h,piezo,10);
fp = polyval(pp,h);

% plot(h, piezo, 'r', h, f, '-') % Original Data, not filtted
ft_piezo = piezo-fp; % filted data removing trend line
% plot(h, ft_piezo, 'color',[0 0.5 0]) % green color 
plot(h, ft_piezo,'-.', 'color',[1 0 0]) % red


% ylabel('piezoresponse (mV)');

% ylabel('Height (nm)');
ylim([-0.02 0.04]); % Y-axis range
yticks([-0.02 0.04]); % Set ticks in Y-axis
yticklabels({0 1}) % New label from 0 to 0.4 stepped by 0.1 

% set(gca,'YTickLabel',[]);
% set(gca,'XTickLabel',[]);
% set(gca,'XTick',[])
% set(gca,'YTick',[])
