# Supplementary material for: Collagen piezoelectricity in osteogenesis imperfecta and its role in intrafibrillar mineralization
Source: Commun Biol. 2022 Nov 11;5:1229. doi: 10.1038/s42003-022-04204-z (PMC9652255; doi:10.1038/s42003-022-04204-z)
Supplement: Supplementary file 4 — Supplementary Data [file 42003_2022_4204_MOESM4_ESM.zip › Supplementary Data files/Calibrated_WTOIPFM_final.m]

%% Calibrated PFM graph of WT and OI models
clc; close all; clear all;
load WTOI_Each_Data;
% WTOI_Each_Data from OI WT PFM result with errors,xlsx, Individual tap
% WTOI_Each_Data(:,1:5)WT_Gap (:,6:10)WT_Overlap (:,11:15)OI_Gap (:,16:20)OI_Overlap 
% WTOI_Each_Data(1:10,:)0V (11:20,:)0.5V ~ (101:110,:)5V

load Calibrated_WTOIPFM;
% model_area_variable_number ex) WT_pm_Gap_1

%% Average PFM result
figure(1) % WT gap(red solid), Overlap(blue solid)
set(0,'defaultlinelinewidth',2,'defaultaxesfontsize',24)
set(gcf,'color','white')
hold on
box on
xlim([0 5]); ylim([0, 2.5]);

% Because Drive amp is operated a Vpp, The piezoresponse should be double.
WT_Gap_pm = 2*WT_Gap_pm; % peak to peak voltage
WT_Gap_sd = 2*WT_Gap_sd; % peak to peak voltage

% plot(Drive_Amp, WT_Gap_pm,'b') %Gap WT
errorbar(Drive_Amp, WT_Gap_pm, WT_Gap_sd,'Marker','s','MarkerSize',10,'MarkerFaceColor','r','Color','r','linewidth',1, 'CapSize', 10,'LineStyle','none' )
p_WT_Gap_pm = polyfit(Drive_Amp, WT_Gap_pm, 1); % p(1)=slope, p(2)=intercept
pv_WT_Gap_pm = polyval(p_WT_Gap_pm, Drive_Amp);
plot(Drive_Amp,pv_WT_Gap_pm, 'r:')

% Individual data points
% WTOI_Each_Data WT_Gap
plot(0,2*reshape(WTOI_Each_Data(1:10,1:5),[],1), 'r.', 'markersize', 8)
plot(0.5,2*reshape(WTOI_Each_Data(11:20,1:5),[],1), 'r.', 'markersize', 8)
plot(1,2*reshape(WTOI_Each_Data(21:30,1:5),[],1), 'r.', 'markersize', 8)
plot(1.5,2*reshape(WTOI_Each_Data(31:40,1:5),[],1), 'r.', 'markersize', 8)
plot(2,2*reshape(WTOI_Each_Data(41:50,1:5),[],1), 'r.', 'markersize', 8)
plot(2.5,2*reshape(WTOI_Each_Data(51:60,1:5),[],1), 'r.', 'markersize', 8)
plot(3,2*reshape(WTOI_Each_Data(61:70,1:5),[],1), 'r.', 'markersize', 8)
plot(3.5,2*reshape(WTOI_Each_Data(71:80,1:5),[],1), 'r.', 'markersize', 8)
plot(4,2*reshape(WTOI_Each_Data(81:90,1:5),[],1), 'r.', 'markersize', 8)
plot(4.5,2*reshape(WTOI_Each_Data(91:100,1:5),[],1), 'r.', 'markersize', 8)
plot(5,2*reshape(WTOI_Each_Data(101:110,1:5),[],1), 'r.', 'markersize', 8)

% Because Drive amp is operated a Vpp, The piezoresponse should be double.
WT_Overlap_pm = 2*WT_Overlap_pm; % peak to peak voltage
WT_Overlap_sd = 2*WT_Overlap_sd; % peak to peak voltage

% plot(Drive_Amp, WT_Gap_pm,'b') %Overlap WT
errorbar(Drive_Amp, WT_Overlap_pm, WT_Overlap_sd,'Marker','s','MarkerSize',10,'MarkerFaceColor','b','Color','b','linewidth',1, 'CapSize', 10,'LineStyle','none' )
p_WT_Overlap_pm = polyfit(Drive_Amp, WT_Overlap_pm, 1); % p(1)=slope, p(2)=intercept
pv_WT_Overlap_pm = polyval(p_WT_Overlap_pm, Drive_Amp);
plot(Drive_Amp,pv_WT_Overlap_pm, 'b:')

% Individual data points
% WTOI_Each_Data WT_Overlap
plot(0,2*reshape(WTOI_Each_Data(1:10,6:10),[],1), 'b.', 'markersize', 8)
plot(0.5,2*reshape(WTOI_Each_Data(11:20,6:10),[],1), 'b.', 'markersize', 8)
plot(1,2*reshape(WTOI_Each_Data(21:30,6:10),[],1), 'b.', 'markersize', 8)
plot(1.5,2*reshape(WTOI_Each_Data(31:40,6:10),[],1), 'b.', 'markersize', 8)
plot(2,2*reshape(WTOI_Each_Data(41:50,6:10),[],1), 'b.', 'markersize', 8)
plot(2.5,2*reshape(WTOI_Each_Data(51:60,6:10),[],1), 'b.', 'markersize', 8)
plot(3,2*reshape(WTOI_Each_Data(61:70,6:10),[],1), 'b.', 'markersize', 8)
plot(3.5,2*reshape(WTOI_Each_Data(71:80,6:10),[],1), 'b.', 'markersize', 8)
plot(4,2*reshape(WTOI_Each_Data(81:90,6:10),[],1), 'b.', 'markersize', 8)
plot(4.5,2*reshape(WTOI_Each_Data(91:100,6:10),[],1), 'b.', 'markersize', 8)
plot(5,2*reshape(WTOI_Each_Data(101:110,6:10),[],1), 'b.', 'markersize', 8)

figure(2) % OI Gap(red hollow), Overlap(blue hollow)
set(0,'defaultlinelinewidth',2,'defaultaxesfontsize',24)
set(gcf,'color','white')
hold on
box on
xlim([0 5]); ylim([0, 2.5]);

% Because Drive amp is operated a Vpp, The piezoresponse should be double.
OI_Gap_pm = 2*OI_Gap_pm; % peak to peak voltage
OI_Gap_sd = 2*OI_Gap_sd; % peak to peak voltage

% plot(Drive_Amp, OI_Gap_pm,'r') %Gap OI
errorbar(Drive_Amp, OI_Gap_pm, OI_Gap_sd,'Marker','o','MarkerSize',10,'Color','red','linewidth',1, 'CapSize', 10, 'LineStyle','none' )
p_OI_Gap_pm = polyfit(Drive_Amp, OI_Gap_pm, 1); % p(1)=slope, p(2)=intercept
pv_OI_Gap_pm = polyval(p_OI_Gap_pm, Drive_Amp);
plot(Drive_Amp,pv_OI_Gap_pm, 'r:')

% Individual data points
% WTOI_Each_Data OI_Gap
plot(0,2*reshape(WTOI_Each_Data(1:10,11:15),[],1), 'r.', 'markersize', 8)
plot(0.5,2*reshape(WTOI_Each_Data(11:20,11:15),[],1), 'r.', 'markersize', 8)
plot(1,2*reshape(WTOI_Each_Data(21:30,11:15),[],1), 'r.', 'markersize', 8)
plot(1.5,2*reshape(WTOI_Each_Data(31:40,11:15),[],1), 'r.', 'markersize', 8)
plot(2,2*reshape(WTOI_Each_Data(41:50,11:15),[],1), 'r.', 'markersize', 8)
plot(2.5,2*reshape(WTOI_Each_Data(51:60,11:15),[],1), 'r.', 'markersize', 8)
plot(3,2*reshape(WTOI_Each_Data(61:70,11:15),[],1), 'r.', 'markersize', 8)
plot(3.5,2*reshape(WTOI_Each_Data(71:80,11:15),[],1), 'r.', 'markersize', 8)
plot(4,2*reshape(WTOI_Each_Data(81:90,11:15),[],1), 'r.', 'markersize', 8)
plot(4.5,2*reshape(WTOI_Each_Data(91:100,11:15),[],1), 'r.', 'markersize', 8)
plot(5,2*reshape(WTOI_Each_Data(101:110,11:15),[],1), 'r.', 'markersize', 8)

% Because Drive amp is operated a Vpp, The piezoresponse should be double.
OI_Overlap_pm = 2*OI_Overlap_pm; % peak to peak voltage
OI_Overlap_sd = 2*OI_Overlap_sd; % peak to peak voltage

% plot(Drive_Amp, OI_Gap_pm,'r') %Overlap OI
errorbar(Drive_Amp, OI_Overlap_pm, OI_Overlap_sd,'Marker','o','MarkerSize',10,'Color','blue','linewidth',1, 'CapSize', 10, 'LineStyle','none' )
p_OI_Overlap_pm = polyfit(Drive_Amp, OI_Overlap_pm, 1); % p(1)=slope, p(2)=intercept
pv_OI_Overlap_pm = polyval(p_OI_Overlap_pm, Drive_Amp);
plot(Drive_Amp,pv_OI_Overlap_pm, 'b:')

% Individual data points
% WTOI_Each_Data OI_Overlap
plot(0,2*reshape(WTOI_Each_Data(1:10,16:20),[],1), 'b.', 'markersize', 8)
plot(0.5,2*reshape(WTOI_Each_Data(11:20,16:20),[],1), 'b.', 'markersize', 8)
plot(1,2*reshape(WTOI_Each_Data(21:30,16:20),[],1), 'b.', 'markersize', 8)
plot(1.5,2*reshape(WTOI_Each_Data(31:40,16:20),[],1), 'b.', 'markersize', 8)
plot(2,2*reshape(WTOI_Each_Data(41:50,16:20),[],1), 'b.', 'markersize', 8)
plot(2.5,2*reshape(WTOI_Each_Data(51:60,16:20),[],1), 'b.', 'markersize', 8)
plot(3,2*reshape(WTOI_Each_Data(61:70,16:20),[],1), 'b.', 'markersize', 8)
plot(3.5,2*reshape(WTOI_Each_Data(71:80,16:20),[],1), 'b.', 'markersize', 8)
plot(4,2*reshape(WTOI_Each_Data(81:90,16:20),[],1), 'b.', 'markersize', 8)
plot(4.5,2*reshape(WTOI_Each_Data(91:100,16:20),[],1), 'b.', 'markersize', 8)
plot(5,2*reshape(WTOI_Each_Data(101:110,16:20),[],1), 'b.', 'markersize', 8)

%% Each PFM result(pm) WT(Blue), OI(Red)

figure(3) % WT gap(red solid), overlap(blue solid)
set(0,'defaultlinelinewidth',2,'defaultaxesfontsize',24)
set(gcf,'color','white')
hold on
box on
xlim([0 5]); ylim([0, 3]);
% ylim([0, inf]);

for i = 1:1:5 % Gap WT(red)

% plot(Drive_Amp, 2*eval(['WT_Gap_pm_' num2str(i)]),'r')
hold on
errorbar(Drive_Amp, 2*eval(['WT_Gap_pm_' num2str(i)]), 2*eval(['WT_Gap_sd_' num2str(i)]),'Marker','s','MarkerSize',10,'MarkerFaceColor','r','Color','r','linewidth',1, 'CapSize', 10,'LineStyle','none'  )
p_WT_Gap_each_pm = polyfit(Drive_Amp, 2*eval(['WT_Gap_pm_' num2str(i)]), 1); % p(1)=slope, p(2)=intercept
pv_WT_Gap_each_pm = polyval(p_WT_Gap_each_pm, Drive_Amp);
plot(Drive_Amp,pv_WT_Gap_each_pm, 'r:')
% txt_Gold{i} = ['Gold ' num2str(i)];

end

for i = 1:1:5 % Overlap WT(Blue)

% plot(Drive_Amp, 2*eval(['WT_Overlap_pm_' num2str(i)]),'r')
hold on
errorbar(Drive_Amp, 2*eval(['WT_Overlap_pm_' num2str(i)]), 2*eval(['WT_Overlap_sd_' num2str(i)]),'Marker','s','MarkerSize',10,'MarkerFaceColor','b','Color','b','linewidth',1, 'CapSize', 10,'LineStyle','none' )
p_WT_Overlap_each_pm = polyfit(Drive_Amp, 2*eval(['WT_Overlap_pm_' num2str(i)]), 1); % p(1)=slope, p(2)=intercept
pv_WT_Overlap_each_pm = polyval(p_WT_Overlap_each_pm, Drive_Amp);
plot(Drive_Amp,pv_WT_Overlap_each_pm, 'b:')
% txt_Gold{i} = ['Gold ' num2str(i)];

end

figure(4) % OI gap(red hollow), Overlap(blue overlap)
set(0,'defaultlinelinewidth',2,'defaultaxesfontsize',24)
set(gcf,'color','white')
hold on
box on
xlim([0 5]); ylim([0, 3]);
% ylim([0, inf]);


for i = 1:1:5 % Gap OI(Red)
    
% plot(Drive_Amp, 2*eval(['OI_Gap_pm_' num2str(i)]),'b')
hold on
errorbar(Drive_Amp, 2*eval(['OI_Gap_pm_' num2str(i)]), 2*eval(['OI_Gap_sd_' num2str(i)]),'Marker','o','MarkerSize',10,'Color','red','linewidth',1, 'CapSize', 10, 'LineStyle','none' )
p_OI_Gap_each_pm = polyfit(Drive_Amp, 2*eval(['OI_Gap_pm_' num2str(i)]), 1); % p(1)=slope, p(2)=intercept
pv_OI_Gap_each_pm = polyval(p_OI_Gap_each_pm, Drive_Amp);
plot(Drive_Amp,pv_OI_Gap_each_pm, 'r:')
% txt_Glass{i} = ['Glass ' num2str(i)];

end

for i = 1:1:5 % Overlap OI(Blue)
    
% plot(Drive_Amp, 2*eval(['OI_Overlap_pm_' num2str(i)]),'k')
hold on
errorbar(Drive_Amp, 2*eval(['OI_Overlap_pm_' num2str(i)]), 2*eval(['OI_Overlap_sd_' num2str(i)]),'Marker','o','MarkerSize',10,'Color','b','linewidth',1, 'CapSize', 10, 'LineStyle','none' )
p_OI_Overlap_each_pm = polyfit(Drive_Amp, 2*eval(['OI_Overlap_pm_' num2str(i)]), 1); % p(1)=slope, p(2)=intercept
pv_OI_Overlap_each_pm = polyval(p_OI_Overlap_each_pm, Drive_Amp);
plot(Drive_Amp,pv_OI_Overlap_each_pm, 'b:')
% txt_Glass{i} = ['Glass ' num2str(i)];

end
