# Supplementary material for: Collagen piezoelectricity in osteogenesis imperfecta and its role in intrafibrillar mineralization
Source: Commun Biol. 2022 Nov 11;5:1229. doi: 10.1038/s42003-022-04204-z (PMC9652255; doi:10.1038/s42003-022-04204-z)
Supplement: Supplementary file 4 — Supplementary Data [file 42003_2022_4204_MOESM4_ESM.zip › Supplementary Data files/Resonant_curvefitting_Qfactor.m]

clc; close all; clear all;

%% --------------------- Computing Q factor ----------------------
%p(1) F0 (Applide force), p(2) Natural frequency, p(3) Q factor, p(4) Offset

load Resonant_curvefitting_Qfactor_Data

%% WT LPFM fitting
    
modelFun = @(p,x) p(4)+p(1) ./  sqrt ( (1 - x.^2./p(2).^2).^2 + ( x ./p(3) ./p(2) ).^2);
startingVals = [250 250000 100 0.2E-12]; % Initial coefficient values [p(1) p(2) p(3) p(4)]
options = statset('MaxIter', 1000, 'TolFun', 10e-15, 'TolX', 10e-15);

coefEsts2 = nlinfit(WT_Freq, WT_AMP, modelFun, startingVals, options);
xgrid = linspace(min(WT_Freq), max(WT_Freq), 1000);
yfit = modelFun(coefEsts2, xgrid);
Force = coefEsts2(1) ;             %Applide force [N * 10^9]
fo = coefEsts2(2)      ;      %Natural frequency [kHz]
Q = abs(coefEsts2(3))      ;        %Quality factor

% WT Figure 
figure(1)
set(0,'defaultlinelinewidth',2,'defaultaxesfontsize',18)
set(gcf,'color','white')
plot(WT_Freq,WT_AMP,'ko')
hold on
plot(xgrid,yfit,'r','LineWidth',2);
% para(1)= {horzcat('ao = ', num2str(Force))};
% para(2)= {horzcat('fo = ', num2str(fo), ' KHz')};
% para(3)= {horzcat('Q = ', num2str(Q))};
% text(max(WT_Freq) - (max(WT_Freq)-min(WT_Freq))/2.5,max(WT_AMP)-(max(WT_AMP)-min(WT_AMP))/10, para,'FontSize',14)

xlabel('Freqeuncy (kHz)')
ylabel('Amplitude (mV)')
set(gca,'FontSize',20,'FontName', 'Times New Roman')

yt = get(gca, 'YTick');
set(gca, 'YTick',yt, 'YTickLabel',yt*1000) % mV unit
set(gca,'XTick',[(200000:20000:300000)])
xt = get(gca, 'XTick');
set(gca, 'XTick',xt, 'XTickLabel',xt/1000)

xlim([200000 300000]); %ylim([0 0.005]);

%% OI LPFM fitting
    
modelFun = @(p,x) p(4)+p(1) ./  sqrt ( (1 - x.^2./p(2).^2).^2 + ( x ./p(3) ./p(2) ).^2);
startingVals = [250 210000 100 0.2E-12]; % Initial coefficient values [p(1) p(2) p(3) p(4)]
options = statset('MaxIter', 1000, 'TolFun', 10e-15, 'TolX', 10e-15);

coefEsts2 = nlinfit(OI_Freq, OI_AMP, modelFun, startingVals, options);
xgrid = linspace(min(OI_Freq), max(OI_Freq), 1000);
yfit = modelFun(coefEsts2, xgrid);
Force = coefEsts2(1) ;             %Applide force [N * 10^9]
fo = coefEsts2(2)      ;      %Natural frequency [kHz]
Q = abs(coefEsts2(3))      ;        %Quality factor


% OI Figure 

figure(2)
set(0,'defaultlinelinewidth',2,'defaultaxesfontsize',18)
set(gcf,'color','white')
plot(OI_Freq,OI_AMP,'ko')
hold on
plot(xgrid,yfit,'b','LineWidth',2);
% para(1)= {horzcat('ao = ', num2str(Force))};
% para(2)= {horzcat('fo = ', num2str(fo), ' KHz')};
% para(3)= {horzcat('Q = ', num2str(Q))};
% text(max(OI_Freq) - (max(OI_Freq)-min(OI_Freq))/2.5,max(OI_AMP)-(max(OI_AMP)-min(OI_AMP))/10, para,'FontSize',14)

xlabel('Freqeuncy (kHz)')
ylabel('Amplitude (mV)')
set(gca,'FontSize',20,'FontName', 'Times New Roman')

yt = get(gca, 'YTick');
set(gca, 'YTick',yt, 'YTickLabel',yt*1000) % mV unit
set(gca,'XTick',[(180000:20000:280000)])
xt = get(gca, 'XTick');
set(gca, 'XTick',xt, 'XTickLabel',xt/1000)

xlim([180000 280000]); ylim([0 0.01]);
