# Supplementary material for: Collagen piezoelectricity in osteogenesis imperfecta and its role in intrafibrillar mineralization
Source: Commun Biol. 2022 Nov 11;5:1229. doi: 10.1038/s42003-022-04204-z (PMC9652255; doi:10.1038/s42003-022-04204-z)
Supplement: Supplementary file 4 — Supplementary Data [file 42003_2022_4204_MOESM4_ESM.zip › Supplementary Data files/WT LPFM_MI.xlsx]

## Sheet: LPFM_WT1_PZ_DC(x)
	Tip	3XC-GG
	Sample	WT1
	Capture Rate (Hz)	500
	Low Pass Filter (Hz)	500
	Tune Time (sec)	0.98
	Defl InvOLS (nm/V)
	Stiffness (N/m) (Thermal)
	Stiffness (N/m) (Calculate)	0.23
	Measurement Locatin
	Environment	Air
	Deflection (V)	-0.5	Q
	Drive Frequency (KHz)		Amp (mV)		Amp (nm)	0
	Sweep Width (KHz)
	Tip DC voltage offset (mV)	0	Average Max	0.248714	mV/V	1000																0	Average	0.264428	Times	1000																0	Average	0.366514	Times	1000
	Drive Amplitude (V)	0	Standard Distribution	0.0426097																		0.5	Standard Distribution	0.0454976																		1	Standard Distribution	0.135577
	Number	1		2		3		4		5		6		7		8		9		10		1		2		3		4		5		6		7		8		9		10		1		2		3		4
	Max Freq (Hz) / Amp (mV)	10625	0.275373	11250	0.221729	204375	0.270605	10000	0.258684	10000	0.237226	13125	0.231266	11250	0.308752	10000	0.326633	10000	0.350475	10000	0.255108	195625	0.277758	196250	0.352859	196875	0.36478	10625	0.294447	98750	0.206232	10000	0.286102	10000	0.31352	10625	0.259876	10000	0.282526	10000	0.270605	196875	0.612736	196250	0.451803	196250	0.478029	196250	0.501871
		Freq	AMP	Freq	AMP	Freq	AMP	Freq	AMP	Freq	AMP	Freq	AMP	Freq	AMP	Freq	AMP	Freq	AMP	Freq	AMP	Freq	AMP	Freq	AMP	Freq	AMP	Freq	AMP	Freq	AMP	Freq	AMP	Freq	AMP	Freq	AMP	Freq	AMP	Freq	AMP	Freq	AMP	Freq	AMP	Freq	AMP	Freq	AMP
		10000	0.000110865	10000	0.000104904	10000	0.000269413	10000	0.000258684	10000	0.000237226	10000	9.65595e-05	10000	0.000150204	10000	0.000326633	10000	0.000350475	10000	0.000255108	10000	0.00014782	10000	0.000311136	10000	0.000280142	10000	0.00019908	10000	0.000201464	10000	0.000286102	10000	0.00031352	10000	0.000145435	10000	0.000282526	10000	0.000270605	10000	0.000239611	10000	0.000239611	10000	0.000222921	10000	0.000326633
		10625	0.000275373	10625	0.000212193	10625	0.000265837	10625	0.000168085	10625	0.00010252	10625	0.000207424	10625	0.000214577	10625	0.000145435	10625	0.000193119	10625	0.000170469	10625	0.000188351	10625	9.65595e-05	10625	7.86781e-05	10625	0.000294447	10625	0.000150204	10625	0.000138283	10625	0.000195503	10625	0.000259876	10625	0.000245571	10625	9.89437e-05	10625	9.17912e-05	10625	0.000249147	10625	0.000195503	10625	0.000162125
		11250	0.000226498	11250	0.000221729	11250	0.000103712	11250	0.000119209	11250	0.000143051	11250	0.000203848	11250	0.000308752	11250	0.000144243	11250	8.22544e-05	11250	0.000123978	11250	0.000163317	11250	4.88758e-05	11250	4.88758e-05	11250	0.000194311	11250	0.000194311	11250	0.000132322	11250	1.54972e-05	11250	0.000206232	11250	0.000123978	11250	0.000104904	11250	0.000172853	11250	0.000212193	11250	0.000106096	11250	0.000156164
		11875	0.000165701	11875	0.000214577	11875	0.00020504	11875	4.88758e-05	11875	3.45707e-05	11875	0.000214577	11875	0.000219345	11875	2.14577e-05	11875	0.000191927	11875	0.000135899	11875	0.00014782	11875	7.98702e-05	11875	3.57628e-05	11875	0.000190735	11875	0.000133514	11875	8.34465e-05	11875	0.000209808	11875	0.000160933	11875	0.000208616	11875	6.67572e-05	11875	0.00010848	11875	0.000122786	11875	0.000164509	11875	0.000158548
		12500	5.72205e-05	12500	8.34465e-05	12500	0.000231266	12500	0.000106096	12500	0.000218153	12500	4.52995e-05	12500	7.51019e-05	12500	6.55651e-05	12500	0.000189543	12500	0.000145435	12500	0.000132322	12500	0.000213385	12500	0.00015974	12500	0.000146627	12500	0.000127554	12500	9.77516e-05	12500	0.000120401	12500	7.86781e-05	12500	0.000188351	12500	0.000226498	12500	0.00015378	12500	0.000162125	12500	0.000213385	12500	9.65595e-05
		13125	0.000156164	13125	0.000152588	13125	0.00015378	13125	0.000133514	13125	2.86102e-05	13125	0.000231266	13125	0.000149012	13125	4.17233e-05	13125	0.000149012	13125	0.000110865	13125	0.000189543	13125	1.78814e-05	13125	5.96046e-05	13125	0.000115633	13125	0.000151396	13125	6.55651e-05	13125	0.000146627	13125	0.000154972	13125	3.8147e-05	13125	7.15256e-05	13125	0.000113249	13125	0.000169277	13125	0.000110865	13125	4.52995e-05
		13750	0.00018239	13750	0.000128746	13750	2.98023e-05	13750	0.000114441	13750	1.66893e-05	13750	0.000184774	13750	0.000188351	13750	7.7486e-05	13750	9.77516e-05	13750	7.39098e-05	13750	0.000185966	13750	6.91414e-05	13750	6.67572e-05	13750	0.00010252	13750	0.000127554	13750	3.21865e-05	13750	8.9407e-05	13750	0.000196695	13750	7.98702e-05	13750	0.000146627	13750	0.00010252	13750	6.31809e-05	13750	8.10623e-05	13750	0.000138283
		14375	0.000110865	14375	0.000169277	14375	0.000104904	14375	0.000101328	14375	6.4373e-05	14375	0.000157356	14375	0.000150204	14375	2.98023e-05	14375	0.000146627	14375	0.000132322	14375	0.000110865	14375	5.84126e-05	14375	6.19888e-05	14375	8.82149e-05	14375	0.000119209	14375	2.02656e-05	14375	9.05991e-05	14375	0.000156164	14375	7.62939e-05	14375	6.31809e-05	14375	3.69549e-05	14375	7.03335e-05	14375	0.000127554	14375	4.64916e-05
		15000	3.33786e-05	15000	3.69549e-05	15000	0.000104904	15000	4.88758e-05	15000	0.00012517	15000	5.00679e-05	15000	0.000129938	15000	8.34465e-05	15000	0.000104904	15000	4.52995e-05	15000	3.09944e-05	15000	0.000106096	15000	0.00010252	15000	0.000114441	15000	7.27177e-05	15000	0.000109673	15000	0.000134706	15000	3.09944e-05	15000	0.000109673	15000	0.000132322	15000	0.000118017	15000	8.82149e-05	15000	0.000113249	15000	9.65595e-05
		15625	0.000133514	15625	0.000137091	15625	0.000110865	15625	0.000132322	15625	9.29832e-05	15625	0.000127554	15625	0.000133514	15625	2.38419e-05	15625	0.000110865	15625	0.000166893	15625	7.7486e-05	15625	3.09944e-05	15625	4.17233e-05	15625	0.000129938	15625	0.000100136	15625	5.84126e-05	15625	6.55651e-05	15625	0.000160933	15625	7.39098e-05	15625	0.000103712	15625	1.78814e-05	15625	0.000123978	15625	7.98702e-05	15625	6.31809e-05
		16250	8.58307e-05	16250	9.53674e-05	16250	3.93391e-05	16250	0.000104904	16250	8.58307e-05	16250	0.000187159	16250	7.7486e-05	16250	4.88758e-05	16250	8.70228e-05	16250	0.000129938	16250	8.34465e-05	16250	2.98023e-05	16250	6.19888e-05	16250	8.34465e-05	16250	0.000149012	16250	5.84126e-05	16250	8.22544e-05	16250	5.72205e-05	16250	1.66893e-05	16250	6.67572e-05	16250	0.000110865	16250	9.05991e-05	16250	2.86102e-05	16250	0.000157356
		16875	0.000146627	16875	7.62939e-05	16875	8.34465e-06	16875	0.00015974	16875	9.17912e-05	16875	0.00020504	16875	8.70228e-05	16875	5.96046e-05	16875	0.00010848	16875	7.03335e-05	16875	5.24521e-05	16875	7.62939e-05	16875	5.36442e-05	16875	5.96046e-05	16875	0.000113249	16875	6.4373e-05	16875	6.4373e-05	16875	7.03335e-05	16875	3.09944e-05	16875	0.000164509	16875	8.22544e-05	16875	0.000113249	16875	7.62939e-05	16875	0.000106096
		17500	0.00010252	17500	0.000143051	17500	8.70228e-05	17500	2.86102e-05	17500	6.07967e-05	17500	9.89437e-05	17500	8.34465e-06	17500	8.22544e-05	17500	0.000190735	17500	7.51019e-05	17500	0.000123978	17500	8.10623e-05	17500	5.36442e-05	17500	0.000143051	17500	7.98702e-05	17500	5.60284e-05	17500	7.27177e-05	17500	7.86781e-05	17500	0.000146627	17500	4.29153e-05	17500	3.09944e-05	17500	0.000123978	17500	0.000126362	17500	6.91414e-05
		18125	6.4373e-05	18125	4.88758e-05	18125	2.98023e-05	18125	7.7486e-05	18125	5.126e-05	18125	0.000115633	18125	0.000185966	18125	0.00010252	18125	4.64916e-05	18125	9.17912e-05	18125	8.58307e-05	18125	7.7486e-05	18125	7.03335e-05	18125	8.9407e-05	18125	0.000113249	18125	9.89437e-05	18125	3.33786e-05	18125	0.000110865	18125	5.48363e-05	18125	5.84126e-05	18125	7.62939e-05	18125	5.00679e-05	18125	7.39098e-05	18125	0.00013113
		18750	6.67572e-05	18750	7.51019e-05	18750	6.19888e-05	18750	0.000107288	18750	7.15256e-05	18750	4.52995e-05	18750	7.51019e-05	18750	0.000135899	18750	5.126e-05	18750	6.79493e-05	18750	0.000123978	18750	0.000128746	18750	0.000123978	18750	8.46386e-05	18750	0.000110865	18750	0.000126362	18750	0.000112057	18750	2.5034e-05	18750	5.84126e-05	18750	7.27177e-05	18750	0.000164509	18750	9.53674e-05	18750	5.00679e-05	18750	5.96046e-05
		19375	8.82149e-05	19375	1.78814e-05	19375	5.60284e-05	19375	7.7486e-05	19375	5.84126e-05	19375	1.43051e-05	19375	2.86102e-05	19375	6.19888e-05	19375	4.76837e-05	19375	0.000127554	19375	9.41753e-05	19375	0.000110865	19375	4.64916e-05	19375	6.07967e-05	19375	1.78814e-05	19375	0.000110865	19375	2.86102e-05	19375	0.000146627	19375	4.52995e-05	19375	0.00013113	19375	0.000135899	19375	1.19209e-05	19375	2.14577e-05	19375	9.89437e-05
		20000	7.39098e-05	20000	0.000128746	20000	6.67572e-05	20000	5.00679e-05	20000	7.39098e-05	20000	0.000135899	20000	2.5034e-05	20000	5.96046e-05	20000	0.000129938	20000	0.000106096	20000	3.45707e-05	20000	3.93391e-05	20000	4.29153e-05	20000	3.93391e-05	20000	1.19209e-05	20000	7.15256e-05	20000	2.14577e-05	20000	0.000126362	20000	4.17233e-05	20000	7.15256e-05	20000	0.000120401	20000	7.39098e-05	20000	9.77516e-05	20000	8.34465e-06
		20625	3.21865e-05	20625	0.00010848	20625	4.52995e-05	20625	7.86781e-05	20625	0.000109673	20625	0.000141859	20625	0.000101328	20625	9.89437e-05	20625	2.86102e-05	20625	0.000129938	20625	0.000104904	20625	7.98702e-05	20625	6.79493e-05	20625	6.4373e-05	20625	0.000123978	20625	8.46386e-05	20625	0.000114441	20625	0.000168085	20625	2.38419e-05	20625	0.000145435	20625	0.000104904	20625	5.96046e-05	20625	4.88758e-05	20625	7.27177e-05
		21250	5.60284e-05	21250	2.14577e-05	21250	6.07967e-05	21250	3.45707e-05	21250	0.000119209	21250	6.79493e-05	21250	0.000106096	21250	9.77516e-05	21250	0.000175238	21250	5.24521e-05	21250	4.76837e-05	21250	8.46386e-05	21250	2.5034e-05	21250	2.74181e-05	21250	1.3113e-05	21250	6.67572e-05	21250	0.00015974	21250	9.41753e-05	21250	8.82149e-05	21250	8.58307e-05	21250	0.000165701	21250	9.65595e-05	21250	0.000113249	21250	0.000154972
		21875	8.10623e-05	21875	9.29832e-05	21875	0.000123978	21875	8.46386e-05	21875	0.000145435	21875	1.90735e-05	21875	0.000137091	21875	3.45707e-05	21875	0.000109673	21875	0.000129938	21875	0.000118017	21875	8.46386e-05	21875	0.000146627	21875	8.34465e-05	21875	0.000113249	21875	9.05991e-05	21875	5.84126e-05	21875	2.74181e-05	21875	6.4373e-05	21875	0.000103712	21875	0.00013113	21875	7.62939e-05	21875	8.9407e-05	21875	0.000106096
		22500	3.57628e-05	22500	0.000103712	22500	3.09944e-05	22500	0.000113249	22500	9.77516e-05	22500	7.51019e-05	22500	0.000103712	22500	0.000115633	22500	8.22544e-05	22500	8.46386e-05	22500	7.7486e-05	22500	0.000104904	22500	2.5034e-05	22500	7.27177e-05	22500	0.000110865	22500	2.6226e-05	22500	6.67572e-05	22500	0.000113249	22500	6.91414e-05	22500	2.5034e-05	22500	0.000126362	22500	0.000109673	22500	2.74181e-05	22500	0.000134706
		23125	8.58307e-05	23125	5.126e-05	23125	9.65595e-05	23125	0.000135899	23125	0.000107288	23125	0.000132322	23125	5.96046e-06	23125	0.000135899	23125	0.000120401	23125	2.86102e-05	23125	2.26498e-05	23125	2.86102e-05	23125	3.57628e-05	23125	2.38419e-05	23125	6.91414e-05	23125	0.000118017	23125	9.41753e-05	23125	8.82149e-05	23125	6.07967e-05	23125	5.36442e-05	23125	3.09944e-05	23125	0.000107288	23125	4.41074e-05	23125	8.46386e-05
		23750	7.62939e-05	23750	7.62939e-05	23750	0.000107288	23750	2.26498e-05	23750	9.65595e-05	23750	0.000119209	23750	6.4373e-05	23750	9.77516e-05	23750	0.000123978	23750	5.126e-05	23750	5.60284e-05	23750	0.000100136	23750	8.58307e-05	23750	7.03335e-05	23750	1.66893e-05	23750	9.89437e-05	23750	8.70228e-05	23750	9.77516e-05	23750	9.89437e-05	23750	0.000109673	23750	8.82149e-05	23750	4.17233e-05	23750	0.000134706	23750	4.29153e-05
		24375	3.21865e-05	24375	4.29153e-05	24375	2.26498e-05	24375	0.00010252	24375	9.17912e-05	24375	6.55651e-05	24375	5.126e-05	24375	0.000119209	24375	0.000103712	24375	7.51019e-05	24375	0.000128746	24375	3.45707e-05	24375	0.000122786	24375	0.000143051	24375	5.36442e-05	24375	0.000110865	24375	0.000145435	24375	2.02656e-05	24375	9.41753e-05	24375	5.126e-05	24375	6.07967e-05	24375	9.17912e-05	24375	7.86781e-05	24375	0.000114441
		25000	9.05991e-05	25000	8.34465e-05	25000	6.31809e-05	25000	9.89437e-05	25000	4.52995e-05	25000	6.19888e-05	25000	8.70228e-05	25000	8.34465e-05	25000	8.22544e-05	25000	0.000101328	25000	4.29153e-05	25000	7.98702e-05	25000	3.69549e-05	25000	2.6226e-05	25000	0.000132322	25000	3.33786e-05	25000	0.000101328	25000	0.000113249	25000	8.46386e-05	25000	0.000181198	25000	8.22544e-05	25000	0.000110865	25000	7.86781e-05	25000	0.000151396
		25625	5.84126e-05	25625	3.57628e-05	25625	0.000126362	25625	8.58307e-05	25625	9.89437e-05	25625	0.000126362	25625	6.19888e-05	25625	1.66893e-05	25625	6.31809e-05	25625	9.53674e-05	25625	5.96046e-06	25625	7.86781e-05	25625	0.000144243	25625	0.000132322	25625	2.02656e-05	25625	9.05991e-05	25625	8.46386e-05	25625	6.19888e-05	25625	7.15256e-05	25625	9.41753e-05	25625	7.51019e-05	25625	0.000121593	25625	9.29832e-05	25625	4.41074e-05
		26250	6.55651e-05	26250	7.39098e-05	26250	0.000115633	26250	9.29832e-05	26250	3.69549e-05	26250	3.33786e-05	26250	0.000106096	26250	7.39098e-05	26250	0.000120401	26250	9.41753e-05	26250	0.000144243	26250	7.62939e-05	26250	0.000100136	26250	6.07967e-05	26250	6.07967e-05	26250	2.02656e-05	26250	2.5034e-05	26250	0.000135899	26250	8.34465e-06	26250	0.000129938	26250	0.000135899	26250	4.17233e-05	26250	8.22544e-05	26250	6.55651e-05
		26875	3.93391e-05	26875	4.29153e-05	26875	5.96046e-05	26875	8.82149e-05	26875	6.19888e-05	26875	0.000100136	26875	6.31809e-05	26875	0.000145435	26875	4.52995e-05	26875	7.7486e-05	26875	3.69549e-05	26875	1.54972e-05	26875	0.000132322	26875	0.000144243	26875	8.34465e-06	26875	2.98023e-05	26875	6.91414e-05	26875	9.53674e-05	26875	6.19888e-05	26875	5.36442e-05	26875	9.53674e-05	26875	0.000164509	26875	4.05312e-05	26875	5.24521e-05
		27500	0.000121593	27500	7.27177e-05	27500	0.000135899	27500	0.000110865	27500	4.41074e-05	27500	7.86781e-05	27500	3.93391e-05	27500	7.15256e-05	27500	6.4373e-05	27500	0.000103712	27500	7.51019e-05	27500	8.82149e-05	27500	0.000115633	27500	7.7486e-05	27500	8.70228e-05	27500	4.41074e-05	27500	5.126e-05	27500	5.96046e-06	27500	0.000116825	27500	1.90735e-05	27500	5.36442e-05	27500	8.10623e-05	27500	0.000119209	27500	6.4373e-05
		28125	0.000106096	28125	4.29153e-05	28125	4.52995e-05	28125	6.31809e-05	28125	8.34465e-05	28125	0.000113249	28125	0.00013113	28125	0.000132322	28125	9.77516e-05	28125	9.89437e-05	28125	8.46386e-05	28125	0.000100136	28125	6.79493e-05	28125	0.000129938	28125	8.82149e-05	28125	0.000110865	28125	2.98023e-05	28125	7.98702e-05	28125	9.53674e-05	28125	6.07967e-05	28125	0.000115633	28125	9.17912e-05	28125	6.4373e-05	28125	0.00010252
		28750	5.84126e-05	28750	0.00010252	28750	6.07967e-05	28750	9.41753e-05	28750	0.00010252	28750	5.96046e-05	28750	7.03335e-05	28750	0.000103712	28750	7.03335e-05	28750	7.15256e-05	28750	0.000126362	28750	6.79493e-05	28750	0.000100136	28750	0.000103712	28750	0.000174046	28750	0.000101328	28750	0.000132322	28750	5.48363e-05	28750	5.24521e-05	28750	9.53674e-05	28750	0.00010252	28750	1.66893e-05	28750	2.38419e-05	28750	0.000119209
		29375	5.00679e-05	29375	0.000128746	29375	9.77516e-05	29375	0.000129938	29375	5.48363e-05	29375	0.000133514	29375	9.65595e-05	29375	5.36442e-05	29375	9.65595e-05	29375	9.89437e-05	29375	0.000109673	29375	5.72205e-05	29375	7.39098e-05	29375	0.000104904	29375	8.9407e-05	29375	7.86781e-05	29375	0.000106096	29375	6.07967e-05	29375	5.72205e-05	29375	0.000133514	29375	0.000101328	29375	9.29832e-05	29375	7.51019e-05	29375	5.126e-05
		30000	7.15256e-05	30000	0.000114441	30000	9.77516e-05	30000	0.000152588	30000	6.91414e-05	30000	0.000110865	30000	2.98023e-05	30000	2.86102e-05	30000	0.000107288	30000	4.64916e-05	30000	0.000116825	30000	7.39098e-05	30000	0.000114441	30000	8.82149e-05	30000	6.19888e-05	30000	2.86102e-05	30000	5.00679e-05	30000	8.58307e-05	30000	5.48363e-05	30000	9.77516e-05	30000	9.29832e-05	30000	4.64916e-05	30000	0.000100136	30000	6.55651e-05
		30625	5.48363e-05	30625	4.05312e-05	30625	0.000100136	30625	0.000129938	30625	0.000128746	30625	0.000134706	30625	8.82149e-05	30625	9.89437e-05	30625	5.72205e-05	30625	0.00010848	30625	7.27177e-05	30625	0.000112057	30625	7.27177e-05	30625	7.51019e-05	30625	8.58307e-05	30625	6.91414e-05	30625	0.000109673	30625	7.51019e-05	30625	5.36442e-05	30625	8.58307e-05	30625	4.17233e-05	30625	5.72205e-05	30625	8.82149e-05	30625	8.22544e-05
		31250	8.9407e-05	31250	0.000109673	31250	9.05991e-05	31250	0.000114441	31250	4.76837e-06	31250	6.67572e-05	31250	9.65595e-05	31250	6.19888e-05	31250	0.000156164	31250	9.41753e-05	31250	7.7486e-05	31250	2.86102e-05	31250	6.67572e-05	31250	8.34465e-06	31250	6.91414e-05	31250	0.000114441	31250	8.22544e-05	31250	6.31809e-05	31250	4.76837e-05	31250	0.000140667	31250	0.000127554	31250	5.96046e-05	31250	0.000115633	31250	9.65595e-05
		31875	9.41753e-05	31875	7.51019e-05	31875	7.27177e-05	31875	4.29153e-05	31875	5.84126e-05	31875	0.000144243	31875	3.09944e-05	31875	3.69549e-05	31875	0.000191927	31875	1.54972e-05	31875	5.126e-05	31875	7.03335e-05	31875	6.91414e-05	31875	4.17233e-05	31875	6.19888e-05	31875	8.22544e-05	31875	5.96046e-06	31875	4.17233e-05	31875	9.17912e-05	31875	8.34465e-05	31875	6.55651e-05	31875	3.8147e-05	31875	0.000104904	31875	0.000107288
		32500	5.96046e-05	32500	5.84126e-05	32500	0.000101328	32500	3.45707e-05	32500	7.62939e-05	32500	0.000104904	32500	0.00013113	32500	0.000103712	32500	4.76837e-05	32500	1.78814e-05	32500	5.72205e-05	32500	4.05312e-05	32500	5.36442e-05	32500	0.000109673	32500	0.000133514	32500	5.48363e-05	32500	7.51019e-05	32500	5.48363e-05	32500	7.51019e-05	32500	8.9407e-05	32500	8.46386e-05	32500	5.36442e-05	32500	7.86781e-05	32500	6.19888e-05
		33125	0.000116825	33125	0.000110865	33125	0.000188351	33125	8.46386e-05	33125	7.15256e-05	33125	0.00012517	33125	0.000145435	33125	8.34465e-05	33125	0.000123978	33125	7.62939e-05	33125	6.4373e-05	33125	0.000104904	33125	5.126e-05	33125	7.98702e-05	33125	9.05991e-05	33125	0.00010252	33125	0.000144243	33125	5.96046e-05	33125	8.22544e-05	33125	8.22544e-05	33125	0.00010252	33125	6.79493e-05	33125	6.4373e-05	33125	9.17912e-05
		33750	8.58307e-05	33750	0.000109673	33750	3.45707e-05	33750	9.89437e-05	33750	2.26498e-05	33750	0.000115633	33750	2.14577e-05	33750	7.7486e-05	33750	0.000113249	33750	0.000106096	33750	0.000109673	33750	8.9407e-05	33750	0.000110865	33750	6.19888e-05	33750	5.126e-05	33750	5.24521e-05	33750	1.3113e-05	33750	9.41753e-05	33750	1.78814e-05	33750	4.88758e-05	33750	1.54972e-05	33750	8.82149e-05	33750	7.7486e-05	33750	7.98702e-05
		34375	6.67572e-05	34375	0.000138283	34375	2.86102e-05	34375	7.7486e-05	34375	8.58307e-05	34375	9.17912e-05	34375	0.000133514	34375	4.88758e-05	34375	0.000104904	34375	8.22544e-05	34375	8.34465e-05	34375	4.17233e-05	34375	5.96046e-05	34375	9.29832e-05	34375	3.8147e-05	34375	5.96046e-05	34375	8.10623e-05	34375	0.000103712	34375	7.15256e-05	34375	0.000107288	34375	0.000109673	34375	7.03335e-05	34375	0.000107288	34375	4.29153e-05
		35000	5.84126e-05	35000	0.000106096	35000	1.90735e-05	35000	0.000150204	35000	7.39098e-05	35000	8.58307e-05	35000	6.31809e-05	35000	1.07288e-05	35000	2.98023e-05	35000	3.45707e-05	35000	8.34465e-05	35000	6.55651e-05	35000	0.000129938	35000	5.72205e-05	35000	0.000115633	35000	6.31809e-05	35000	5.126e-05	35000	7.39098e-05	35000	0.000126362	35000	7.7486e-05	35000	4.05312e-05	35000	2.6226e-05	35000	8.58307e-05	35000	0.000101328
		35625	6.31809e-05	35625	4.17233e-05	35625	6.4373e-05	35625	0.000106096	35625	9.65595e-05	35625	0.000115633	35625	0.000116825	35625	0.00014782	35625	9.77516e-05	35625	0.000128746	35625	7.86781e-05	35625	0.000100136	35625	6.91414e-05	35625	0.000129938	35625	0.000103712	35625	6.67572e-05	35625	2.14577e-05	35625	9.05991e-05	35625	9.53674e-05	35625	9.29832e-05	35625	0.000151396	35625	9.29832e-05	35625	0.00010252	35625	7.27177e-05
		36250	3.8147e-05	36250	8.70228e-05	36250	0.000104904	36250	0.00010252	36250	0.000127554	36250	6.4373e-05	36250	4.64916e-05	36250	4.88758e-05	36250	0.000145435	36250	5.00679e-05	36250	9.05991e-05	36250	5.96046e-05	36250	2.6226e-05	36250	0.000110865	36250	5.84126e-05	36250	7.15256e-05	36250	0.000106096	36250	6.4373e-05	36250	7.51019e-05	36250	1.78814e-05	36250	6.31809e-05	36250	0.000113249	36250	3.69549e-05	36250	9.29832e-05
		36875	0.000137091	36875	4.64916e-05	36875	0.00010848	36875	7.39098e-05	36875	0.000100136	36875	0.00010252	36875	8.82149e-05	36875	4.17233e-05	36875	6.91414e-05	36875	0.000123978	36875	7.51019e-05	36875	4.29153e-05	36875	5.36442e-05	36875	9.05991e-05	36875	7.27177e-05	36875	8.34465e-06	36875	4.76837e-05	36875	3.8147e-05	36875	5.84126e-05	36875	0.000115633	36875	8.58307e-05	36875	8.58307e-05	36875	8.22544e-05	36875	9.05991e-05
		37500	7.03335e-05	37500	9.65595e-05	37500	0.000140667	37500	7.51019e-05	37500	4.29153e-05	37500	0.000106096	37500	0.000133514	37500	0.000107288	37500	0.000109673	37500	6.67572e-05	37500	7.15256e-05	37500	9.41753e-05	37500	3.93391e-05	37500	5.72205e-05	37500	8.22544e-05	37500	0.000114441	37500	0.000113249	37500	3.21865e-05	37500	8.10623e-05	37500	8.46386e-05	37500	6.31809e-05	37500	7.62939e-05	37500	5.48363e-05	37500	7.7486e-05
		38125	4.76837e-05	38125	6.4373e-05	38125	6.67572e-05	38125	5.60284e-05	38125	0.000123978	38125	7.51019e-05	38125	0.000112057	38125	6.19888e-05	38125	6.19888e-05	38125	0.000115633	38125	7.62939e-05	38125	4.52995e-05	38125	9.65595e-05	38125	4.05312e-05	38125	7.51019e-05	38125	0.000109673	38125	7.7486e-05	38125	0.000113249	38125	4.29153e-05	38125	7.27177e-05	38125	2.74181e-05	38125	3.93391e-05	38125	5.84126e-05	38125	7.15256e-06
		38750	5.36442e-05	38750	9.41753e-05	38750	7.39098e-05	38750	0.000114441	38750	5.72205e-05	38750	6.79493e-05	38750	0.000137091	38750	6.91414e-05	38750	8.58307e-05	38750	7.62939e-05	38750	8.82149e-05	38750	5.96046e-05	38750	0.000149012	38750	7.51019e-05	38750	8.10623e-05	38750	9.05991e-05	38750	6.07967e-05	38750	5.126e-05	38750	0.000101328	38750	2.26498e-05	38750	7.62939e-05	38750	8.70228e-05	38750	0.000113249	38750	4.76837e-06
		39375	7.15256e-05	39375	0.00015974	39375	7.7486e-05	39375	0.00010252	39375	0.000110865	39375	9.77516e-05	39375	4.17233e-05	39375	4.52995e-05	39375	9.41753e-05	39375	5.48363e-05	39375	0.000103712	39375	6.07967e-05	39375	0.000126362	39375	0.00015378	39375	0.000107288	39375	0.000116825	39375	9.05991e-05	39375	0.000137091	39375	7.39098e-05	39375	6.07967e-05	39375	8.82149e-05	39375	0.000119209	39375	8.9407e-05	39375	4.05312e-05
		40000	7.98702e-05	40000	7.86781e-05	40000	0.000116825	40000	9.05991e-05	40000	5.126e-05	40000	8.9407e-05	40000	0.000143051	40000	9.53674e-05	40000	9.05991e-05	40000	6.31809e-05	40000	1.54972e-05	40000	8.34465e-05	40000	5.24521e-05	40000	4.88758e-05	40000	2.6226e-05	40000	0.000115633	40000	0.00012517	40000	7.39098e-05	40000	5.72205e-05	40000	4.76837e-05	40000	0.000128746	40000	5.126e-05	40000	0.000145435	40000	0.000120401
		40625	3.57628e-05	40625	0.000101328	40625	4.29153e-05	40625	8.70228e-05	40625	6.31809e-05	40625	0.000122786	40625	4.88758e-05	40625	4.17233e-05	40625	6.19888e-05	40625	0.000112057	40625	3.69549e-05	40625	9.65595e-05	40625	0.000113249	40625	1.78814e-05	40625	2.14577e-05	40625	2.74181e-05	40625	5.36442e-05	40625	0.000129938	40625	9.17912e-05	40625	5.84126e-05	40625	8.34465e-05	40625	3.69549e-05	40625	0.000128746	40625	5.84126e-05
		41250	1.54972e-05	41250	0.000123978	41250	6.31809e-05	41250	3.93391e-05	41250	9.41753e-05	41250	0.000103712	41250	0.000137091	41250	0.000133514	41250	7.98702e-05	41250	9.65595e-05	41250	3.09944e-05	41250	0.000126362	41250	9.77516e-05	41250	7.62939e-05	41250	7.62939e-05	41250	7.86781e-05	41250	1.66893e-05	41250	0.000107288	41250	8.82149e-05	41250	0.000137091	41250	5.96046e-05	41250	9.41753e-05	41250	5.126e-05	41250	0.00014782
		41875	0.000132322	41875	6.19888e-05	41875	0.000120401	41875	4.64916e-05	41875	7.03335e-05	41875	8.70228e-05	41875	0.000127554	41875	3.45707e-05	41875	8.58307e-05	41875	5.36442e-05	41875	6.67572e-05	41875	0.00012517	41875	7.86781e-05	41875	9.05991e-05	41875	6.31809e-05	41875	0.000107288	41875	0.000119209	41875	0.000103712	41875	8.70228e-05	41875	7.27177e-05	41875	5.48363e-05	41875	6.19888e-05	41875	0.000106096	41875	7.03335e-05
		42500	0.000160933	42500	0.000114441	42500	7.39098e-05	42500	5.96046e-05	42500	8.46386e-05	42500	0.000129938	42500	5.96046e-05	42500	0.000123978	42500	5.60284e-05	42500	9.17912e-05	42500	2.02656e-05	42500	9.41753e-05	42500	9.05991e-05	42500	0.00010252	42500	9.53674e-05	42500	0.000106096	42500	3.93391e-05	42500	9.65595e-05	42500	0.000127554	42500	5.84126e-05	42500	7.7486e-05	42500	6.07967e-05	42500	0.000104904	42500	0.000110865
		43125	7.15256e-05	43125	0.000106096	43125	0.000120401	43125	4.76837e-05	43125	1.07288e-05	43125	6.67572e-05	43125	1.78814e-05	43125	9.65595e-05	43125	4.29153e-05	43125	3.21865e-05	43125	0.000115633	43125	1.19209e-05	43125	5.24521e-05	43125	0.00010252	43125	7.15256e-05	43125	8.46386e-05	43125	9.41753e-05	43125	9.53674e-05	43125	8.34465e-05	43125	6.07967e-05	43125	5.126e-05	43125	0.000180006	43125	6.4373e-05	43125	0.000157356
		43750	0.000114441	43750	5.00679e-05	43750	9.17912e-05	43750	5.126e-05	43750	8.22544e-05	43750	4.05312e-05	43750	6.31809e-05	43750	7.7486e-05	43750	0.000145435	43750	8.34465e-05	43750	7.7486e-05	43750	8.58307e-05	43750	3.45707e-05	43750	5.72205e-05	43750	5.84126e-05	43750	0.00010252	43750	9.53674e-05	43750	0.000110865	43750	0.000129938	43750	6.67572e-05	43750	0.000121593	43750	0.000143051	43750	0.000103712	43750	9.89437e-05
		44375	1.54972e-05	44375	6.07967e-05	44375	2.98023e-05	44375	7.62939e-05	44375	0.000119209	44375	9.17912e-05	44375	0.000119209	44375	6.55651e-05	44375	2.98023e-05	44375	0.000100136	44375	5.96046e-05	44375	5.00679e-05	44375	7.7486e-05	44375	7.15256e-05	44375	5.36442e-05	44375	6.4373e-05	44375	2.5034e-05	44375	6.91414e-05	44375	7.27177e-05	44375	5.00679e-05	44375	0.000123978	44375	4.41074e-05	44375	3.69549e-05	44375	8.70228e-05
		45000	6.67572e-05	45000	0.00010848	45000	5.24521e-05	45000	6.67572e-05	45000	0.000126362	45000	7.62939e-05	45000	0.000137091	45000	0.000101328	45000	5.48363e-05	45000	7.51019e-05	45000	5.126e-05	45000	0.000120401	45000	0.000134706	45000	0.000132322	45000	3.33786e-05	45000	5.96046e-05	45000	0.00010252	45000	0.000115633	45000	0.000140667	45000	7.7486e-05	45000	1.90735e-05	45000	8.70228e-05	45000	8.9407e-05	45000	2.14577e-05
		45625	8.70228e-05	45625	8.58307e-05	45625	0.00010848	45625	0.000118017	45625	8.58307e-05	45625	8.34465e-05	45625	3.45707e-05	45625	0.000106096	45625	8.58307e-05	45625	0.000141859	45625	7.39098e-05	45625	0.000123978	45625	8.46386e-05	45625	7.15256e-05	45625	7.86781e-05	45625	5.24521e-05	45625	1.3113e-05	45625	0.000126362	45625	7.27177e-05	45625	9.53674e-05	45625	5.96046e-05	45625	6.55651e-05	45625	4.76837e-05	45625	8.46386e-05
		46250	6.31809e-05	46250	8.22544e-05	46250	9.77516e-05	46250	0.000104904	46250	3.09944e-05	46250	7.39098e-05	46250	0.000106096	46250	6.67572e-05	46250	4.76837e-05	46250	0.000120401	46250	3.33786e-05	46250	0.000122786	46250	9.05991e-05	46250	6.67572e-05	46250	0.000113249	46250	8.46386e-05	46250	3.69549e-05	46250	3.21865e-05	46250	8.82149e-05	46250	0.000116825	46250	0.000141859	46250	0.000104904	46250	0.000100136	46250	7.86781e-05
		46875	6.19888e-05	46875	2.74181e-05	46875	9.53674e-05	46875	6.31809e-05	46875	0.000134706	46875	6.55651e-05	46875	8.58307e-05	46875	8.70228e-05	46875	6.67572e-05	46875	7.51019e-05	46875	2.38419e-05	46875	0.000101328	46875	3.57628e-05	46875	4.88758e-05	46875	7.27177e-05	46875	0.000109673	46875	5.24521e-05	46875	3.69549e-05	46875	6.67572e-05	46875	5.126e-05	46875	8.58307e-05	46875	7.51019e-05	46875	6.67572e-05	46875	0.000132322
		47500	6.91414e-05	47500	2.38419e-05	47500	7.51019e-05	47500	0.000118017	47500	9.53674e-06	47500	9.29832e-05	47500	9.41753e-05	47500	9.05991e-05	47500	5.96046e-05	47500	9.17912e-05	47500	8.58307e-05	47500	2.6226e-05	47500	6.91414e-05	47500	0.000110865	47500	0.00010252	47500	9.29832e-05	47500	9.89437e-05	47500	9.89437e-05	47500	4.64916e-05	47500	5.126e-05	47500	7.7486e-05	47500	3.45707e-05	47500	0.000123978	47500	6.79493e-05
		48125	2.38419e-05	48125	0.000115633	48125	9.41753e-05	48125	6.4373e-05	48125	7.51019e-05	48125	0.00010848	48125	5.36442e-05	48125	8.22544e-05	48125	8.22544e-05	48125	9.89437e-05	48125	3.8147e-05	48125	2.02656e-05	48125	0.000118017	48125	7.86781e-05	48125	8.46386e-05	48125	3.8147e-05	48125	0.000128746	48125	9.17912e-05	48125	6.4373e-05	48125	8.34465e-05	48125	1.90735e-05	48125	5.36442e-05	48125	8.82149e-05	48125	7.51019e-05
		48750	0.000123978	48750	6.91414e-05	48750	0.000118017	48750	2.5034e-05	48750	8.46386e-05	48750	0.00012517	48750	0.000154972	48750	8.46386e-05	48750	0.000122786	48750	0.000141859	48750	5.96046e-05	48750	8.46386e-05	48750	0.000114441	48750	1.54972e-05	48750	0.000120401	48750	8.34465e-05	48750	6.67572e-05	48750	3.33786e-05	48750	8.10623e-05	48750	1.3113e-05	48750	9.05991e-05	48750	2.26498e-05	48750	0.000114441	48750	5.60284e-05
		49375	5.84126e-05	49375	0.00010848	49375	5.84126e-05	49375	6.4373e-05	49375	6.55651e-05	49375	7.51019e-05	49375	0.000106096	49375	0.000109673	49375	0.000120401	49375	0.00013113	49375	4.64916e-05	49375	6.4373e-05	49375	7.27177e-05	49375	0.000109673	49375	0.000171661	49375	5.72205e-05	49375	7.27177e-05	49375	7.15256e-05	49375	0.000121593	49375	0.000107288	49375	9.89437e-05	49375	0.000110865	49375	9.05991e-05	49375	4.64916e-05
		50000	0.000165701	50000	2.14577e-05	50000	0.000104904	50000	4.41074e-05	50000	8.46386e-05	50000	0.000118017	50000	6.19888e-05	50000	7.86781e-05	50000	9.05991e-05	50000	9.77516e-05	50000	0.000120401	50000	4.88758e-05	50000	0.000134706	50000	4.52995e-05	50000	7.51019e-05	50000	7.15256e-05	50000	0.000138283	50000	9.41753e-05	50000	4.41074e-05	50000	3.69549e-05	50000	3.09944e-05	50000	9.77516e-05	50000	9.41753e-05	50000	0.000163317
		50625	9.05991e-05	50625	7.86781e-05	50625	9.65595e-05	50625	3.57628e-05	50625	4.41074e-05	50625	2.6226e-05	50625	3.57628e-05	50625	1.54972e-05	50625	9.77516e-05	50625	0.00012517	50625	5.60284e-05	50625	7.15256e-05	50625	9.29832e-05	50625	7.27177e-05	50625	3.8147e-05	50625	0.000106096	50625	9.05991e-05	50625	6.31809e-05	50625	5.96046e-05	50625	0.000115633	50625	8.82149e-05	50625	4.52995e-05	50625	7.51019e-05	50625	0.000160933
		51250	8.10623e-05	51250	5.72205e-05	51250	0.000140667	51250	6.55651e-05	51250	0.000140667	51250	0.000106096	51250	0.000114441	51250	7.51019e-05	51250	0.000101328	51250	7.86781e-05	51250	6.91414e-05	51250	0.000133514	51250	0.000119209	51250	0.000113249	51250	2.26498e-05	51250	7.15256e-05	51250	7.7486e-05	51250	7.51019e-05	51250	0.000121593	51250	2.02656e-05	51250	8.34465e-05	51250	0.000118017	51250	0.000115633	51250	1.66893e-05
		51875	3.45707e-05	51875	9.89437e-05	51875	7.62939e-05	51875	6.4373e-05	51875	0.000118017	51875	4.76837e-05	51875	9.53674e-05	51875	1.90735e-05	51875	9.77516e-05	51875	2.74181e-05	51875	0.000104904	51875	2.98023e-05	51875	8.58307e-05	51875	0.000112057	51875	0.000122786	51875	6.79493e-05	51875	9.77516e-05	51875	6.31809e-05	51875	6.67572e-05	51875	0.000137091	51875	9.77516e-05	51875	4.41074e-05	51875	6.91414e-05	51875	9.89437e-05
		52500	0.000100136	52500	5.126e-05	52500	0.000107288	52500	7.39098e-05	52500	7.15256e-05	52500	4.76837e-05	52500	4.64916e-05	52500	6.07967e-05	52500	8.46386e-05	52500	7.39098e-05	52500	0.000113249	52500	5.00679e-05	52500	0.000143051	52500	7.03335e-05	52500	9.41753e-05	52500	0.000107288	52500	0.00010252	52500	4.52995e-05	52500	3.45707e-05	52500	4.76837e-05	52500	9.41753e-05	52500	4.41074e-05	52500	9.77516e-05	52500	0.000112057
		53125	2.5034e-05	53125	0.000116825	53125	0.000122786	53125	4.41074e-05	53125	0.000129938	53125	0.000120401	53125	3.93391e-05	53125	9.05991e-05	53125	0.000151396	53125	5.24521e-05	53125	4.88758e-05	53125	0.000119209	53125	6.4373e-05	53125	0.000139475	53125	7.27177e-05	53125	5.96046e-05	53125	5.60284e-05	53125	3.33786e-05	53125	6.4373e-05	53125	9.17912e-05	53125	4.76837e-05	53125	7.62939e-05	53125	7.03335e-05	53125	0.00010252
		53750	9.29832e-05	53750	6.19888e-05	53750	9.89437e-05	53750	4.29153e-05	53750	4.41074e-05	53750	8.10623e-05	53750	7.98702e-05	53750	0.000172853	53750	8.22544e-05	53750	8.34465e-05	53750	4.17233e-05	53750	8.10623e-05	53750	3.09944e-05	53750	7.27177e-05	53750	8.10623e-05	53750	7.7486e-05	53750	0.000135899	53750	0.000116825	53750	6.07967e-05	53750	2.74181e-05	53750	0.000120401	53750	5.48363e-05	53750	9.65595e-05	53750	1.54972e-05
		54375	8.10623e-05	54375	0.000101328	54375	5.24521e-05	54375	9.17912e-05	54375	6.19888e-05	54375	8.10623e-05	54375	0.000119209	54375	0.000141859	54375	0.000112057	54375	8.58307e-05	54375	0.000116825	54375	9.89437e-05	54375	6.31809e-05	54375	7.98702e-05	54375	3.8147e-05	54375	0.000129938	54375	0.000127554	54375	5.60284e-05	54375	0.000109673	54375	0.000103712	54375	3.45707e-05	54375	0.000120401	54375	0.000114441	54375	0.000119209
		55000	0.000106096	55000	8.10623e-05	55000	0.000138283	55000	7.7486e-05	55000	0.000138283	55000	5.84126e-05	55000	7.98702e-05	55000	4.64916e-05	55000	1.43051e-05	55000	6.4373e-05	55000	9.41753e-05	55000	8.22544e-05	55000	6.67572e-05	55000	8.70228e-05	55000	6.4373e-05	55000	0.000106096	55000	8.9407e-05	55000	8.34465e-05	55000	2.38419e-05	55000	0.000128746	55000	8.58307e-05	55000	6.07967e-05	55000	5.48363e-05	55000	2.74181e-05
		55625	6.67572e-05	55625	0.000112057	55625	7.7486e-05	55625	6.19888e-05	55625	6.55651e-05	55625	0.000109673	55625	4.29153e-05	55625	0.000100136	55625	0.000114441	55625	0.000114441	55625	6.91414e-05	55625	2.26498e-05	55625	8.22544e-05	55625	0.00010848	55625	9.41753e-05	55625	0.000123978	55625	1.3113e-05	55625	0.000154972	55625	0.000101328	55625	8.10623e-05	55625	5.96046e-05	55625	9.77516e-05	55625	0.000170469	55625	0.000110865
		56250	7.51019e-05	56250	9.77516e-05	56250	0.000109673	56250	5.84126e-05	56250	6.55651e-05	56250	4.88758e-05	56250	5.96046e-05	56250	7.27177e-05	56250	8.58307e-05	56250	2.86102e-05	56250	6.67572e-05	56250	9.89437e-05	56250	9.17912e-05	56250	4.64916e-05	56250	8.58307e-05	56250	0.000110865	56250	3.93391e-05	56250	3.57628e-05	56250	3.8147e-05	56250	6.67572e-05	56250	4.64916e-05	56250	0.000113249	56250	5.126e-05	56250	0.000103712
		56875	5.48363e-05	56875	0.000115633	56875	6.67572e-05	56875	0.000109673	56875	5.96046e-05	56875	0.000163317	56875	5.84126e-05	56875	0.000110865	56875	5.00679e-05	56875	9.89437e-05	56875	0.000109673	56875	7.27177e-05	56875	8.58307e-05	56875	0.00010252	56875	1.19209e-05	56875	7.51019e-05	56875	7.39098e-05	56875	6.79493e-05	56875	5.72205e-05	56875	0.000100136	56875	8.10623e-05	56875	6.55651e-05	56875	6.31809e-05	56875	0.000103712
		57500	8.46386e-05	57500	1.90735e-05	57500	0.000104904	57500	9.29832e-05	57500	7.39098e-05	57500	5.96046e-06	57500	1.78814e-05	57500	3.93391e-05	57500	4.52995e-05	57500	5.36442e-05	57500	0.00012517	57500	7.86781e-05	57500	8.82149e-05	57500	6.79493e-05	57500	7.98702e-05	57500	4.64916e-05	57500	8.46386e-05	57500	5.72205e-05	57500	5.60284e-05	57500	7.03335e-05	57500	0.00010252	57500	5.84126e-05	57500	8.70228e-05	57500	4.88758e-05
		58125	7.27177e-05	58125	8.58307e-05	58125	8.82149e-05	58125	3.21865e-05	58125	0.000107288	58125	0.000135899	58125	9.77516e-05	58125	8.10623e-05	58125	0.000116825	58125	4.29153e-05	58125	0.000123978	58125	7.98702e-05	58125	4.17233e-05	58125	0.000116825	58125	7.27177e-05	58125	9.53674e-05	58125	6.31809e-05	58125	0.000172853	58125	9.77516e-05	58125	6.79493e-05	58125	0.000114441	58125	7.7486e-05	58125	0.000122786	58125	0.000123978
		58750	7.62939e-05	58750	0.000137091	58750	6.4373e-05	58750	0.00010848	58750	0.000120401	58750	8.82149e-05	58750	0.00010848	58750	7.27177e-05	58750	4.64916e-05	58750	2.86102e-05	58750	0.000162125	58750	0.000106096	58750	7.51019e-05	58750	6.19888e-05	58750	7.62939e-05	58750	9.17912e-05	58750	7.7486e-05	58750	0.000140667	58750	8.22544e-05	58750	0.000137091	58750	7.98702e-05	58750	0.00010252	58750	6.67572e-05	58750	6.79493e-05
		59375	3.21865e-05	59375	0.000115633	59375	9.17912e-05	59375	2.6226e-05	59375	6.79493e-05	59375	5.84126e-05	59375	0.000128746	59375	2.5034e-05	59375	7.51019e-05	59375	0.00015378	59375	5.96046e-05	59375	5.60284e-05	59375	0.000116825	59375	7.98702e-05	59375	9.65595e-05	59375	0.000103712	59375	0.000123978	59375	0.000103712	59375	4.17233e-05	59375	9.65595e-05	59375	0.000149012	59375	7.39098e-05	59375	2.74181e-05	59375	0.000104904
		60000	3.45707e-05	60000	0.000118017	60000	4.17233e-05	60000	0.000123978	60000	0.000128746	60000	7.62939e-05	60000	0.000113249	60000	9.53674e-05	60000	4.76837e-05	60000	0.000120401	60000	7.03335e-05	60000	0.000127554	60000	7.7486e-05	60000	5.96046e-05	60000	4.41074e-05	60000	8.58307e-05	60000	0.000101328	60000	0.000132322	60000	0.000116825	60000	8.70228e-05	60000	2.74181e-05	60000	9.17912e-05	60000	5.36442e-05	60000	1.54972e-05
		60625	0.000120401	60625	0.000134706	60625	6.31809e-05	60625	0.00010252	60625	0.000110865	60625	9.17912e-05	60625	8.34465e-05	60625	4.88758e-05	60625	7.86781e-05	60625	0.00010848	60625	0.000107288	60625	0.000107288	60625	6.31809e-05	60625	6.55651e-05	60625	6.67572e-05	60625	5.126e-05	60625	5.72205e-05	60625	0.000118017	60625	9.89437e-05	60625	8.46386e-05	60625	5.60284e-05	60625	6.07967e-05	60625	4.88758e-05	60625	5.126e-05
		61250	4.52995e-05	61250	8.10623e-05	61250	3.8147e-05	61250	0.000114441	61250	6.4373e-05	61250	0.000163317	61250	0.000145435	61250	0.000121593	61250	5.48363e-05	61250	2.14577e-05	61250	6.91414e-05	61250	8.34465e-05	61250	9.89437e-05	61250	0.000122786	61250	9.65595e-05	61250	0.000107288	61250	4.29153e-05	61250	5.36442e-05	61250	3.45707e-05	61250	6.4373e-05	61250	0.000113249	61250	8.70228e-05	61250	4.41074e-05	61250	8.34465e-05
		61875	5.48363e-05	61875	8.22544e-05	61875	0.000110865	61875	6.55651e-05	61875	6.19888e-05	61875	2.74181e-05	61875	7.03335e-05	61875	9.65595e-05	61875	0.000109673	61875	6.19888e-05	61875	8.22544e-05	61875	0.000103712	61875	8.22544e-05	61875	7.86781e-05	61875	5.00679e-05	61875	2.86102e-05	61875	7.62939e-05	61875	0.000120401	61875	7.51019e-05	61875	8.22544e-05	61875	3.33786e-05	61875	5.60284e-05	61875	4.64916e-05	61875	7.39098e-05
		62500	0.00013113	62500	0.000120401	62500	3.93391e-05	62500	0.000100136	62500	7.51019e-05	62500	6.19888e-05	62500	9.17912e-05	62500	3.21865e-05	62500	8.34465e-05	62500	8.70228e-05	62500	8.22544e-05	62500	7.39098e-05	62500	5.48363e-05	62500	9.53674e-05	62500	9.05991e-05	62500	0.000104904	62500	7.39098e-05	62500	2.5034e-05	62500	0.000115633	62500	0.000106096	62500	0.000134706	62500	7.27177e-05	62500	6.4373e-05	62500	2.14577e-05
		63125	5.72205e-05	63125	9.89437e-05	63125	7.7486e-05	63125	0.000120401	63125	5.84126e-05	63125	0.000126362	63125	2.5034e-05	63125	5.00679e-05	63125	7.98702e-05	63125	0.000115633	63125	0.000138283	63125	5.24521e-05	63125	7.98702e-05	63125	9.41753e-05	63125	3.8147e-05	63125	7.98702e-05	63125	0.000112057	63125	7.27177e-05	63125	7.98702e-05	63125	7.98702e-05	63125	7.7486e-05	63125	9.05991e-05	63125	0.000112057	63125	0.000107288
		63750	4.29153e-05	63750	7.03335e-05	63750	6.4373e-05	63750	9.17912e-05	63750	4.05312e-05	63750	0.000185966	63750	0.000128746	63750	5.126e-05	63750	2.74181e-05	63750	0.000140667	63750	0.000118017	63750	0.00010252	63750	5.36442e-05	63750	8.58307e-05	63750	6.79493e-05	63750	5.60284e-05	63750	4.76837e-05	63750	6.79493e-05	63750	3.57628e-05	63750	9.41753e-05	63750	7.51019e-05	63750	0.00015378	63750	8.46386e-05	63750	8.10623e-05
		64375	2.5034e-05	64375	6.07967e-05	64375	3.57628e-05	64375	0.000171661	64375	7.03335e-05	64375	7.86781e-05	64375	0.000156164	64375	5.126e-05	64375	4.05312e-05	64375	6.79493e-05	64375	4.88758e-05	64375	0.000110865	64375	0.000127554	64375	0.000121593	64375	0.000103712	64375	3.93391e-05	64375	0.000123978	64375	5.36442e-05	64375	4.41074e-05	64375	0.00012517	64375	9.53674e-05	64375	4.64916e-05	64375	8.22544e-05	64375	0.000104904
		65000	8.9407e-05	65000	0.000128746	65000	9.05991e-05	65000	8.10623e-05	65000	0.000115633	65000	9.17912e-05	65000	6.79493e-05	65000	8.22544e-05	65000	6.91414e-05	65000	0.000103712	65000	0.000172853	65000	5.60284e-05	65000	0.000123978	65000	9.41753e-05	65000	7.03335e-05	65000	7.39098e-05	65000	0.000109673	65000	5.126e-05	65000	6.67572e-05	65000	7.39098e-05	65000	8.22544e-05	65000	9.17912e-05	65000	0.000165701	65000	9.89437e-05
		65625	6.67572e-05	65625	0.000103712	65625	9.29832e-05	65625	0.000112057	65625	5.72205e-05	65625	4.41074e-05	65625	7.51019e-05	65625	4.05312e-05	65625	0.000104904	65625	8.9407e-05	65625	0.000115633	65625	0.000128746	65625	9.89437e-05	65625	5.60284e-05	65625	8.34465e-05	65625	0.000122786	65625	8.34465e-06	65625	6.79493e-05	65625	6.19888e-05	65625	2.98023e-05	65625	6.55651e-05	65625	8.82149e-05	65625	5.24521e-05	65625	6.79493e-05
		66250	0.00010252	66250	8.70228e-05	66250	0.000114441	66250	2.5034e-05	66250	0.000138283	66250	0.000137091	66250	9.05991e-05	66250	7.98702e-05	66250	6.19888e-05	66250	6.91414e-05	66250	0.000157356	66250	8.58307e-05	66250	7.27177e-05	66250	6.79493e-05	66250	5.84126e-05	66250	0.000103712	66250	5.60284e-05	66250	5.60284e-05	66250	0.00010252	66250	8.82149e-05	66250	0.00010252	66250	0.000106096	66250	7.15256e-05	66250	1.43051e-05
		66875	2.02656e-05	66875	5.126e-05	66875	6.79493e-05	66875	7.86781e-05	66875	2.02656e-05	66875	7.98702e-05	66875	4.29153e-05	66875	7.39098e-05	66875	0.000123978	66875	5.96046e-06	66875	0.000135899	66875	0.000100136	66875	9.17912e-05	66875	7.15256e-05	66875	7.7486e-05	66875	0.000128746	66875	2.26498e-05	66875	3.8147e-05	66875	3.21865e-05	66875	8.82149e-05	66875	0.000140667	66875	7.51019e-05	66875	3.8147e-05	66875	0.000165701
		67500	9.05991e-05	67500	1.19209e-05	67500	6.07967e-05	67500	5.48363e-05	67500	5.36442e-05	67500	9.89437e-05	67500	4.88758e-05	67500	0.000126362	67500	0.000129938	67500	0.000123978	67500	9.05991e-05	67500	7.27177e-05	67500	1.43051e-05	67500	5.126e-05	67500	9.77516e-05	67500	6.4373e-05	67500	8.34465e-06	67500	4.17233e-05	67500	1.90735e-05	67500	5.24521e-05	67500	0.000109673	67500	7.15256e-05	67500	0.000101328	67500	0.000133514
		68125	0.000128746	68125	6.91414e-05	68125	5.126e-05	68125	0.00010252	68125	0.00010848	68125	0.000107288	68125	0.000146627	68125	8.22544e-05	68125	2.38419e-05	68125	7.86781e-05	68125	7.51019e-05	68125	8.82149e-05	68125	5.36442e-05	68125	5.126e-05	68125	8.58307e-05	68125	0.000152588	68125	0.000103712	68125	5.84126e-05	68125	6.79493e-05	68125	0.000118017	68125	2.02656e-05	68125	9.05991e-05	68125	0.00010848	68125	6.67572e-05
		68750	6.31809e-05	68750	9.05991e-05	68750	0.000132322	68750	0.000172853	68750	5.48363e-05	68750	0.000120401	68750	0.000110865	68750	0.000104904	68750	7.62939e-05	68750	2.38419e-05	68750	4.64916e-05	68750	7.86781e-05	68750	4.88758e-05	68750	7.7486e-05	68750	2.74181e-05	68750	0.000120401	68750	9.77516e-05	68750	0.000112057	68750	9.29832e-05	68750	2.38419e-05	68750	0.000106096	68750	5.126e-05	68750	8.22544e-05	68750	8.70228e-05
		69375	9.05991e-05	69375	1.66893e-05	69375	9.29832e-05	69375	9.89437e-05	69375	8.70228e-05	69375	5.126e-05	69375	2.86102e-05	69375	2.86102e-05	69375	0.000109673	69375	0.000119209	69375	8.22544e-05	69375	0.000115633	69375	7.7486e-05	69375	0.000133514	69375	0.00012517	69375	4.64916e-05	69375	0.000128746	69375	9.17912e-05	69375	0.000107288	69375	3.57628e-05	69375	7.86781e-05	69375	7.98702e-05	69375	0.000116825	69375	0.000101328
		70000	5.24521e-05	70000	4.05312e-05	70000	0.000141859	70000	0.000113249	70000	6.07967e-05	70000	0.00013113	70000	7.98702e-05	70000	5.126e-05	70000	6.31809e-05	70000	6.4373e-05	70000	9.53674e-06	70000	7.98702e-05	70000	4.52995e-05	70000	6.19888e-05	70000	8.58307e-05	70000	9.17912e-05	70000	5.60284e-05	70000	8.9407e-05	70000	7.51019e-05	70000	0.000114441	70000	5.96046e-05	70000	0.000169277	70000	5.36442e-05	70000	0.000146627
		70625	7.7486e-05	70625	8.10623e-05	70625	8.10623e-05	70625	5.96046e-05	70625	4.76837e-05	70625	0.000110865	70625	0.000132322	70625	5.84126e-05	70625	3.45707e-05	70625	7.39098e-05	70625	0.000196695	70625	8.10623e-05	70625	2.5034e-05	70625	3.09944e-05	70625	0.000104904	70625	0.00010252	70625	6.55651e-05	70625	6.67572e-05	70625	9.29832e-05	70625	0.000135899	70625	6.55651e-05	70625	0.000126362	70625	7.15256e-05	70625	4.05312e-05
		71250	5.48363e-05	71250	0.000118017	71250	8.70228e-05	71250	0.00013113	71250	7.03335e-05	71250	4.17233e-05	71250	4.41074e-05	71250	5.72205e-05	71250	4.64916e-05	71250	9.77516e-05	71250	5.72205e-05	71250	4.29153e-05	71250	8.46386e-05	71250	0.000101328	71250	6.79493e-05	71250	6.19888e-05	71250	0.000128746	71250	8.22544e-05	71250	8.10623e-05	71250	4.05312e-05	71250	4.88758e-05	71250	8.70228e-05	71250	7.03335e-05	71250	9.17912e-05
		71875	9.05991e-05	71875	0.000123978	71875	5.00679e-05	71875	8.58307e-05	71875	9.89437e-05	71875	7.86781e-05	71875	0.000107288	71875	2.38419e-05	71875	9.05991e-05	71875	8.9407e-05	71875	8.46386e-05	71875	6.67572e-05	71875	9.53674e-05	71875	5.36442e-05	71875	8.70228e-05	71875	0.000141859	71875	0.000112057	71875	9.53674e-05	71875	0.000101328	71875	0.000145435	71875	4.17233e-05	71875	9.29832e-05	71875	7.62939e-05	71875	0.000123978
		72500	5.96046e-05	72500	1.3113e-05	72500	2.26498e-05	72500	6.07967e-05	72500	9.77516e-05	72500	7.27177e-05	72500	0.000113249	72500	0.000103712	72500	7.27177e-05	72500	5.24521e-05	72500	7.62939e-05	72500	4.41074e-05	72500	7.39098e-05	72500	7.03335e-05	72500	8.9407e-05	72500	2.38419e-05	72500	2.38419e-05	72500	7.27177e-05	72500	9.53674e-05	72500	0.000100136	72500	5.84126e-05	72500	0.000122786	72500	7.51019e-05	72500	6.55651e-05
		73125	0.00013113	73125	2.6226e-05	73125	0.000109673	73125	2.74181e-05	73125	3.45707e-05	73125	5.48363e-05	73125	4.41074e-05	73125	9.17912e-05	73125	6.91414e-05	73125	6.07967e-05	73125	8.9407e-05	73125	0.000100136	73125	4.29153e-05	73125	8.34465e-05	73125	0.00010848	73125	7.39098e-05	73125	0.00010848	73125	0.000181198	73125	9.65595e-05	73125	8.70228e-05	73125	8.70228e-05	73125	0.000127554	73125	1.07288e-05	73125	7.62939e-05
		73750	6.19888e-05	73750	6.55651e-05	73750	6.19888e-05	73750	0.000114441	73750	0.00015378	73750	7.27177e-05	73750	8.58307e-05	73750	6.19888e-05	73750	9.17912e-05	73750	3.21865e-05	73750	2.5034e-05	73750	0.000158548	73750	6.67572e-05	73750	0.000110865	73750	9.17912e-05	73750	4.76837e-06	73750	5.84126e-05	73750	3.09944e-05	73750	6.19888e-05	73750	0.000107288	73750	6.55651e-05	73750	0.000101328	73750	0.000132322	73750	4.88758e-05
		74375	0.000101328	74375	7.15256e-05	74375	6.67572e-05	74375	8.22544e-05	74375	0.000112057	74375	7.62939e-05	74375	3.69549e-05	74375	6.07967e-05	74375	0.000100136	74375	4.05312e-05	74375	0.000104904	74375	0.000113249	74375	6.4373e-05	74375	3.57628e-05	74375	5.126e-05	74375	4.76837e-05	74375	8.58307e-05	74375	7.39098e-05	74375	1.90735e-05	74375	0.000100136	74375	7.51019e-05	74375	7.03335e-05	74375	5.126e-05	74375	0.000119209
		75000	8.9407e-05	75000	0.00014782	75000	0.000123978	75000	5.84126e-05	75000	0.000100136	75000	1.19209e-05	75000	4.29153e-05	75000	5.126e-05	75000	7.03335e-05	75000	6.19888e-05	75000	5.24521e-05	75000	0.000112057	75000	9.17912e-05	75000	0.000126362	75000	7.51019e-05	75000	5.36442e-05	75000	3.93391e-05	75000	7.27177e-05	75000	7.15256e-05	75000	5.60284e-05	75000	8.9407e-05	75000	6.91414e-05	75000	7.62939e-05	75000	9.89437e-05
		75625	0.000101328	75625	0.000119209	75625	0.00012517	75625	6.31809e-05	75625	8.9407e-05	75625	3.57628e-05	75625	4.05312e-05	75625	6.19888e-05	75625	4.64916e-05	75625	0.000104904	75625	7.03335e-05	75625	5.72205e-05	75625	1.78814e-05	75625	8.34465e-05	75625	6.79493e-05	75625	0.000106096	75625	2.6226e-05	75625	0.000101328	75625	5.126e-05	75625	6.67572e-05	75625	0.000128746	75625	2.26498e-05	75625	0.000107288	75625	0.000114441
		76250	0.000112057	76250	7.62939e-05	76250	9.17912e-05	76250	3.09944e-05	76250	8.10623e-05	76250	0.000123978	76250	8.9407e-05	76250	0.000120401	76250	6.07967e-05	76250	9.89437e-05	76250	3.33786e-05	76250	7.15256e-05	76250	0.000118017	76250	2.74181e-05	76250	2.86102e-05	76250	3.57628e-06	76250	0.000123978	76250	0.000123978	76250	7.03335e-05	76250	5.126e-05	76250	7.62939e-05	76250	0.000100136	76250	7.7486e-05	76250	5.84126e-05
		76875	0.00010252	76875	8.10623e-05	76875	2.86102e-05	76875	6.79493e-05	76875	8.22544e-05	76875	0.000120401	76875	0.000103712	76875	6.4373e-05	76875	5.60284e-05	76875	0.000183582	76875	0.00010252	76875	9.65595e-05	76875	3.33786e-05	76875	4.41074e-05	76875	8.58307e-05	76875	7.15256e-05	76875	0.000109673	76875	3.8147e-05	76875	8.10623e-05	76875	6.79493e-05	76875	4.88758e-05	76875	8.46386e-05	76875	0.000116825	76875	4.41074e-05
		77500	1.90735e-05	77500	5.48363e-05	77500	5.24521e-05	77500	5.36442e-05	77500	0.000104904	77500	0.00012517	77500	8.10623e-05	77500	9.77516e-05	77500	1.66893e-05	77500	0.000137091	77500	0.000103712	77500	4.17233e-05	77500	0.000103712	77500	6.67572e-05	77500	4.29153e-05	77500	6.4373e-05	77500	2.5034e-05	77500	1.66893e-05	77500	5.72205e-05	77500	0.000114441	77500	7.51019e-05	77500	0.000139475	77500	8.46386e-05	77500	9.05991e-05
		78125	0.000106096	78125	5.00679e-05	78125	6.67572e-05	78125	7.51019e-05	78125	4.52995e-05	78125	0.000135899	78125	7.86781e-05	78125	4.52995e-05	78125	9.77516e-05	78125	0.000113249	78125	0.000107288	78125	5.36442e-05	78125	4.41074e-05	78125	7.03335e-05	78125	0.000128746	78125	2.86102e-05	78125	0.000107288	78125	9.17912e-05	78125	4.76837e-05	78125	4.41074e-05	78125	9.41753e-05	78125	6.79493e-05	78125	6.31809e-05	78125	0.00010252
		78750	5.00679e-05	78750	7.51019e-05	78750	0.00012517	78750	5.60284e-05	78750	4.64916e-05	78750	6.67572e-05	78750	4.76837e-05	78750	0.000113249	78750	6.07967e-05	78750	0.00010252	78750	9.89437e-05	78750	9.53674e-05	78750	3.45707e-05	78750	0.000100136	78750	0.000104904	78750	6.07967e-05	78750	6.67572e-05	78750	8.82149e-05	78750	5.84126e-05	78750	6.67572e-05	78750	0.000123978	78750	4.17233e-05	78750	7.27177e-05	78750	3.45707e-05
		79375	1.19209e-05	79375	0.000110865	79375	6.55651e-05	79375	5.84126e-05	79375	5.48363e-05	79375	5.96046e-05	79375	3.69549e-05	79375	0.000104904	79375	0.00012517	79375	0.000166893	79375	8.70228e-05	79375	4.29153e-05	79375	8.34465e-05	79375	9.41753e-05	79375	5.84126e-05	79375	0.000110865	79375	0.000114441	79375	3.33786e-05	79375	1.78814e-05	79375	6.19888e-05	79375	0.000106096	79375	8.82149e-05	79375	9.53674e-05	79375	7.51019e-05
		80000	6.4373e-05	80000	4.52995e-05	80000	7.51019e-05	80000	5.48363e-05	80000	0.000133514	80000	2.86102e-05	80000	1.07288e-05	80000	7.03335e-05	80000	2.86102e-05	80000	9.53674e-05	80000	7.7486e-05	80000	5.00679e-05	80000	9.65595e-05	80000	4.41074e-05	80000	9.05991e-05	80000	9.29832e-05	80000	6.79493e-05	80000	4.17233e-05	80000	8.9407e-05	80000	8.70228e-05	80000	3.33786e-05	80000	5.00679e-05	80000	8.22544e-05	80000	9.17912e-05
		80625	0.000127554	80625	8.58307e-05	80625	4.41074e-05	80625	6.31809e-05	80625	0.000119209	80625	6.31809e-05	80625	8.46386e-05	80625	7.86781e-05	80625	6.31809e-05	80625	1.43051e-05	80625	5.48363e-05	80625	8.82149e-05	80625	6.31809e-05	80625	6.79493e-05	80625	0.000126362	80625	2.14577e-05	80625	4.17233e-05	80625	5.72205e-05	80625	4.76837e-05	80625	4.17233e-05	80625	7.98702e-05	80625	3.8147e-05	80625	5.00679e-05	80625	9.53674e-05
		81250	7.15256e-05	81250	9.29832e-05	81250	3.33786e-05	81250	6.31809e-05	81250	9.29832e-05	81250	0.00010848	81250	3.57628e-05	81250	7.86781e-05	81250	5.84126e-05	81250	7.15256e-05	81250	5.00679e-05	81250	6.79493e-05	81250	7.15256e-05	81250	7.62939e-05	81250	8.9407e-05	81250	5.60284e-05	81250	0.000120401	81250	7.03335e-05	81250	2.74181e-05	81250	9.29832e-05	81250	3.8147e-05	81250	7.15256e-05	81250	0.000122786	81250	5.24521e-05
		81875	6.55651e-05	81875	5.48363e-05	81875	2.14577e-05	81875	0.000113249	81875	5.96046e-05	81875	0.000116825	81875	4.52995e-05	81875	7.62939e-05	81875	7.39098e-05	81875	0.000100136	81875	7.86781e-05	81875	2.02656e-05	81875	0.000127554	81875	0.000114441	81875	0.000103712	81875	0.000103712	81875	2.6226e-05	81875	9.29832e-05	81875	7.86781e-05	81875	7.98702e-05	81875	8.10623e-05	81875	3.57628e-05	81875	7.86781e-05	81875	8.34465e-05
		82500	8.34465e-05	82500	0.000107288	82500	6.19888e-05	82500	3.57628e-05	82500	7.27177e-05	82500	7.62939e-05	82500	8.70228e-05	82500	2.74181e-05	82500	0.000137091	82500	0.000110865	82500	6.67572e-05	82500	9.29832e-05	82500	6.4373e-05	82500	7.15256e-05	82500	7.03335e-05	82500	5.96046e-05	82500	5.36442e-05	82500	5.84126e-05	82500	8.46386e-05	82500	6.19888e-05	82500	0.000144243	82500	3.69549e-05	82500	0.00012517	82500	5.96046e-05
		83125	3.21865e-05	83125	7.03335e-05	83125	6.91414e-05	83125	9.89437e-05	83125	6.55651e-05	83125	4.88758e-05	83125	0.00012517	83125	5.96046e-05	83125	7.7486e-05	83125	9.65595e-05	83125	5.84126e-05	83125	0.000101328	83125	5.96046e-05	83125	8.22544e-05	83125	0.000123978	83125	8.9407e-05	83125	2.26498e-05	83125	0.000119209	83125	5.24521e-05	83125	7.51019e-05	83125	5.60284e-05	83125	0.000127554	83125	4.05312e-05	83125	0.000138283
		83750	4.29153e-05	83750	7.7486e-05	83750	7.7486e-05	83750	3.21865e-05	83750	3.45707e-05	83750	6.67572e-05	83750	6.91414e-05	83750	9.17912e-05	83750	5.84126e-05	83750	0.00010252	83750	8.9407e-05	83750	0.00013113	83750	6.79493e-05	83750	3.09944e-05	83750	6.91414e-05	83750	8.10623e-05	83750	7.62939e-05	83750	5.48363e-05	83750	3.57628e-06	83750	9.77516e-05	83750	7.62939e-05	83750	8.58307e-05	83750	2.14577e-05	83750	0.000123978
		84375	7.86781e-05	84375	4.29153e-05	84375	0.000139475	84375	9.53674e-05	84375	7.98702e-05	84375	0.00010252	84375	8.58307e-05	84375	4.05312e-05	84375	9.65595e-05	84375	8.46386e-05	84375	8.58307e-05	84375	5.36442e-05	84375	5.36442e-05	84375	6.07967e-05	84375	0.000128746	84375	6.19888e-05	84375	0.000100136	84375	5.60284e-05	84375	9.05991e-05	84375	7.39098e-05	84375	3.33786e-05	84375	0.000109673	84375	2.98023e-05	84375	8.34465e-05
		85000	4.52995e-05	85000	0.000100136	85000	8.22544e-05	85000	9.41753e-05	85000	0.00010848	85000	6.79493e-05	85000	7.51019e-05	85000	6.67572e-05	85000	6.55651e-05	85000	9.05991e-05	85000	4.88758e-05	85000	3.57628e-05	85000	6.55651e-05	85000	6.67572e-05	85000	0.000152588	85000	7.86781e-05	85000	7.39098e-05	85000	5.00679e-05	85000	7.51019e-05	85000	8.70228e-05	85000	9.89437e-05	85000	0.000112057	85000	4.41074e-05	85000	6.55651e-05
		85625	4.64916e-05	85625	4.29153e-05	85625	4.76837e-06	85625	7.03335e-05	85625	0.000107288	85625	0.000110865	85625	7.03335e-05	85625	0.000119209	85625	0.000113249	85625	0.000128746	85625	6.31809e-05	85625	0.000126362	85625	7.03335e-05	85625	8.22544e-05	85625	4.41074e-05	85625	9.17912e-05	85625	5.24521e-05	85625	2.5034e-05	85625	0.000103712	85625	0.000107288	85625	0.000112057	85625	0.000107288	85625	5.24521e-05	85625	8.46386e-05
		86250	2.14577e-05	86250	0.00010848	86250	2.26498e-05	86250	4.05312e-05	86250	5.36442e-05	86250	2.26498e-05	86250	6.4373e-05	86250	2.5034e-05	86250	3.33786e-05	86250	0.000114441	86250	5.24521e-05	86250	0.000114441	86250	0.000106096	86250	6.19888e-05	86250	0.000101328	86250	3.33786e-05	86250	7.03335e-05	86250	7.51019e-05	86250	0.000103712	86250	8.10623e-05	86250	9.41753e-05	86250	6.55651e-05	86250	8.58307e-05	86250	5.24521e-05
		86875	5.96046e-05	86875	7.39098e-05	86875	0.000116825	86875	9.41753e-05	86875	7.03335e-05	86875	0.000100136	86875	0.000114441	86875	0.000106096	86875	2.02656e-05	86875	8.34465e-05	86875	7.7486e-05	86875	0.000100136	86875	0.00010848	86875	9.29832e-05	86875	3.57628e-05	86875	2.5034e-05	86875	8.46386e-05	86875	0.000168085	86875	5.60284e-05	86875	7.62939e-05	86875	0.000110865	86875	0.00010252	86875	8.9407e-05	86875	5.84126e-05
		87500	9.89437e-05	87500	8.10623e-05	87500	5.60284e-05	87500	7.03335e-05	87500	3.33786e-05	87500	9.65595e-05	87500	3.33786e-05	87500	9.53674e-05	87500	0.00012517	87500	0.000103712	87500	5.60284e-05	87500	3.33786e-05	87500	9.29832e-05	87500	0.000114441	87500	7.98702e-05	87500	7.7486e-05	87500	9.41753e-05	87500	9.05991e-05	87500	5.84126e-05	87500	2.86102e-05	87500	4.29153e-05	87500	5.72205e-05	87500	1.07288e-05	87500	6.07967e-05
		88125	7.27177e-05	88125	6.31809e-05	88125	0.000134706	88125	6.67572e-05	88125	5.72205e-05	88125	3.8147e-05	88125	0.000133514	88125	8.82149e-05	88125	0.000112057	88125	7.39098e-05	88125	6.19888e-05	88125	4.76837e-05	88125	0.000110865	88125	8.9407e-05	88125	2.14577e-05	88125	3.93391e-05	88125	3.33786e-05	88125	0.000119209	88125	0.000107288	88125	5.36442e-05	88125	9.41753e-05	88125	8.46386e-05	88125	5.126e-05	88125	8.9407e-05
		88750	0.000110865	88750	5.96046e-05	88750	5.72205e-05	88750	0.000157356	88750	7.62939e-05	88750	9.53674e-05	88750	7.86781e-05	88750	0.000144243	88750	9.17912e-05	88750	0.000121593	88750	0.000112057	88750	9.53674e-05	88750	6.4373e-05	88750	5.72205e-05	88750	0	88750	0.000115633	88750	5.84126e-05	88750	5.72205e-05	88750	0.000107288	88750	0.000141859	88750	2.86102e-05	88750	6.19888e-05	88750	9.89437e-05	88750	7.03335e-05
		89375	5.72205e-05	89375	7.27177e-05	89375	1.43051e-05	89375	8.58307e-05	89375	8.46386e-05	89375	1.66893e-05	89375	0.000128746	89375	6.55651e-05	89375	9.41753e-05	89375	9.53674e-05	89375	0.000112057	89375	5.60284e-05	89375	0.000156164	89375	0.000164509	89375	0.00012517	89375	1.43051e-05	89375	0.000152588	89375	7.03335e-05	89375	6.79493e-05	89375	4.29153e-05	89375	7.98702e-05	89375	7.39098e-05	89375	0.000103712	89375	0.000121593
		90000	6.55651e-05	90000	6.31809e-05	90000	5.36442e-05	90000	6.55651e-05	90000	7.39098e-05	90000	6.19888e-05	90000	5.84126e-05	90000	2.5034e-05	90000	4.41074e-05	90000	4.41074e-05	90000	2.6226e-05	90000	0.000116825	90000	2.5034e-05	90000	6.55651e-05	90000	8.46386e-05	90000	8.22544e-05	90000	2.38419e-05	90000	9.29832e-05	90000	5.126e-05	90000	9.77516e-05	90000	0.000123978	90000	0.00010252	90000	3.93391e-05	90000	9.65595e-05
		90625	0.000160933	90625	0.000120401	90625	0.000129938	90625	2.74181e-05	90625	5.126e-05	90625	5.48363e-05	90625	0.000121593	90625	8.10623e-05	90625	0.000118017	90625	0.000156164	90625	5.36442e-05	90625	3.33786e-05	90625	7.51019e-05	90625	6.79493e-05	90625	4.52995e-05	90625	0.000101328	90625	8.34465e-05	90625	7.98702e-05	90625	0.000150204	90625	7.15256e-05	90625	6.19888e-05	90625	6.4373e-05	90625	0.00012517	90625	0.000110865
		91250	7.98702e-05	91250	6.31809e-05	91250	5.60284e-05	91250	2.14577e-05	91250	1.07288e-05	91250	0.000133514	91250	3.57628e-05	91250	7.7486e-05	91250	0.000110865	91250	8.82149e-05	91250	6.79493e-05	91250	6.19888e-05	91250	8.70228e-05	91250	6.91414e-05	91250	8.82149e-05	91250	0.000106096	91250	9.65595e-05	91250	9.17912e-05	91250	7.62939e-05	91250	9.05991e-05	91250	0.000103712	91250	0.000107288	91250	6.55651e-05	91250	5.48363e-05
		91875	4.17233e-05	91875	8.34465e-05	91875	2.6226e-05	91875	0.000121593	91875	0.000120401	91875	7.15256e-05	91875	9.53674e-05	91875	1.66893e-05	91875	9.53674e-05	91875	4.29153e-05	91875	8.46386e-05	91875	5.84126e-05	91875	6.07967e-05	91875	7.86781e-05	91875	6.79493e-05	91875	9.65595e-05	91875	0.00010252	91875	5.00679e-05	91875	0.000116825	91875	6.67572e-05	91875	8.10623e-05	91875	9.17912e-05	91875	7.98702e-05	91875	2.98023e-05
		92500	5.48363e-05	92500	3.93391e-05	92500	6.79493e-05	92500	6.67572e-05	92500	4.17233e-05	92500	4.76837e-05	92500	8.70228e-05	92500	6.07967e-05	92500	5.36442e-05	92500	5.96046e-05	92500	0.000103712	92500	8.46386e-05	92500	9.65595e-05	92500	0.000114441	92500	3.45707e-05	92500	8.58307e-05	92500	5.84126e-05	92500	6.91414e-05	92500	6.91414e-05	92500	0.000154972	92500	0.000119209	92500	0.000101328	92500	7.86781e-05	92500	2.02656e-05
		93125	8.10623e-05	93125	5.72205e-05	93125	6.4373e-05	93125	5.36442e-05	93125	0.000109673	93125	8.34465e-06	93125	9.29832e-05	93125	0.000104904	93125	0.000113249	93125	6.4373e-05	93125	6.07967e-05	93125	0.000112057	93125	7.39098e-05	93125	1.43051e-05	93125	5.24521e-05	93125	9.77516e-05	93125	6.91414e-05	93125	2.14577e-05	93125	9.53674e-05	93125	9.41753e-05	93125	7.03335e-05	93125	7.86781e-05	93125	5.24521e-05	93125	6.79493e-05
		93750	0.000119209	93750	7.7486e-05	93750	6.91414e-05	93750	8.10623e-05	93750	0.000106096	93750	4.64916e-05	93750	5.00679e-05	93750	0.000123978	93750	3.8147e-05	93750	7.39098e-05	93750	0.000157356	93750	0.00010252	93750	4.29153e-05	93750	0.000133514	93750	6.31809e-05	93750	6.31809e-05	93750	0.000104904	93750	2.74181e-05	93750	3.33786e-05	93750	8.46386e-05	93750	7.15256e-05	93750	7.7486e-05	93750	7.62939e-05	93750	0.000106096
		94375	4.05312e-05	94375	6.31809e-05	94375	0.000118017	94375	3.21865e-05	94375	9.77516e-05	94375	0.000121593	94375	5.60284e-05	94375	0.000110865	94375	5.72205e-05	94375	3.45707e-05	94375	3.69549e-05	94375	8.82149e-05	94375	0.000132322	94375	0.000141859	94375	9.29832e-05	94375	9.53674e-05	94375	5.96046e-05	94375	3.33786e-05	94375	7.98702e-05	94375	6.31809e-05	94375	0.000109673	94375	5.60284e-05	94375	9.53674e-05	94375	6.67572e-05
		95000	8.34465e-05	95000	3.45707e-05	95000	4.17233e-05	95000	7.27177e-05	95000	2.02656e-05	95000	0.00012517	95000	5.60284e-05	95000	0.000157356	95000	9.05991e-05	95000	6.79493e-05	95000	7.7486e-05	95000	6.67572e-05	95000	4.17233e-05	95000	0.000141859	95000	7.62939e-05	95000	7.15256e-05	95000	5.48363e-05	95000	7.86781e-05	95000	5.24521e-05	95000	1.66893e-05	95000	8.34465e-05	95000	7.98702e-05	95000	6.07967e-05	95000	0.000101328
		95625	4.88758e-05	95625	0.000121593	95625	9.29832e-05	95625	7.62939e-05	95625	5.24521e-05	95625	7.27177e-05	95625	0.000103712	95625	0.000106096	95625	2.98023e-05	95625	6.31809e-05	95625	9.65595e-05	95625	7.62939e-05	95625	2.38419e-05	95625	0.000151396	95625	0.000104904	95625	3.45707e-05	95625	7.39098e-05	95625	6.91414e-05	95625	0.000104904	95625	9.89437e-05	95625	0.000114441	95625	0.000177622	95625	6.19888e-05	95625	5.00679e-05
		96250	6.79493e-05	96250	0.00010252	96250	8.22544e-05	96250	3.8147e-05	96250	7.7486e-05	96250	5.48363e-05	96250	0.000106096	96250	0.000116825	96250	7.27177e-05	96250	0.000146627	96250	0.000101328	96250	5.72205e-05	96250	9.05991e-05	96250	6.07967e-05	96250	9.89437e-05	96250	7.51019e-05	96250	9.41753e-05	96250	0.000104904	96250	9.05991e-05	96250	7.03335e-05	96250	9.29832e-05	96250	0.000144243	96250	9.77516e-05	96250	9.89437e-05
		96875	4.76837e-05	96875	0.000109673	96875	0.00010848	96875	8.9407e-05	96875	2.14577e-05	96875	0.00013113	96875	7.98702e-05	96875	5.96046e-05	96875	9.53674e-06	96875	6.91414e-05	96875	3.8147e-05	96875	7.15256e-05	96875	9.05991e-05	96875	8.10623e-05	96875	0.000129938	96875	4.41074e-05	96875	8.9407e-05	96875	6.07967e-05	96875	4.41074e-05	96875	5.84126e-05	96875	7.51019e-05	96875	7.7486e-05	96875	7.03335e-05	96875	0.00010848
		97500	0.000101328	97500	4.17233e-05	97500	8.34465e-05	97500	9.05991e-05	97500	8.70228e-05	97500	6.67572e-05	97500	8.82149e-05	97500	4.76837e-05	97500	5.72205e-05	97500	5.84126e-05	97500	7.86781e-05	97500	8.58307e-05	97500	0.000107288	97500	6.91414e-05	97500	9.89437e-05	97500	9.89437e-05	97500	6.31809e-05	97500	5.126e-05	97500	4.41074e-05	97500	0.000122786	97500	4.88758e-05	97500	9.29832e-05	97500	7.51019e-05	97500	0.000140667
		98125	8.46386e-05	98125	0.000162125	98125	4.64916e-05	98125	5.84126e-05	98125	7.15256e-05	98125	9.77516e-05	98125	9.65595e-05	98125	6.4373e-05	98125	8.58307e-05	98125	0.000127554	98125	0.000144243	98125	7.03335e-05	98125	0.000113249	98125	7.98702e-05	98125	5.36442e-05	98125	0.000146627	98125	6.79493e-05	98125	0.000104904	98125	0.000107288	98125	7.15256e-05	98125	0.000183582	98125	8.34465e-05	98125	7.03335e-05	98125	9.41753e-05
		98750	0.000126362	98750	3.57628e-05	98750	6.31809e-05	98750	0.000110865	98750	0.000114441	98750	8.9407e-05	98750	0.000118017	98750	2.26498e-05	98750	9.41753e-05	98750	7.62939e-05	98750	0.00010252	98750	3.45707e-05	98750	0.000103712	98750	7.98702e-05	98750	0.000206232	98750	9.53674e-05	98750	8.10623e-05	98750	0.000121593	98750	2.6226e-05	98750	2.26498e-05	98750	3.93391e-05	98750	0.000118017	98750	0.000113249	98750	0.000115633
		99375	0.000137091	99375	0.000133514	99375	6.67572e-05	99375	5.84126e-05	99375	3.21865e-05	99375	8.46386e-05	99375	0.000134706	99375	8.9407e-05	99375	8.46386e-05	99375	9.89437e-05	99375	8.9407e-05	99375	5.00679e-05	99375	6.55651e-05	99375	2.26498e-05	99375	7.15256e-05	99375	7.62939e-05	99375	5.72205e-05	99375	9.77516e-05	99375	5.126e-05	99375	4.17233e-05	99375	0.00012517	99375	6.4373e-05	99375	7.27177e-05	99375	0.000112057
		100000	0.00015378	100000	1.66893e-05	100000	5.126e-05	100000	6.31809e-05	100000	5.84126e-05	100000	5.60284e-05	100000	5.48363e-05	100000	3.21865e-05	100000	0.000116825	100000	0.000118017	100000	7.98702e-05	100000	8.82149e-05	100000	2.5034e-05	100000	7.62939e-05	100000	3.8147e-05	100000	2.74181e-05	100000	9.05991e-05	100000	1.90735e-05	100000	8.70228e-05	100000	0.000128746	100000	5.84126e-05	100000	8.34465e-05	100000	7.15256e-05	100000	0.000115633
		100625	7.27177e-05	100625	9.89437e-05	100625	8.9407e-05	100625	8.22544e-05	100625	3.57628e-05	100625	0.00017643	100625	0.000118017	100625	1.43051e-05	100625	8.58307e-05	100625	7.51019e-05	100625	8.46386e-05	100625	0.000123978	100625	7.27177e-05	100625	3.09944e-05	100625	0.00010252	100625	7.03335e-05	100625	0.000135899	100625	0.00010848	100625	9.77516e-05	100625	0.000127554	100625	8.22544e-05	100625	0.000120401	100625	0.00010848	100625	0.000104904
		101250	6.55651e-05	101250	1.43051e-05	101250	9.29832e-05	101250	3.33786e-05	101250	8.58307e-05	101250	0.000123978	101250	0.000127554	101250	2.98023e-05	101250	0.000109673	101250	0.000157356	101250	6.19888e-05	101250	0.000141859	101250	8.70228e-05	101250	2.38419e-05	101250	0.000122786	101250	7.98702e-05	101250	0.000101328	101250	0.00010252	101250	9.41753e-05	101250	9.05991e-05	101250	6.79493e-05	101250	6.31809e-05	101250	0.00010848	101250	9.65595e-05
		101875	0.000101328	101875	7.86781e-05	101875	8.58307e-05	101875	0.000116825	101875	7.03335e-05	101875	7.62939e-05	101875	5.36442e-05	101875	7.62939e-05	101875	2.6226e-05	101875	6.19888e-05	101875	1.78814e-05	101875	3.69549e-05	101875	8.46386e-05	101875	8.22544e-05	101875	2.86102e-05	101875	6.19888e-05	101875	0.000118017	101875	8.34465e-05	101875	9.53674e-05	101875	4.52995e-05	101875	7.27177e-05	101875	0.000118017	101875	9.17912e-05	101875	9.77516e-05
		102500	8.34465e-06	102500	0.000115633	102500	4.29153e-05	102500	7.7486e-05	102500	4.88758e-05	102500	7.86781e-05	102500	3.57628e-05	102500	7.51019e-05	102500	5.00679e-05	102500	0.000126362	102500	5.126e-05	102500	7.62939e-05	102500	0.000109673	102500	0.000100136	102500	6.31809e-05	102500	3.93391e-05	102500	7.27177e-05	102500	3.93391e-05	102500	9.65595e-05	102500	7.51019e-05	102500	0.000132322	102500	8.22544e-05	102500	8.10623e-05	102500	3.93391e-05
		103125	8.58307e-05	103125	8.70228e-05	103125	6.31809e-05	103125	7.39098e-05	103125	9.65595e-05	103125	7.39098e-05	103125	1.90735e-05	103125	6.79493e-05	103125	8.34465e-05	103125	6.07967e-05	103125	8.46386e-05	103125	0.000122786	103125	4.29153e-05	103125	0.000137091	103125	9.05991e-05	103125	5.36442e-05	103125	9.05991e-05	103125	0.000115633	103125	0.000110865	103125	9.89437e-05	103125	7.51019e-05	103125	8.9407e-05	103125	7.62939e-05	103125	8.70228e-05
		103750	8.9407e-05	103750	0.00010848	103750	5.72205e-05	103750	0.000107288	103750	4.17233e-05	103750	4.64916e-05	103750	0.000138283	103750	5.00679e-05	103750	0.000138283	103750	9.65595e-05	103750	7.51019e-05	103750	9.05991e-05	103750	5.96046e-05	103750	5.84126e-05	103750	6.4373e-05	103750	8.82149e-05	103750	2.5034e-05	103750	4.29153e-05	103750	0.000112057	103750	0.00010848	103750	8.34465e-05	103750	0.000172853	103750	6.19888e-05	103750	7.7486e-05
		104375	6.67572e-05	104375	9.89437e-05	104375	8.46386e-05	104375	2.98023e-05	104375	0.000146627	104375	2.26498e-05	104375	4.52995e-05	104375	6.07967e-05	104375	0.000109673	104375	8.58307e-05	104375	0.000112057	104375	0.000112057	104375	0.000101328	104375	7.98702e-05	104375	0.000149012	104375	8.34465e-05	104375	6.31809e-05	104375	7.15256e-05	104375	9.65595e-05	104375	9.77516e-05	104375	4.41074e-05	104375	4.52995e-05	104375	3.57628e-05	104375	4.76837e-05
		105000	7.27177e-05	105000	3.45707e-05	105000	5.72205e-05	105000	9.17912e-05	105000	6.19888e-05	105000	0.000104904	105000	8.22544e-05	105000	0.000109673	105000	6.91414e-05	105000	0.000104904	105000	2.6226e-05	105000	7.98702e-05	105000	5.60284e-05	105000	3.8147e-05	105000	6.4373e-05	105000	5.36442e-05	105000	6.91414e-05	105000	0.000100136	105000	6.79493e-05	105000	6.79493e-05	105000	0.000121593	105000	0.00010252	105000	8.34465e-05	105000	0.000103712
		105625	8.34465e-06	105625	9.05991e-05	105625	6.07967e-05	105625	9.53674e-05	105625	0.000143051	105625	5.36442e-05	105625	0.000115633	105625	7.27177e-05	105625	7.15256e-05	105625	6.07967e-05	105625	7.62939e-05	105625	0.000113249	105625	0.000121593	105625	8.22544e-05	105625	8.22544e-05	105625	1.3113e-05	105625	0.00010848	105625	1.78814e-05	105625	0.000118017	105625	0.000114441	105625	6.67572e-05	105625	9.53674e-05	105625	7.03335e-05	105625	4.76837e-06
		106250	4.17233e-05	106250	7.51019e-05	106250	3.93391e-05	106250	2.86102e-05	106250	9.65595e-05	106250	7.98702e-05	106250	6.4373e-05	106250	9.05991e-05	106250	4.64916e-05	106250	0.000110865	106250	9.89437e-05	106250	9.29832e-05	106250	2.74181e-05	106250	7.98702e-05	106250	7.7486e-05	106250	7.15256e-05	106250	6.19888e-05	106250	4.88758e-05	106250	0.00010848	106250	0.000107288	106250	3.33786e-05	106250	0.00010848	106250	4.05312e-05	106250	7.7486e-05
		106875	5.48363e-05	106875	6.55651e-05	106875	7.7486e-05	106875	3.57628e-06	106875	0.000115633	106875	0.000132322	106875	0.000160933	106875	5.84126e-05	106875	4.17233e-05	106875	0.000121593	106875	7.7486e-05	106875	0.000110865	106875	2.14577e-05	106875	8.10623e-05	106875	7.86781e-05	106875	6.55651e-05	106875	7.51019e-05	106875	6.91414e-05	106875	3.93391e-05	106875	7.62939e-05	106875	0.000129938	106875	7.51019e-05	106875	0.000109673	106875	4.76837e-05
		107500	6.4373e-05	107500	2.38419e-05	107500	6.4373e-05	107500	0.00014782	107500	7.15256e-05	107500	6.91414e-05	107500	2.6226e-05	107500	9.65595e-05	107500	5.72205e-05	107500	0.000103712	107500	0.000113249	107500	4.88758e-05	107500	9.41753e-05	107500	9.41753e-05	107500	0.000150204	107500	9.77516e-05	107500	4.17233e-05	107500	0.000123978	107500	8.58307e-05	107500	8.58307e-05	107500	4.17233e-05	107500	7.03335e-05	107500	6.67572e-05	107500	5.96046e-05
		108125	6.55651e-05	108125	0.000139475	108125	0.00013113	108125	6.55651e-05	108125	0.000103712	108125	6.67572e-05	108125	0.000113249	108125	7.27177e-05	108125	9.17912e-05	108125	0.000120401	108125	0.000152588	108125	7.03335e-05	108125	8.82149e-05	108125	0.000113249	108125	0.000143051	108125	0.000134706	108125	0.000121593	108125	7.27177e-05	108125	0.000104904	108125	2.98023e-05	108125	3.57628e-05	108125	8.70228e-05	108125	6.19888e-05	108125	3.57628e-05
		108750	5.24521e-05	108750	0.000144243	108750	6.67572e-05	108750	5.84126e-05	108750	4.41074e-05	108750	7.51019e-05	108750	8.9407e-05	108750	5.84126e-05	108750	5.00679e-05	108750	6.91414e-05	108750	4.29153e-05	108750	5.60284e-05	108750	5.96046e-05	108750	0.000100136	108750	5.00679e-05	108750	6.4373e-05	108750	0.00010848	108750	9.77516e-05	108750	6.07967e-05	108750	0.000120401	108750	4.76837e-05	108750	0.000118017	108750	6.07967e-05	108750	0.000137091
		109375	6.4373e-05	109375	6.79493e-05	109375	4.41074e-05	109375	5.96046e-05	109375	5.126e-05	109375	4.41074e-05	109375	6.07967e-05	109375	4.17233e-05	109375	0.000127554	109375	2.74181e-05	109375	4.64916e-05	109375	0.000122786	109375	0.000118017	109375	9.05991e-05	109375	2.86102e-05	109375	0.000126362	109375	4.17233e-05	109375	5.24521e-05	109375	7.7486e-05	109375	4.52995e-05	109375	3.57628e-05	109375	8.10623e-05	109375	0.000156164	109375	0.000122786
		110000	6.4373e-05	110000	0.000112057	110000	6.79493e-05	110000	6.55651e-05	110000	4.76837e-05	110000	7.86781e-05	110000	5.36442e-05	110000	8.82149e-05	110000	9.65595e-05	110000	0.000149012	110000	2.86102e-05	110000	6.55651e-05	110000	0.000103712	110000	8.70228e-05	110000	9.77516e-05	110000	8.34465e-05	110000	7.03335e-05	110000	0.000134706	110000	0.000134706	110000	0.000134706	110000	0.000103712	110000	6.79493e-05	110000	0.000122786	110000	5.84126e-05
		110625	0.00010252	110625	6.07967e-05	110625	7.27177e-05	110625	6.91414e-05	110625	0.000137091	110625	0.000101328	110625	5.96046e-05	110625	2.6226e-05	110625	8.10623e-05	110625	8.10623e-05	110625	0.000119209	110625	6.91414e-05	110625	0.000115633	110625	7.62939e-05	110625	4.88758e-05	110625	7.03335e-05	110625	4.64916e-05	110625	2.26498e-05	110625	5.36442e-05	110625	9.89437e-05	110625	0.000101328	110625	6.67572e-05	110625	0.000100136	110625	0.000110865
		111250	2.38419e-05	111250	9.89437e-05	111250	6.79493e-05	111250	5.48363e-05	111250	0.000100136	111250	0.000101328	111250	7.27177e-05	111250	4.76837e-05	111250	0.000106096	111250	5.84126e-05	111250	8.34465e-05	111250	9.53674e-06	111250	0.000101328	111250	8.22544e-05	111250	7.7486e-05	111250	0.000127554	111250	0.000127554	111250	6.79493e-05	111250	0.000114441	111250	2.74181e-05	111250	8.10623e-05	111250	8.58307e-05	111250	3.93391e-05	111250	6.91414e-05
		111875	7.98702e-05	111875	5.84126e-05	111875	2.98023e-05	111875	4.76837e-05	111875	0.000116825	111875	9.05991e-05	111875	7.15256e-05	111875	5.24521e-05	111875	1.66893e-05	111875	8.58307e-05	111875	3.93391e-05	111875	7.62939e-05	111875	1.3113e-05	111875	6.67572e-05	111875	3.45707e-05	111875	9.89437e-05	111875	4.41074e-05	111875	4.41074e-05	111875	0.000128746	111875	0.000135899	111875	9.29832e-05	111875	0.000137091	111875	9.17912e-05	111875	3.93391e-05
		112500	0.000120401	112500	0.000109673	112500	7.86781e-05	112500	4.17233e-05	112500	5.126e-05	112500	2.26498e-05	112500	6.55651e-05	112500	6.07967e-05	112500	0.000139475	112500	8.34465e-05	112500	4.88758e-05	112500	4.29153e-05	112500	0.000116825	112500	6.67572e-05	112500	0.000112057	112500	5.84126e-05	112500	0.000113249	112500	0.000109673	112500	1.3113e-05	112500	0.000113249	112500	4.76837e-06	112500	5.96046e-05	112500	7.15256e-05	112500	4.76837e-05
		113125	9.89437e-05	113125	8.9407e-05	113125	5.24521e-05	113125	9.65595e-05	113125	8.70228e-05	113125	9.53674e-05	113125	0.000133514	113125	0.000163317	113125	2.6226e-05	113125	0.000141859	113125	8.70228e-05	113125	5.48363e-05	113125	3.93391e-05	113125	5.00679e-05	113125	8.10623e-05	113125	8.9407e-05	113125	8.46386e-05	113125	8.58307e-05	113125	0.00010848	113125	4.88758e-05	113125	0.000120401	113125	6.79493e-05	113125	0.000110865	113125	5.00679e-05
		113750	7.86781e-05	113750	0.000112057	113750	0.000112057	113750	1.07288e-05	113750	3.45707e-05	113750	9.77516e-05	113750	0.000139475	113750	5.48363e-05	113750	6.55651e-05	113750	7.27177e-05	113750	2.26498e-05	113750	9.41753e-05	113750	0.000101328	113750	9.29832e-05	113750	7.86781e-05	113750	0.000122786	113750	9.05991e-05	113750	0.000127554	113750	0.000100136	113750	9.41753e-05	113750	4.41074e-05	113750	3.69549e-05	113750	4.52995e-05	113750	6.55651e-05
		114375	1.66893e-05	114375	9.65595e-05	114375	4.52995e-05	114375	0.000166893	114375	0.000106096	114375	8.9407e-05	114375	9.17912e-05	114375	0.00010252	114375	4.64916e-05	114375	0.000157356	114375	5.24521e-05	114375	6.19888e-05	114375	2.38419e-05	114375	5.24521e-05	114375	7.7486e-05	114375	7.15256e-05	114375	0.000122786	114375	5.48363e-05	114375	0.000118017	114375	7.51019e-05	114375	9.41753e-05	114375	0.000123978	114375	0.000120401	114375	5.84126e-05
		115000	0.000112057	115000	3.33786e-05	115000	5.36442e-05	115000	4.41074e-05	115000	8.22544e-05	115000	0.000100136	115000	0.000144243	115000	6.4373e-05	115000	8.22544e-05	115000	1.66893e-05	115000	8.22544e-05	115000	4.05312e-05	115000	4.41074e-05	115000	8.70228e-05	115000	0.000123978	115000	8.22544e-05	115000	5.84126e-05	115000	0.000121593	115000	0.000118017	115000	2.74181e-05	115000	5.60284e-05	115000	2.6226e-05	115000	6.19888e-05	115000	7.62939e-05
		115625	0.000164509	115625	6.91414e-05	115625	0.000110865	115625	0.000121593	115625	0.000114441	115625	0.000120401	115625	0.000143051	115625	5.72205e-05	115625	6.91414e-05	115625	5.72205e-05	115625	0.000100136	115625	0.00010252	115625	8.34465e-05	115625	3.8147e-05	115625	2.98023e-05	115625	9.65595e-05	115625	0.000132322	115625	0.000127554	115625	6.67572e-05	115625	0.000122786	115625	9.53674e-05	115625	1.78814e-05	115625	0.000104904	115625	0.000127554
		116250	0.000129938	116250	0.000122786	116250	7.62939e-05	116250	9.77516e-05	116250	2.86102e-05	116250	3.8147e-05	116250	7.39098e-05	116250	7.62939e-05	116250	4.52995e-05	116250	6.79493e-05	116250	8.9407e-05	116250	4.76837e-05	116250	0.000106096	116250	6.07967e-05	116250	0.000114441	116250	0.000126362	116250	7.15256e-05	116250	8.70228e-05	116250	4.76837e-05	116250	0.000104904	116250	0.00010252	116250	9.29832e-05	116250	3.33786e-05	116250	4.29153e-05
		116875	4.88758e-05	116875	4.76837e-05	116875	0.000115633	116875	8.22544e-05	116875	2.02656e-05	116875	2.98023e-05	116875	2.02656e-05	116875	0.000154972	116875	0.000101328	116875	0.000109673	116875	7.86781e-05	116875	9.29832e-05	116875	5.36442e-05	116875	6.67572e-05	116875	3.69549e-05	116875	6.91414e-05	116875	0.00010848	116875	7.62939e-05	116875	0.000119209	116875	9.05991e-05	116875	5.72205e-05	116875	8.58307e-05	116875	6.79493e-05	116875	8.22544e-05
		117500	0.000121593	117500	4.76837e-05	117500	0.000103712	117500	8.46386e-05	117500	1.43051e-05	117500	2.98023e-05	117500	5.48363e-05	117500	7.86781e-05	117500	6.55651e-05	117500	9.77516e-05	117500	5.48363e-05	117500	9.17912e-05	117500	0.000128746	117500	7.51019e-05	117500	8.58307e-05	117500	2.98023e-05	117500	7.86781e-05	117500	0.000115633	117500	3.45707e-05	117500	7.03335e-05	117500	1.90735e-05	117500	0.00012517	117500	2.6226e-05	117500	9.53674e-05
		118125	7.03335e-05	118125	5.84126e-05	118125	0.000122786	118125	7.27177e-05	118125	7.03335e-05	118125	7.03335e-05	118125	8.9407e-05	118125	5.00679e-05	118125	0.00010252	118125	4.52995e-05	118125	6.55651e-05	118125	7.51019e-05	118125	1.43051e-05	118125	5.96046e-05	118125	2.5034e-05	118125	5.96046e-05	118125	2.26498e-05	118125	1.3113e-05	118125	6.67572e-05	118125	4.88758e-05	118125	7.27177e-05	118125	4.88758e-05	118125	0.000141859	118125	0.000118017
		118750	8.58307e-05	118750	0.000112057	118750	2.86102e-05	118750	3.69549e-05	118750	3.93391e-05	118750	1.43051e-05	118750	0.000110865	118750	8.34465e-06	118750	6.19888e-05	118750	0.00010252	118750	3.09944e-05	118750	5.72205e-05	118750	0.000112057	118750	0.000143051	118750	6.07967e-05	118750	6.79493e-05	118750	3.57628e-05	118750	7.98702e-05	118750	9.29832e-05	118750	4.64916e-05	118750	0.000134706	118750	0.000104904	118750	0.000100136	118750	3.57628e-05
		119375	9.65595e-05	119375	6.67572e-05	119375	2.6226e-05	119375	7.62939e-05	119375	9.41753e-05	119375	6.55651e-05	119375	3.8147e-05	119375	0.00012517	119375	6.31809e-05	119375	7.62939e-05	119375	8.22544e-05	119375	6.67572e-05	119375	0.000103712	119375	0.000137091	119375	6.91414e-05	119375	8.22544e-05	119375	5.00679e-05	119375	3.09944e-05	119375	8.82149e-05	119375	3.09944e-05	119375	6.91414e-05	119375	7.7486e-05	119375	6.79493e-05	119375	2.5034e-05
		120000	6.55651e-05	120000	7.39098e-05	120000	0.000104904	120000	8.10623e-05	120000	7.86781e-05	120000	5.48363e-05	120000	3.93391e-05	120000	4.76837e-05	120000	0.000113249	120000	4.41074e-05	120000	1.78814e-05	120000	0.000113249	120000	7.62939e-05	120000	5.60284e-05	120000	7.86781e-05	120000	0.000120401	120000	3.8147e-05	120000	3.8147e-05	120000	9.53674e-06	120000	0.000116825	120000	2.02656e-05	120000	5.84126e-05	120000	8.70228e-05	120000	2.86102e-05
		120625	9.17912e-05	120625	0.000112057	120625	9.29832e-05	120625	0.000120401	120625	7.62939e-05	120625	0.000100136	120625	8.46386e-05	120625	2.02656e-05	120625	0.000115633	120625	0.000109673	120625	5.60284e-05	120625	4.64916e-05	120625	0.000152588	120625	6.31809e-05	120625	9.65595e-05	120625	5.00679e-05	120625	6.4373e-05	120625	6.31809e-05	120625	4.41074e-05	120625	0.000126362	120625	2.98023e-05	120625	0.000107288	120625	0.000119209	120625	8.58307e-05
		121250	8.70228e-05	121250	0.000151396	121250	0.000163317	121250	4.88758e-05	121250	6.31809e-05	121250	4.17233e-05	121250	6.67572e-05	121250	4.76837e-05	121250	0.000133514	121250	7.98702e-05	121250	8.46386e-05	121250	2.6226e-05	121250	8.58307e-05	121250	0.000113249	121250	4.52995e-05	121250	1.43051e-05	121250	9.41753e-05	121250	6.4373e-05	121250	5.60284e-05	121250	6.31809e-05	121250	7.27177e-05	121250	0.00010848	121250	0.000118017	121250	7.98702e-05
		121875	7.15256e-05	121875	9.65595e-05	121875	4.52995e-05	121875	2.38419e-05	121875	0.000123978	121875	8.70228e-05	121875	0.000154972	121875	5.24521e-05	121875	0.000112057	121875	6.19888e-05	121875	3.8147e-05	121875	5.00679e-05	121875	3.69549e-05	121875	7.98702e-05	121875	0.000103712	121875	7.98702e-05	121875	7.86781e-05	121875	7.51019e-05	121875	9.41753e-05	121875	5.96046e-05	121875	5.00679e-05	121875	7.86781e-05	121875	8.9407e-05	121875	0.00014782
		122500	1.78814e-05	122500	6.31809e-05	122500	7.86781e-05	122500	5.00679e-05	122500	8.58307e-05	122500	0.000144243	122500	6.67572e-05	122500	5.84126e-05	122500	3.57628e-05	122500	0.000115633	122500	6.67572e-05	122500	3.21865e-05	122500	5.24521e-05	122500	9.53674e-05	122500	6.4373e-05	122500	4.52995e-05	122500	5.72205e-05	122500	7.03335e-05	122500	2.74181e-05	122500	0.000109673	122500	0.000113249	122500	0.000146627	122500	6.79493e-05	122500	6.4373e-05
		123125	8.58307e-05	123125	4.76837e-05	123125	5.96046e-05	123125	7.27177e-05	123125	0.000118017	123125	0.000112057	123125	9.53674e-05	123125	8.10623e-05	123125	6.55651e-05	123125	9.89437e-05	123125	0.000145435	123125	7.86781e-05	123125	9.77516e-05	123125	4.41074e-05	123125	9.53674e-05	123125	5.60284e-05	123125	4.76837e-06	123125	0.000110865	123125	6.07967e-05	123125	9.77516e-05	123125	8.82149e-05	123125	2.86102e-05	123125	8.46386e-05	123125	7.51019e-05
		123750	2.38419e-05	123750	5.60284e-05	123750	3.57628e-05	123750	5.60284e-05	123750	9.77516e-05	123750	5.84126e-05	123750	0.000109673	123750	4.64916e-05	123750	8.34465e-05	123750	7.62939e-05	123750	8.22544e-05	123750	9.65595e-05	123750	4.29153e-05	123750	7.98702e-05	123750	7.15256e-05	123750	6.31809e-05	123750	7.27177e-05	123750	1.19209e-06	123750	8.34465e-06	123750	9.05991e-05	123750	0.000158548	123750	4.76837e-05	123750	1.43051e-05	123750	7.03335e-05
		124375	0.000103712	124375	6.31809e-05	124375	5.00679e-05	124375	6.79493e-05	124375	4.88758e-05	124375	7.98702e-05	124375	7.98702e-05	124375	1.07288e-05	124375	8.46386e-05	124375	6.19888e-05	124375	7.98702e-05	124375	7.98702e-05	124375	9.05991e-05	124375	0.000146627	124375	2.5034e-05	124375	1.19209e-05	124375	6.55651e-05	124375	6.79493e-05	124375	0.000151396	124375	0.000118017	124375	8.58307e-05	124375	3.45707e-05	124375	7.15256e-05	124375	8.46386e-05
		125000	0.000139475	125000	2.74181e-05	125000	6.31809e-05	125000	6.79493e-05	125000	2.86102e-05	125000	0.000116825	125000	0.000152588	125000	7.62939e-05	125000	7.39098e-05	125000	9.41753e-05	125000	2.38419e-06	125000	6.07967e-05	125000	0.00010252	125000	4.52995e-05	125000	7.62939e-05	125000	1.3113e-05	125000	7.7486e-05	125000	9.17912e-05	125000	7.27177e-05	125000	4.41074e-05	125000	7.03335e-05	125000	7.86781e-05	125000	9.65595e-05	125000	9.89437e-05
		125625	5.24521e-05	125625	0.000220537	125625	9.41753e-05	125625	0.000101328	125625	0.000150204	125625	0.000101328	125625	7.27177e-05	125625	3.09944e-05	125625	0.000170469	125625	6.19888e-05	125625	4.76837e-05	125625	7.98702e-05	125625	4.52995e-05	125625	0.000145435	125625	0.000177622	125625	3.45707e-05	125625	7.03335e-05	125625	9.41753e-05	125625	7.7486e-05	125625	0.000162125	125625	4.88758e-05	125625	9.05991e-05	125625	6.19888e-05	125625	7.62939e-05
		126250	0.00010848	126250	8.10623e-05	126250	0.000116825	126250	5.36442e-05	126250	9.77516e-05	126250	2.26498e-05	126250	9.77516e-05	126250	9.89437e-05	126250	0.00010848	126250	8.22544e-05	126250	0.000168085	126250	4.64916e-05	126250	4.41074e-05	126250	4.05312e-05	126250	9.05991e-05	126250	3.57628e-06	126250	4.64916e-05	126250	3.09944e-05	126250	7.39098e-05	126250	5.126e-05	126250	2.74181e-05	126250	0.000112057	126250	4.64916e-05	126250	0.000107288
		126875	0.000121593	126875	0.000149012	126875	0.000123978	126875	9.41753e-05	126875	8.70228e-05	126875	0.000132322	126875	0.000106096	126875	6.31809e-05	126875	1.78814e-05	126875	7.03335e-05	126875	5.36442e-05	126875	0.00012517	126875	0.000129938	126875	1.3113e-05	126875	7.86781e-05	126875	6.4373e-05	126875	3.09944e-05	126875	0.00010848	126875	2.86102e-05	126875	8.70228e-05	126875	9.53674e-06	126875	7.7486e-05	126875	5.00679e-05	126875	8.58307e-05
		127500	6.31809e-05	127500	7.39098e-05	127500	0.000118017	127500	6.07967e-05	127500	3.93391e-05	127500	7.98702e-05	127500	9.41753e-05	127500	9.29832e-05	127500	9.41753e-05	127500	8.22544e-05	127500	8.9407e-05	127500	6.31809e-05	127500	0.000103712	127500	4.29153e-05	127500	8.58307e-05	127500	0.000132322	127500	0.000139475	127500	0.000134706	127500	5.60284e-05	127500	0.000107288	127500	8.34465e-05	127500	7.03335e-05	127500	0.00010252	127500	7.86781e-05
		128125	8.22544e-05	128125	5.24521e-05	128125	9.65595e-05	128125	0.00010252	128125	9.29832e-05	128125	6.07967e-05	128125	5.96046e-05	128125	0.000121593	128125	0.000113249	128125	0.000104904	128125	6.67572e-05	128125	7.51019e-05	128125	4.05312e-05	128125	7.98702e-05	128125	8.10623e-05	128125	9.17912e-05	128125	7.86781e-05	128125	8.9407e-05	128125	9.17912e-05	128125	7.27177e-05	128125	8.34465e-06	128125	0.000115633	128125	7.39098e-05	128125	9.89437e-05
		128750	4.64916e-05	128750	9.65595e-05	128750	5.60284e-05	128750	4.17233e-05	128750	6.31809e-05	128750	8.46386e-05	128750	7.62939e-05	128750	7.15256e-05	128750	8.58307e-05	128750	9.29832e-05	128750	5.84126e-05	128750	3.21865e-05	128750	7.51019e-05	128750	4.64916e-05	128750	9.53674e-05	128750	4.52995e-05	128750	0.000141859	128750	7.62939e-05	128750	5.72205e-05	128750	0.000128746	128750	8.58307e-05	128750	6.55651e-05	128750	5.36442e-05	128750	0.000100136
		129375	0.000123978	129375	5.72205e-05	129375	8.22544e-05	129375	0.000118017	129375	5.24521e-05	129375	9.05991e-05	129375	4.76837e-05	129375	7.03335e-05	129375	8.46386e-05	129375	8.10623e-05	129375	7.15256e-05	129375	0.000170469	129375	0.000121593	129375	0.000138283	129375	3.09944e-05	129375	4.64916e-05	129375	8.9407e-05	129375	8.58307e-05	129375	3.45707e-05	129375	8.82149e-05	129375	2.6226e-05	129375	0.000112057	129375	0.000104904	129375	9.29832e-05
		130000	0.000107288	130000	0.000126362	130000	2.6226e-05	130000	7.51019e-05	130000	6.07967e-05	130000	9.65595e-05	130000	9.17912e-05	130000	8.22544e-05	130000	0.000106096	130000	7.98702e-05	130000	5.60284e-05	130000	3.21865e-05	130000	6.31809e-05	130000	0.000140667	130000	8.82149e-05	130000	7.98702e-05	130000	5.60284e-05	130000	2.98023e-05	130000	6.19888e-05	130000	8.9407e-05	130000	9.77516e-05	130000	0.000121593	130000	6.67572e-05	130000	9.41753e-05
		130625	1.19209e-06	130625	8.46386e-05	130625	7.03335e-05	130625	4.41074e-05	130625	0.000115633	130625	0.000121593	130625	6.19888e-05	130625	7.27177e-05	130625	5.84126e-05	130625	5.126e-05	130625	0.00010252	130625	7.15256e-05	130625	4.29153e-05	130625	7.98702e-05	130625	7.98702e-05	130625	6.55651e-05	130625	0.000141859	130625	7.7486e-05	130625	0.000128746	130625	6.4373e-05	130625	5.24521e-05	130625	8.34465e-05	130625	0.000116825	130625	9.77516e-05
		131250	5.84126e-05	131250	4.05312e-05	131250	0.000115633	131250	0.000115633	131250	5.96046e-05	131250	0.000140667	131250	7.03335e-05	131250	4.41074e-05	131250	0.000104904	131250	5.126e-05	131250	5.24521e-05	131250	7.03335e-05	131250	0.000106096	131250	7.62939e-05	131250	0.000100136	131250	4.17233e-05	131250	0.000121593	131250	0.000123978	131250	7.15256e-05	131250	7.51019e-05	131250	0.000109673	131250	3.93391e-05	131250	0.000104904	131250	0.000121593
		131875	7.51019e-05	131875	2.14577e-05	131875	2.5034e-05	131875	7.03335e-05	131875	5.126e-05	131875	8.58307e-05	131875	0.000109673	131875	5.96046e-05	131875	0.000114441	131875	7.98702e-05	131875	7.15256e-06	131875	4.29153e-05	131875	5.126e-05	131875	3.8147e-05	131875	3.93391e-05	131875	0.00010848	131875	0.000109673	131875	0.000119209	131875	8.82149e-05	131875	4.17233e-05	131875	9.05991e-05	131875	9.41753e-05	131875	6.67572e-05	131875	7.98702e-05
		132500	0.000109673	132500	9.77516e-05	132500	0.000115633	132500	9.89437e-05	132500	9.05991e-05	132500	0.000120401	132500	5.00679e-05	132500	7.98702e-05	132500	6.07967e-05	132500	8.10623e-05	132500	6.67572e-05	132500	7.62939e-05	132500	3.45707e-05	132500	4.29153e-05	132500	2.38419e-05	132500	6.19888e-05	132500	8.9407e-05	132500	0.000120401	132500	6.19888e-05	132500	0.000126362	132500	4.41074e-05	132500	0.00010848	132500	4.76837e-05	132500	9.53674e-05
		133125	5.48363e-05	133125	3.21865e-05	133125	5.00679e-05	133125	0.000106096	133125	0.000100136	133125	7.62939e-05	133125	4.29153e-05	133125	5.96046e-06	133125	4.41074e-05	133125	0.000116825	133125	9.89437e-05	133125	4.29153e-05	133125	6.19888e-05	133125	3.21865e-05	133125	0.00010848	133125	5.00679e-05	133125	2.5034e-05	133125	7.98702e-05	133125	3.8147e-05	133125	5.84126e-05	133125	9.53674e-05	133125	4.17233e-05	133125	7.03335e-05	133125	7.7486e-05
		133750	8.9407e-05	133750	1.3113e-05	133750	7.51019e-05	133750	7.51019e-05	133750	5.72205e-05	133750	6.67572e-05	133750	2.02656e-05	133750	3.09944e-05	133750	8.34465e-05	133750	8.46386e-05	133750	7.86781e-05	133750	7.98702e-05	133750	4.88758e-05	133750	0.00010848	133750	0.000109673	133750	0.000109673	133750	8.70228e-05	133750	0.000106096	133750	7.86781e-05	133750	4.29153e-05	133750	8.10623e-05	133750	7.27177e-05	133750	0.000107288	133750	9.29832e-05
		134375	0.000145435	134375	9.05991e-05	134375	8.10623e-05	134375	0.000103712	134375	7.03335e-05	134375	6.19888e-05	134375	3.93391e-05	134375	8.22544e-05	134375	8.58307e-05	134375	0.000104904	134375	0.000115633	134375	0.000112057	134375	7.39098e-05	134375	3.8147e-05	134375	0.000121593	134375	4.52995e-05	134375	5.126e-05	134375	6.4373e-05	134375	6.31809e-05	134375	3.33786e-05	134375	7.86781e-05	134375	5.72205e-05	134375	8.70228e-05	134375	5.72205e-05
		135000	7.27177e-05	135000	7.39098e-05	135000	8.58307e-05	135000	6.91414e-05	135000	7.15256e-05	135000	0.00010252	135000	6.07967e-05	135000	9.53674e-06	135000	4.29153e-05	135000	0.000113249	135000	0.000129938	135000	9.05991e-05	135000	0.000101328	135000	7.27177e-05	135000	0.00010252	135000	8.9407e-05	135000	0.000103712	135000	2.14577e-05	135000	6.55651e-05	135000	0.000112057	135000	7.03335e-05	135000	4.41074e-05	135000	5.00679e-05	135000	5.24521e-05
		135625	8.9407e-05	135625	0.000119209	135625	0.000146627	135625	0.000104904	135625	0.000140667	135625	2.86102e-05	135625	9.41753e-05	135625	4.29153e-05	135625	3.69549e-05	135625	6.07967e-05	135625	7.03335e-05	135625	9.29832e-05	135625	0.000104904	135625	3.93391e-05	135625	0.000128746	135625	0.000104904	135625	9.65595e-05	135625	0.000101328	135625	7.98702e-05	135625	7.03335e-05	135625	6.79493e-05	135625	5.48363e-05	135625	0.000139475	135625	5.48363e-05
		136250	9.05991e-05	136250	9.41753e-05	136250	3.57628e-06	136250	0.000121593	136250	0.000107288	136250	8.9407e-05	136250	7.62939e-05	136250	8.9407e-05	136250	1.54972e-05	136250	7.39098e-05	136250	0.000110865	136250	7.27177e-05	136250	0.000149012	136250	5.48363e-05	136250	8.58307e-05	136250	5.96046e-05	136250	0.000145435	136250	0.000121593	136250	9.77516e-05	136250	6.79493e-05	136250	1.90735e-05	136250	7.7486e-05	136250	7.51019e-05	136250	7.15256e-05
		136875	0.000113249	136875	0.000163317	136875	5.36442e-05	136875	9.05991e-05	136875	4.88758e-05	136875	6.07967e-05	136875	7.51019e-05	136875	4.64916e-05	136875	8.22544e-05	136875	4.41074e-05	136875	0.000112057	136875	0.00015378	136875	0.00010848	136875	5.00679e-05	136875	2.6226e-05	136875	9.77516e-05	136875	3.8147e-05	136875	1.66893e-05	136875	7.39098e-05	136875	0.000106096	136875	7.7486e-05	136875	0.000116825	136875	5.72205e-05	136875	0.000101328
		137500	7.03335e-05	137500	0.00015974	137500	3.21865e-05	137500	6.67572e-05	137500	2.5034e-05	137500	0.000129938	137500	0.000133514	137500	9.17912e-05	137500	6.19888e-05	137500	8.10623e-05	137500	0.00014782	137500	5.84126e-05	137500	5.72205e-05	137500	5.126e-05	137500	1.78814e-05	137500	0.000129938	137500	0.000107288	137500	2.6226e-05	137500	0.000110865	137500	4.88758e-05	137500	6.07967e-05	137500	0.000112057	137500	4.88758e-05	137500	9.41753e-05
		138125	3.69549e-05	138125	0.00012517	138125	5.84126e-05	138125	0.000118017	138125	2.98023e-05	138125	4.52995e-05	138125	5.84126e-05	138125	7.15256e-05	138125	0.000122786	138125	6.91414e-05	138125	0.000101328	138125	4.05312e-05	138125	0.00010252	138125	0.000103712	138125	4.88758e-05	138125	4.88758e-05	138125	5.126e-05	138125	0.000119209	138125	0.000107288	138125	9.89437e-05	138125	0.000118017	138125	0.000101328	138125	4.29153e-05	138125	0.000100136
		138750	4.17233e-05	138750	0.000122786	138750	9.53674e-06	138750	0.000118017	138750	4.52995e-05	138750	4.41074e-05	138750	8.82149e-05	138750	9.65595e-05	138750	0.000119209	138750	7.39098e-05	138750	2.26498e-05	138750	7.98702e-05	138750	8.70228e-05	138750	5.36442e-05	138750	3.45707e-05	138750	5.36442e-05	138750	0.000115633	138750	7.39098e-05	138750	8.70228e-05	138750	1.07288e-05	138750	6.55651e-05	138750	8.22544e-05	138750	4.88758e-05	138750	3.8147e-05
		139375	6.55651e-05	139375	3.8147e-05	139375	0.000106096	139375	6.07967e-05	139375	0.000121593	139375	8.82149e-05	139375	3.93391e-05	139375	0.000126362	139375	9.41753e-05	139375	7.51019e-05	139375	0.000103712	139375	9.65595e-05	139375	5.24521e-05	139375	3.45707e-05	139375	6.55651e-05	139375	4.05312e-05	139375	5.72205e-05	139375	3.8147e-05	139375	5.126e-05	139375	0.000128746	139375	3.45707e-05	139375	5.60284e-05	139375	3.09944e-05	139375	9.29832e-05
		140000	0.000115633	140000	9.41753e-05	140000	0.000166893	140000	7.15256e-05	140000	0.000106096	140000	5.48363e-05	140000	7.62939e-05	140000	4.52995e-05	140000	7.86781e-05	140000	6.67572e-05	140000	6.4373e-05	140000	4.52995e-05	140000	5.24521e-05	140000	9.89437e-05	140000	0.000119209	140000	9.65595e-05	140000	7.51019e-05	140000	0.000145435	140000	7.39098e-05	140000	0.000100136	140000	0.000103712	140000	8.22544e-05	140000	0.000114441	140000	8.46386e-05
		140625	6.55651e-05	140625	0.000137091	140625	8.9407e-05	140625	3.33786e-05	140625	0.000103712	140625	4.88758e-05	140625	4.29153e-05	140625	5.24521e-05	140625	8.34465e-05	140625	6.55651e-05	140625	8.34465e-05	140625	2.26498e-05	140625	6.31809e-05	140625	0.000110865	140625	7.98702e-05	140625	4.88758e-05	140625	4.17233e-05	140625	8.70228e-05	140625	0.000110865	140625	4.41074e-05	140625	6.07967e-05	140625	7.62939e-05	140625	9.53674e-05	140625	0.000120401
		141250	8.10623e-05	141250	6.4373e-05	141250	5.84126e-05	141250	6.91414e-05	141250	5.72205e-05	141250	0.000133514	141250	8.58307e-05	141250	0.000135899	141250	7.03335e-05	141250	7.03335e-05	141250	9.53674e-05	141250	4.17233e-05	141250	0.000100136	141250	9.89437e-05	141250	0.000145435	141250	6.31809e-05	141250	8.82149e-05	141250	5.96046e-05	141250	8.34465e-05	141250	5.96046e-05	141250	8.58307e-05	141250	7.7486e-05	141250	9.41753e-05	141250	5.60284e-05
		141875	7.15256e-05	141875	0.000109673	141875	3.21865e-05	141875	6.31809e-05	141875	6.4373e-05	141875	8.22544e-05	141875	2.26498e-05	141875	7.03335e-05	141875	9.89437e-05	141875	6.67572e-05	141875	7.51019e-05	141875	7.86781e-05	141875	3.45707e-05	141875	8.46386e-05	141875	3.69549e-05	141875	3.21865e-05	141875	6.67572e-05	141875	5.96046e-05	141875	7.98702e-05	141875	9.05991e-05	141875	0.000116825	141875	0.000175238	141875	5.60284e-05	141875	5.24521e-05
		142500	9.77516e-05	142500	7.51019e-05	142500	0.000104904	142500	6.31809e-05	142500	7.98702e-05	142500	7.27177e-05	142500	0.000118017	142500	0.000118017	142500	0.000157356	142500	0.000129938	142500	0.000106096	142500	6.07967e-05	142500	0.000118017	142500	0.000140667	142500	2.14577e-05	142500	9.53674e-06	142500	2.5034e-05	142500	7.27177e-05	142500	3.69549e-05	142500	5.126e-05	142500	3.09944e-05	142500	7.39098e-05	142500	4.29153e-05	142500	6.4373e-05
		143125	0.000119209	143125	7.27177e-05	143125	9.17912e-05	143125	3.69549e-05	143125	4.29153e-05	143125	5.126e-05	143125	2.98023e-05	143125	0.000103712	143125	5.24521e-05	143125	2.5034e-05	143125	5.00679e-05	143125	6.91414e-05	143125	9.29832e-05	143125	0.000101328	143125	4.41074e-05	143125	6.19888e-05	143125	0.000122786	143125	7.03335e-05	143125	2.02656e-05	143125	6.55651e-05	143125	2.98023e-05	143125	8.9407e-05	143125	0.000104904	143125	9.65595e-05
		143750	7.86781e-05	143750	9.17912e-05	143750	9.05991e-05	143750	5.60284e-05	143750	0.000104904	143750	0.000103712	143750	9.89437e-05	143750	0.00010252	143750	0.00014782	143750	7.27177e-05	143750	5.126e-05	143750	7.27177e-05	143750	0.000122786	143750	2.38419e-05	143750	7.51019e-05	143750	0.000112057	143750	0.000115633	143750	8.10623e-05	143750	8.9407e-05	143750	9.65595e-05	143750	9.05991e-05	143750	0.000139475	143750	8.82149e-05	143750	8.22544e-05
		144375	9.65595e-05	144375	3.93391e-05	144375	0.000101328	144375	0.000151396	144375	5.48363e-05	144375	8.34465e-05	144375	7.51019e-05	144375	9.29832e-05	144375	4.29153e-05	144375	8.9407e-05	144375	5.24521e-05	144375	0.000100136	144375	7.51019e-05	144375	0.000122786	144375	9.17912e-05	144375	7.62939e-05	144375	5.72205e-05	144375	6.31809e-05	144375	6.91414e-05	144375	0.000128746	144375	9.17912e-05	144375	3.69549e-05	144375	5.24521e-05	144375	3.57628e-05
		145000	4.17233e-05	145000	0.000115633	145000	4.05312e-05	145000	5.24521e-05	145000	4.29153e-05	145000	2.02656e-05	145000	0.000122786	145000	4.52995e-05	145000	4.29153e-05	145000	0.000127554	145000	4.76837e-05	145000	0.000129938	145000	1.43051e-05	145000	0.000113249	145000	3.21865e-05	145000	0.000112057	145000	0.000110865	145000	9.29832e-05	145000	7.7486e-05	145000	3.45707e-05	145000	7.51019e-05	145000	0.000133514	145000	9.53674e-05	145000	0.000100136
		145625	0.000107288	145625	0.000133514	145625	0.000145435	145625	0.000157356	145625	0.000112057	145625	6.19888e-05	145625	9.53674e-05	145625	0.000162125	145625	1.66893e-05	145625	7.86781e-05	145625	9.65595e-05	145625	6.67572e-05	145625	4.88758e-05	145625	0.000103712	145625	6.67572e-05	145625	0.00013113	145625	0.000115633	145625	8.9407e-05	145625	5.126e-05	145625	5.36442e-05	145625	0.000120401	145625	3.57628e-06	145625	0.000114441	145625	4.05312e-05
		146250	9.41753e-05	146250	8.82149e-05	146250	6.91414e-05	146250	0.000162125	146250	5.96046e-05	146250	5.72205e-05	146250	6.19888e-05	146250	7.27177e-05	146250	3.69549e-05	146250	7.15256e-05	146250	8.22544e-05	146250	7.62939e-05	146250	2.26498e-05	146250	0.000106096	146250	7.15256e-05	146250	1.19209e-06	146250	0.000106096	146250	8.10623e-05	146250	0.000132322	146250	6.91414e-05	146250	8.70228e-05	146250	5.84126e-05	146250	5.24521e-05	146250	0.000123978
		146875	6.55651e-05	146875	9.89437e-05	146875	6.55651e-05	146875	0.000141859	146875	7.15256e-05	146875	6.55651e-05	146875	5.96046e-05	146875	0.000103712	146875	6.67572e-05	146875	8.10623e-05	146875	6.4373e-05	146875	0.000122786	146875	9.65595e-05	146875	1.78814e-05	146875	0.000101328	146875	0.000113249	146875	0.000106096	146875	4.52995e-05	146875	0.000177622	146875	1.66893e-05	146875	9.53674e-05	146875	0.000103712	146875	0.00010252	146875	0.000163317
		147500	7.62939e-05	147500	6.4373e-05	147500	0.000110865	147500	7.03335e-05	147500	8.22544e-05	147500	0.000104904	147500	0.000152588	147500	0.000101328	147500	0.000121593	147500	8.9407e-05	147500	1.90735e-05	147500	5.72205e-05	147500	3.93391e-05	147500	9.17912e-05	147500	5.00679e-05	147500	6.67572e-05	147500	6.31809e-05	147500	7.27177e-05	147500	9.41753e-05	147500	0.000128746	147500	7.03335e-05	147500	5.48363e-05	147500	7.62939e-05	147500	3.69549e-05
		148125	9.77516e-05	148125	6.19888e-05	148125	5.72205e-05	148125	5.36442e-05	148125	7.51019e-05	148125	9.41753e-05	148125	0.000110865	148125	8.70228e-05	148125	2.74181e-05	148125	0.000101328	148125	0.000101328	148125	6.55651e-05	148125	4.76837e-05	148125	4.88758e-05	148125	9.53674e-05	148125	7.27177e-05	148125	0.000122786	148125	7.7486e-05	148125	7.15256e-05	148125	2.98023e-05	148125	6.19888e-05	148125	6.31809e-05	148125	0.00010848	148125	0.000100136
		148750	7.15256e-05	148750	9.41753e-05	148750	4.05312e-05	148750	6.31809e-05	148750	0.000103712	148750	4.64916e-05	148750	0.000112057	148750	8.22544e-05	148750	4.88758e-05	148750	2.38419e-05	148750	9.41753e-05	148750	7.86781e-05	148750	9.29832e-05	148750	9.65595e-05	148750	8.58307e-05	148750	9.89437e-05	148750	2.86102e-05	148750	0.000110865	148750	8.10623e-05	148750	6.55651e-05	148750	0.000139475	148750	0.000139475	148750	0.000146627	148750	0.00012517
		149375	7.15256e-05	149375	7.51019e-05	149375	9.17912e-05	149375	7.27177e-05	149375	3.93391e-05	149375	7.39098e-05	149375	0.000140667	149375	8.34465e-06	149375	0.000100136	149375	0.000132322	149375	8.10623e-05	149375	4.05312e-05	149375	0.000145435	149375	7.15256e-05	149375	9.17912e-05	149375	0.000106096	149375	0.000104904	149375	6.67572e-05	149375	5.60284e-05	149375	0.000116825	149375	0.000114441	149375	9.77516e-05	149375	8.82149e-05	149375	0.000103712
		150000	8.46386e-05	150000	6.67572e-05	150000	9.89437e-05	150000	0.000122786	150000	9.89437e-05	150000	0.000123978	150000	9.65595e-05	150000	9.41753e-05	150000	7.86781e-05	150000	7.27177e-05	150000	0.000113249	150000	0.000126362	150000	0.000110865	150000	7.39098e-05	150000	7.51019e-05	150000	0.000169277	150000	7.98702e-05	150000	4.76837e-05	150000	0.000110865	150000	8.9407e-05	150000	0.000115633	150000	0.000120401	150000	6.91414e-05	150000	3.45707e-05
		150625	5.00679e-05	150625	0.000127554	150625	9.65595e-05	150625	8.58307e-05	150625	0.000113249	150625	8.58307e-05	150625	0.000100136	150625	6.91414e-05	150625	0.000100136	150625	0.000101328	150625	6.67572e-05	150625	6.07967e-05	150625	9.29832e-05	150625	8.34465e-05	150625	2.02656e-05	150625	9.17912e-05	150625	0.000121593	150625	8.10623e-05	150625	8.70228e-05	150625	6.19888e-05	150625	4.76837e-05	150625	8.58307e-05	150625	8.82149e-05	150625	8.34465e-05
		151250	6.31809e-05	151250	8.82149e-05	151250	5.72205e-05	151250	7.7486e-05	151250	0.00010848	151250	8.9407e-05	151250	5.96046e-06	151250	7.7486e-05	151250	0.000123978	151250	6.31809e-05	151250	7.86781e-05	151250	2.26498e-05	151250	5.126e-05	151250	6.4373e-05	151250	3.8147e-05	151250	0.000121593	151250	8.9407e-05	151250	8.70228e-05	151250	7.51019e-05	151250	6.07967e-05	151250	8.22544e-05	151250	6.91414e-05	151250	7.39098e-05	151250	3.8147e-05
		151875	0.000126362	151875	0.000101328	151875	7.62939e-05	151875	0.000113249	151875	4.52995e-05	151875	5.126e-05	151875	8.46386e-05	151875	7.98702e-05	151875	6.79493e-05	151875	8.58307e-05	151875	1.3113e-05	151875	6.31809e-05	151875	0.000119209	151875	0.000126362	151875	5.36442e-05	151875	8.58307e-05	151875	9.29832e-05	151875	3.33786e-05	151875	9.53674e-05	151875	9.77516e-05	151875	5.96046e-05	151875	0.000138283	151875	0.000106096	151875	0.000113249
		152500	9.41753e-05	152500	7.86781e-05	152500	4.64916e-05	152500	9.05991e-05	152500	8.22544e-05	152500	7.27177e-05	152500	0.000180006	152500	7.15256e-05	152500	9.89437e-05	152500	2.74181e-05	152500	4.76837e-06	152500	0.000103712	152500	0.000121593	152500	7.03335e-05	152500	0.000122786	152500	5.00679e-05	152500	3.57628e-05	152500	5.84126e-05	152500	9.65595e-05	152500	5.96046e-05	152500	6.4373e-05	152500	0.000128746	152500	5.00679e-05	152500	8.10623e-05
		153125	9.29832e-05	153125	0.000106096	153125	9.53674e-05	153125	9.65595e-05	153125	2.26498e-05	153125	3.21865e-05	153125	7.86781e-05	153125	6.19888e-05	153125	1.43051e-05	153125	0.000119209	153125	6.55651e-05	153125	5.60284e-05	153125	6.55651e-05	153125	6.19888e-05	153125	7.39098e-05	153125	7.15256e-05	153125	0.000129938	153125	0.000116825	153125	5.126e-05	153125	3.21865e-05	153125	5.72205e-05	153125	5.96046e-05	153125	0.000137091	153125	6.91414e-05
		153750	4.41074e-05	153750	3.45707e-05	153750	9.17912e-05	153750	0.00010252	153750	0.000107288	153750	8.22544e-05	153750	8.34465e-05	153750	7.98702e-05	153750	0.00010848	153750	5.00679e-05	153750	0.000129938	153750	0.000104904	153750	8.58307e-05	153750	4.88758e-05	153750	0.000110865	153750	5.36442e-05	153750	2.5034e-05	153750	0.000134706	153750	0.00010252	153750	6.55651e-05	153750	0.000115633	153750	7.86781e-05	153750	0.000100136	153750	7.27177e-05
		154375	8.34465e-05	154375	7.98702e-05	154375	8.82149e-05	154375	9.17912e-05	154375	2.98023e-05	154375	0.000101328	154375	7.03335e-05	154375	7.27177e-05	154375	7.7486e-05	154375	5.48363e-05	154375	7.39098e-05	154375	0.000116825	154375	4.76837e-05	154375	9.65595e-05	154375	4.64916e-05	154375	8.9407e-05	154375	5.36442e-05	154375	0.000113249	154375	7.15256e-05	154375	5.00679e-05	154375	5.126e-05	154375	6.79493e-05	154375	4.29153e-05	154375	7.27177e-05
		155000	9.53674e-06	155000	8.22544e-05	155000	0.000106096	155000	5.126e-05	155000	6.91414e-05	155000	4.17233e-05	155000	4.88758e-05	155000	0.000103712	155000	0.000132322	155000	7.27177e-05	155000	9.89437e-05	155000	0.000107288	155000	9.29832e-05	155000	9.53674e-05	155000	0.00010848	155000	0.000163317	155000	6.79493e-05	155000	5.60284e-05	155000	0.000121593	155000	6.67572e-05	155000	6.07967e-05	155000	0.000104904	155000	6.91414e-05	155000	3.69549e-05
		155625	9.53674e-05	155625	7.62939e-05	155625	7.27177e-05	155625	7.62939e-05	155625	8.58307e-05	155625	0.000128746	155625	0.000119209	155625	0.000109673	155625	1.78814e-05	155625	2.14577e-05	155625	5.72205e-05	155625	0.000114441	155625	4.76837e-05	155625	7.62939e-05	155625	1.07288e-05	155625	0.000129938	155625	5.36442e-05	155625	5.96046e-05	155625	5.60284e-05	155625	4.76837e-05	155625	8.10623e-05	155625	5.72205e-05	155625	9.05991e-05	155625	8.82149e-05
		156250	2.26498e-05	156250	6.07967e-05	156250	3.45707e-05	156250	7.03335e-05	156250	0.000110865	156250	7.03335e-05	156250	5.24521e-05	156250	8.70228e-05	156250	7.7486e-05	156250	6.55651e-05	156250	3.09944e-05	156250	5.36442e-05	156250	0.000112057	156250	7.7486e-05	156250	8.10623e-05	156250	0.00010252	156250	0.000122786	156250	9.53674e-05	156250	1.78814e-05	156250	0.000126362	156250	0.000115633	156250	9.65595e-05	156250	9.53674e-05	156250	6.31809e-05
		156875	0.000133514	156875	0.000112057	156875	7.03335e-05	156875	9.77516e-05	156875	5.84126e-05	156875	6.79493e-05	156875	0.000119209	156875	5.36442e-05	156875	0.000122786	156875	0.000104904	156875	4.05312e-05	156875	0.000103712	156875	6.4373e-05	156875	0.000113249	156875	9.41753e-05	156875	3.93391e-05	156875	3.69549e-05	156875	9.29832e-05	156875	0.000110865	156875	7.15256e-05	156875	0.000133514	156875	5.96046e-05	156875	5.48363e-05	156875	6.19888e-05
		157500	3.33786e-05	157500	9.05991e-05	157500	5.48363e-05	157500	1.19209e-05	157500	9.53674e-06	157500	0.000109673	157500	3.57628e-05	157500	0.000121593	157500	0.000122786	157500	0.000145435	157500	4.17233e-05	157500	6.67572e-05	157500	0.000119209	157500	0.000101328	157500	0.000114441	157500	0.000126362	157500	6.31809e-05	157500	8.22544e-05	157500	6.19888e-05	157500	6.19888e-05	157500	9.29832e-05	157500	0.000106096	157500	3.57628e-05	157500	4.05312e-05
		158125	4.52995e-05	158125	7.98702e-05	158125	3.21865e-05	158125	6.91414e-05	158125	8.46386e-05	158125	0.000109673	158125	0.000107288	158125	0.000107288	158125	6.55651e-05	158125	8.9407e-05	158125	0.000113249	158125	8.70228e-05	158125	3.57628e-05	158125	3.93391e-05	158125	6.79493e-05	158125	9.89437e-05	158125	0.000107288	158125	0.000101328	158125	0.000133514	158125	3.93391e-05	158125	8.58307e-05	158125	5.36442e-05	158125	0.000107288	158125	4.41074e-05
		158750	7.86781e-05	158750	8.22544e-05	158750	3.33786e-05	158750	9.65595e-05	158750	3.8147e-05	158750	0.000100136	158750	8.22544e-05	158750	5.126e-05	158750	9.65595e-05	158750	0.000106096	158750	1.54972e-05	158750	2.6226e-05	158750	7.15256e-05	158750	3.57628e-06	158750	6.19888e-05	158750	0.000110865	158750	8.70228e-05	158750	5.48363e-05	158750	4.05312e-05	158750	4.05312e-05	158750	3.93391e-05	158750	5.96046e-06	158750	7.03335e-05	158750	7.15256e-05
		159375	0.000118017	159375	0.000114441	159375	8.34465e-05	159375	0.000104904	159375	7.98702e-05	159375	0.000122786	159375	0.000145435	159375	3.93391e-05	159375	0.000139475	159375	0.00012517	159375	6.55651e-05	159375	8.34465e-05	159375	0.000110865	159375	0.000119209	159375	9.65595e-05	159375	7.15256e-05	159375	9.77516e-05	159375	7.62939e-05	159375	0.000112057	159375	7.27177e-05	159375	0.00010848	159375	9.65595e-05	159375	6.91414e-05	159375	7.62939e-05
		160000	0.00010848	160000	7.98702e-05	160000	0.000104904	160000	6.79493e-05	160000	8.82149e-05	160000	6.31809e-05	160000	0.000129938	160000	0.000137091	160000	4.88758e-05	160000	0.000129938	160000	5.36442e-05	160000	0.000118017	160000	8.34465e-05	160000	0.000104904	160000	6.19888e-05	160000	8.9407e-05	160000	2.38419e-06	160000	0.000115633	160000	6.4373e-05	160000	6.19888e-05	160000	8.34465e-05	160000	0.000121593	160000	5.96046e-06	160000	5.96046e-05
		160625	5.84126e-05	160625	0.000109673	160625	2.98023e-05	160625	7.51019e-05	160625	9.41753e-05	160625	6.4373e-05	160625	0.00010252	160625	2.86102e-05	160625	9.41753e-05	160625	1.3113e-05	160625	7.15256e-05	160625	6.31809e-05	160625	6.55651e-05	160625	0.000116825	160625	7.51019e-05	160625	2.74181e-05	160625	6.4373e-05	160625	0.000138283	160625	6.4373e-05	160625	3.33786e-05	160625	0.000140667	160625	5.24521e-05	160625	0.000109673	160625	4.52995e-05
		161250	8.10623e-05	161250	5.126e-05	161250	8.70228e-05	161250	7.62939e-05	161250	2.5034e-05	161250	0.000116825	161250	5.60284e-05	161250	6.79493e-05	161250	6.67572e-05	161250	9.05991e-05	161250	5.72205e-05	161250	5.126e-05	161250	2.5034e-05	161250	9.05991e-05	161250	0.000112057	161250	0.000144243	161250	0.00014782	161250	0.000101328	161250	0.000141859	161250	4.17233e-05	161250	0.000127554	161250	4.64916e-05	161250	6.55651e-05	161250	6.79493e-05
		161875	9.29832e-05	161875	3.45707e-05	161875	4.41074e-05	161875	8.34465e-05	161875	8.46386e-05	161875	8.46386e-05	161875	6.91414e-05	161875	0.000113249	161875	6.07967e-05	161875	9.41753e-05	161875	3.69549e-05	161875	9.65595e-05	161875	9.41753e-05	161875	4.05312e-05	161875	0.000113249	161875	5.72205e-05	161875	6.31809e-05	161875	7.51019e-05	161875	6.55651e-05	161875	9.41753e-05	161875	0.000110865	161875	9.29832e-05	161875	5.00679e-05	161875	0.000101328
		162500	0.000112057	162500	7.39098e-05	162500	7.62939e-05	162500	5.96046e-05	162500	9.65595e-05	162500	0.000141859	162500	0.000132322	162500	7.15256e-05	162500	7.7486e-05	162500	8.82149e-05	162500	3.21865e-05	162500	0.000113249	162500	0.000103712	162500	0.000120401	162500	0.000110865	162500	6.31809e-05	162500	8.10623e-05	162500	4.88758e-05	162500	7.27177e-05	162500	0.000128746	162500	4.76837e-06	162500	5.00679e-05	162500	0.000126362	162500	4.52995e-05
		163125	9.65595e-05	163125	5.36442e-05	163125	1.78814e-05	163125	4.64916e-05	163125	0.000116825	163125	9.53674e-05	163125	0.000129938	163125	8.46386e-05	163125	6.07967e-05	163125	9.53674e-06	163125	6.67572e-05	163125	5.72205e-05	163125	8.34465e-05	163125	5.60284e-05	163125	8.22544e-05	163125	5.60284e-05	163125	6.67572e-05	163125	0.000126362	163125	5.72205e-05	163125	8.10623e-05	163125	4.64916e-05	163125	9.77516e-05	163125	7.03335e-05	163125	7.98702e-05
		163750	9.65595e-05	163750	8.82149e-05	163750	7.98702e-05	163750	0.000103712	163750	5.24521e-05	163750	6.67572e-05	163750	9.29832e-05	163750	9.53674e-05	163750	5.36442e-05	163750	5.72205e-05	163750	0.00012517	163750	4.41074e-05	163750	5.60284e-05	163750	2.98023e-05	163750	8.58307e-05	163750	3.09944e-05	163750	5.60284e-05	163750	7.51019e-05	163750	8.82149e-05	163750	3.45707e-05	163750	9.41753e-05	163750	0.000145435	163750	3.69549e-05	163750	6.4373e-05
		164375	6.55651e-05	164375	2.26498e-05	164375	9.77516e-05	164375	7.15256e-05	164375	7.39098e-05	164375	5.48363e-05	164375	8.9407e-05	164375	0.000141859	164375	0.000129938	164375	0.000118017	164375	5.96046e-05	164375	4.05312e-05	164375	0.000156164	164375	8.70228e-05	164375	8.82149e-05	164375	7.86781e-05	164375	0.000126362	164375	8.34465e-06	164375	2.14577e-05	164375	4.76837e-05	164375	7.27177e-05	164375	6.07967e-05	164375	9.05991e-05	164375	7.27177e-05
		165000	3.21865e-05	165000	7.62939e-05	165000	0.000156164	165000	9.05991e-05	165000	0.000106096	165000	7.39098e-05	165000	9.53674e-06	165000	7.51019e-05	165000	7.7486e-05	165000	7.51019e-05	165000	6.91414e-05	165000	8.82149e-05	165000	2.6226e-05	165000	4.64916e-05	165000	9.77516e-05	165000	0.000104904	165000	7.86781e-05	165000	7.15256e-05	165000	7.86781e-05	165000	6.79493e-05	165000	6.19888e-05	165000	9.41753e-05	165000	4.17233e-05	165000	0.000137091
		165625	0.00017643	165625	0.000123978	165625	4.64916e-05	165625	4.88758e-05	165625	3.09944e-05	165625	0.000101328	165625	2.86102e-05	165625	2.26498e-05	165625	9.89437e-05	165625	0.000165701	165625	3.45707e-05	165625	5.00679e-05	165625	0.000127554	165625	9.77516e-05	165625	9.17912e-05	165625	5.24521e-05	165625	3.57628e-05	165625	8.82149e-05	165625	5.126e-05	165625	7.62939e-05	165625	7.98702e-05	165625	9.41753e-05	165625	3.93391e-05	165625	4.64916e-05
		166250	2.5034e-05	166250	9.53674e-05	166250	8.34465e-05	166250	6.07967e-05	166250	0.000118017	166250	9.89437e-05	166250	0.000101328	166250	7.03335e-05	166250	7.86781e-05	166250	3.93391e-05	166250	9.65595e-05	166250	5.84126e-05	166250	7.62939e-05	166250	2.14577e-05	166250	0.00013113	166250	7.27177e-05	166250	4.76837e-05	166250	0.000106096	166250	8.10623e-05	166250	0.000143051	166250	7.51019e-05	166250	8.34465e-05	166250	5.96046e-05	166250	0.000113249
		166875	0.000138283	166875	9.41753e-05	166875	0.000107288	166875	7.15256e-05	166875	6.07967e-05	166875	2.14577e-05	166875	0.000114441	166875	5.72205e-05	166875	0.000139475	166875	5.48363e-05	166875	9.05991e-05	166875	4.29153e-05	166875	5.24521e-05	166875	5.96046e-05	166875	4.76837e-05	166875	5.60284e-05	166875	0.000120401	166875	9.53674e-06	166875	0.000134706	166875	7.62939e-05	166875	9.65595e-05	166875	0.000118017	166875	6.67572e-05	166875	4.64916e-05
		167500	7.39098e-05	167500	9.05991e-05	167500	0.000145435	167500	7.27177e-05	167500	4.41074e-05	167500	7.03335e-05	167500	8.9407e-05	167500	0.000118017	167500	0.000109673	167500	0.000115633	167500	3.09944e-05	167500	7.15256e-05	167500	2.38419e-05	167500	8.9407e-05	167500	9.05991e-05	167500	6.19888e-05	167500	9.89437e-05	167500	7.03335e-05	167500	0.000104904	167500	0.000150204	167500	7.98702e-05	167500	0.000112057	167500	0.000140667	167500	7.86781e-05
		168125	3.69549e-05	168125	3.21865e-05	168125	0.000106096	168125	0.000119209	168125	6.4373e-05	168125	0.000110865	168125	9.29832e-05	168125	3.69549e-05	168125	4.05312e-05	168125	3.69549e-05	168125	0.000112057	168125	8.34465e-05	168125	5.72205e-05	168125	9.89437e-05	168125	6.67572e-05	168125	9.29832e-05	168125	7.51019e-05	168125	8.9407e-05	168125	5.72205e-05	168125	7.51019e-05	168125	4.88758e-05	168125	7.62939e-05	168125	8.22544e-05	168125	7.86781e-05
		168750	4.76837e-05	168750	0.000116825	168750	2.86102e-05	168750	0.000121593	168750	0.000116825	168750	7.15256e-05	168750	0.000166893	168750	5.72205e-05	168750	8.70228e-05	168750	0.000122786	168750	0.000107288	168750	8.58307e-05	168750	9.53674e-05	168750	0.000104904	168750	4.64916e-05	168750	8.22544e-05	168750	0.000141859	168750	6.67572e-05	168750	9.89437e-05	168750	8.9407e-05	168750	0.00014782	168750	4.41074e-05	168750	6.55651e-05	168750	3.45707e-05
		169375	6.55651e-05	169375	5.96046e-05	169375	0.00010848	169375	5.60284e-05	169375	5.96046e-06	169375	8.9407e-05	169375	0.000118017	169375	0.000170469	169375	1.54972e-05	169375	0.000138283	169375	5.60284e-05	169375	5.84126e-05	169375	6.19888e-05	169375	6.19888e-05	169375	7.62939e-05	169375	6.67572e-05	169375	3.21865e-05	169375	5.96046e-05	169375	5.24521e-05	169375	9.17912e-05	169375	5.84126e-05	169375	9.41753e-05	169375	8.70228e-05	169375	4.41074e-05
		170000	0.000114441	170000	6.31809e-05	170000	5.36442e-05	170000	0.000109673	170000	0.000118017	170000	8.22544e-05	170000	7.98702e-05	170000	0.000129938	170000	0.000116825	170000	2.26498e-05	170000	7.86781e-05	170000	0.000145435	170000	6.79493e-05	170000	9.05991e-05	170000	7.62939e-05	170000	7.51019e-05	170000	8.34465e-05	170000	5.24521e-05	170000	8.58307e-05	170000	6.91414e-05	170000	5.84126e-05	170000	3.33786e-05	170000	5.84126e-05	170000	5.96046e-05
		170625	9.05991e-05	170625	5.60284e-05	170625	6.55651e-05	170625	0.000118017	170625	0.000101328	170625	7.86781e-05	170625	3.45707e-05	170625	4.41074e-05	170625	0.000123978	170625	6.79493e-05	170625	2.14577e-05	170625	6.91414e-05	170625	0.000112057	170625	8.22544e-05	170625	2.74181e-05	170625	0.00010252	170625	7.03335e-05	170625	6.31809e-05	170625	5.24521e-05	170625	0.000120401	170625	7.51019e-05	170625	4.05312e-05	170625	3.69549e-05	170625	8.46386e-05
		171250	0.000122786	171250	0.000120401	171250	9.89437e-05	171250	2.6226e-05	171250	0.000112057	171250	6.4373e-05	171250	7.03335e-05	171250	7.15256e-06	171250	9.29832e-05	171250	0.000122786	171250	4.76837e-05	171250	7.15256e-05	171250	8.9407e-05	171250	0.00010848	171250	0.00010252	171250	0.000112057	171250	0.000126362	171250	6.67572e-05	171250	1.19209e-05	171250	0.000177622	171250	6.91414e-05	171250	9.77516e-05	171250	6.31809e-05	171250	4.64916e-05
		171875	0.000106096	171875	3.45707e-05	171875	4.52995e-05	171875	8.46386e-05	171875	9.89437e-05	171875	8.82149e-05	171875	0.000143051	171875	0.000121593	171875	9.17912e-05	171875	5.48363e-05	171875	7.7486e-05	171875	2.26498e-05	171875	2.26498e-05	171875	0.000107288	171875	7.15256e-05	171875	6.55651e-05	171875	7.7486e-05	171875	0.000106096	171875	5.24521e-05	171875	7.7486e-05	171875	0.000121593	171875	0.000120401	171875	2.98023e-05	171875	0.000137091
		172500	7.15256e-05	172500	0.000122786	172500	2.5034e-05	172500	9.05991e-05	172500	6.4373e-05	172500	0.000141859	172500	9.77516e-05	172500	4.29153e-05	172500	6.07967e-05	172500	0.00010252	172500	7.15256e-05	172500	7.7486e-05	172500	8.58307e-05	172500	7.62939e-05	172500	7.03335e-05	172500	7.39098e-05	172500	0.00010252	172500	5.60284e-05	172500	6.67572e-05	172500	0.000133514	172500	3.09944e-05	172500	0.000104904	172500	4.88758e-05	172500	5.48363e-05
		173125	3.8147e-05	173125	0.000116825	173125	4.29153e-05	173125	6.79493e-05	173125	6.79493e-05	173125	8.82149e-05	173125	9.29832e-05	173125	5.72205e-05	173125	5.24521e-05	173125	9.77516e-05	173125	4.76837e-05	173125	7.39098e-05	173125	0.000119209	173125	6.19888e-05	173125	8.58307e-05	173125	0.000100136	173125	8.82149e-05	173125	4.88758e-05	173125	0.000137091	173125	7.51019e-05	173125	7.15256e-05	173125	1.78814e-05	173125	7.7486e-05	173125	5.72205e-05
		173750	0.000104904	173750	7.62939e-05	173750	0.000129938	173750	7.03335e-05	173750	0.000118017	173750	1.78814e-05	173750	5.60284e-05	173750	0.000104904	173750	0.000101328	173750	9.65595e-05	173750	0.000116825	173750	6.91414e-05	173750	0.000110865	173750	7.7486e-05	173750	0.000139475	173750	7.15256e-06	173750	8.34465e-05	173750	5.126e-05	173750	4.52995e-05	173750	4.29153e-05	173750	2.86102e-05	173750	3.93391e-05	173750	8.34465e-05	173750	3.21865e-05
		174375	6.91414e-05	174375	9.41753e-05	174375	8.10623e-05	174375	7.62939e-05	174375	8.82149e-05	174375	0.000137091	174375	7.51019e-05	174375	2.98023e-05	174375	3.45707e-05	174375	0.000114441	174375	3.33786e-05	174375	6.19888e-05	174375	4.76837e-05	174375	3.69549e-05	174375	5.60284e-05	174375	5.84126e-05	174375	0.000109673	174375	7.98702e-05	174375	8.22544e-05	174375	3.69549e-05	174375	0.00010252	174375	5.00679e-05	174375	0.000145435	174375	7.03335e-05
		175000	2.98023e-05	175000	6.79493e-05	175000	9.89437e-05	175000	0.000106096	175000	5.72205e-05	175000	8.9407e-05	175000	7.27177e-05	175000	7.7486e-05	175000	9.65595e-05	175000	6.07967e-05	175000	5.126e-05	175000	6.67572e-05	175000	5.00679e-05	175000	5.48363e-05	175000	4.88758e-05	175000	5.126e-05	175000	5.96046e-05	175000	1.78814e-05	175000	0.000101328	175000	6.19888e-05	175000	2.5034e-05	175000	0.000112057	175000	7.86781e-05	175000	6.67572e-05
		175625	0.00013113	175625	0.000113249	175625	7.51019e-05	175625	4.17233e-05	175625	9.41753e-05	175625	5.72205e-05	175625	5.24521e-05	175625	0.000101328	175625	3.09944e-05	175625	0.000139475	175625	6.31809e-05	175625	2.98023e-05	175625	4.41074e-05	175625	0.000152588	175625	2.6226e-05	175625	5.84126e-05	175625	6.19888e-05	175625	9.89437e-05	175625	0.000135899	175625	0.000119209	175625	2.5034e-05	175625	5.126e-05	175625	2.38419e-05	175625	0.000113249
		176250	0.000150204	176250	5.60284e-05	176250	7.15256e-05	176250	2.02656e-05	176250	7.51019e-05	176250	6.67572e-05	176250	0.000126362	176250	7.62939e-05	176250	6.91414e-05	176250	9.89437e-05	176250	0.000150204	176250	8.46386e-05	176250	7.7486e-05	176250	2.02656e-05	176250	0.00010848	176250	4.76837e-06	176250	9.05991e-05	176250	0.000138283	176250	5.00679e-05	176250	0.000135899	176250	7.86781e-05	176250	5.24521e-05	176250	9.29832e-05	176250	5.36442e-05
		176875	8.10623e-05	176875	9.41753e-05	176875	0.000112057	176875	7.86781e-05	176875	7.98702e-05	176875	4.41074e-05	176875	6.55651e-05	176875	0.000132322	176875	6.67572e-05	176875	9.77516e-05	176875	0.00017643	176875	3.21865e-05	176875	5.72205e-05	176875	0.000106096	176875	0.000114441	176875	0.000103712	176875	4.52995e-05	176875	9.41753e-05	176875	3.69549e-05	176875	2.86102e-05	176875	1.3113e-05	176875	5.72205e-05	176875	8.46386e-05	176875	4.88758e-05
		177500	0.000121593	177500	8.10623e-05	177500	8.10623e-05	177500	9.41753e-05	177500	4.52995e-05	177500	3.93391e-05	177500	0.000127554	177500	7.51019e-05	177500	0.00018239	177500	0.000150204	177500	3.8147e-05	177500	9.65595e-05	177500	2.6226e-05	177500	7.15256e-05	177500	5.48363e-05	177500	8.10623e-05	177500	0.000151396	177500	3.93391e-05	177500	0.000101328	177500	7.98702e-05	177500	0.000128746	177500	4.76837e-05	177500	2.98023e-05	177500	5.24521e-05
		178125	0.000113249	178125	6.67572e-05	178125	4.05312e-05	178125	0.00010252	178125	1.19209e-06	178125	4.88758e-05	178125	7.51019e-05	178125	0.000164509	178125	6.79493e-05	178125	3.57628e-05	178125	0.000112057	178125	6.91414e-05	178125	0.000152588	178125	9.17912e-05	178125	5.48363e-05	178125	8.34465e-05	178125	8.70228e-05	178125	0.000101328	178125	0.000110865	178125	2.14577e-05	178125	4.76837e-05	178125	5.36442e-05	178125	6.91414e-05	178125	8.58307e-05
		178750	8.46386e-05	178750	8.58307e-05	178750	6.67572e-05	178750	2.26498e-05	178750	0.000101328	178750	9.05991e-05	178750	0.000143051	178750	0.000119209	178750	7.62939e-05	178750	0.000160933	178750	7.86781e-05	178750	0.00010848	178750	7.98702e-05	178750	7.7486e-05	178750	0.000104904	178750	5.84126e-05	178750	8.34465e-06	178750	4.88758e-05	178750	0.000112057	178750	0.000113249	178750	7.27177e-05	178750	6.67572e-05	178750	5.00679e-05	178750	6.07967e-05
		179375	7.62939e-05	179375	0.000116825	179375	8.70228e-05	179375	6.67572e-05	179375	0.000101328	179375	5.84126e-05	179375	0.000114441	179375	7.86781e-05	179375	0.000103712	179375	0.000197887	179375	2.86102e-05	179375	3.57628e-05	179375	0.00010848	179375	2.74181e-05	179375	5.126e-05	179375	0.000119209	179375	3.21865e-05	179375	7.51019e-05	179375	7.03335e-05	179375	0.000162125	179375	7.7486e-05	179375	5.84126e-05	179375	0.000109673	179375	5.72205e-05
		180000	6.79493e-05	180000	0.000109673	180000	9.41753e-05	180000	8.34465e-05	180000	3.8147e-05	180000	0.000110865	180000	0.000162125	180000	0.00010252	180000	0.000140667	180000	0.000120401	180000	0.000106096	180000	0.000126362	180000	0.00012517	180000	2.26498e-05	180000	2.86102e-05	180000	5.72205e-05	180000	4.52995e-05	180000	0.000128746	180000	6.19888e-05	180000	1.90735e-05	180000	0.000113249	180000	9.65595e-05	180000	2.6226e-05	180000	2.26498e-05
		180625	3.33786e-05	180625	5.60284e-05	180625	7.98702e-05	180625	7.27177e-05	180625	7.51019e-05	180625	5.96046e-05	180625	0.000123978	180625	0.000190735	180625	2.02656e-05	180625	0.000127554	180625	6.4373e-05	180625	4.29153e-05	180625	0.000112057	180625	6.31809e-05	180625	0.000115633	180625	3.21865e-05	180625	8.9407e-05	180625	0.000107288	180625	9.05991e-05	180625	0.000146627	180625	1.54972e-05	180625	9.53674e-06	180625	7.7486e-05	180625	7.15256e-05
		181250	9.89437e-05	181250	6.67572e-05	181250	9.17912e-05	181250	3.93391e-05	181250	2.74181e-05	181250	3.8147e-05	181250	4.41074e-05	181250	8.82149e-05	181250	0.000113249	181250	0.000114441	181250	6.07967e-05	181250	6.31809e-05	181250	4.17233e-05	181250	0.000100136	181250	2.6226e-05	181250	3.33786e-05	181250	7.62939e-05	181250	0.000137091	181250	0.00012517	181250	0.000121593	181250	6.4373e-05	181250	9.17912e-05	181250	7.62939e-05	181250	6.91414e-05
		181875	7.98702e-05	181875	1.54972e-05	181875	0.000112057	181875	6.91414e-05	181875	5.24521e-05	181875	6.67572e-05	181875	8.9407e-05	181875	6.4373e-05	181875	0.000158548	181875	9.05991e-05	181875	7.27177e-05	181875	7.15256e-05	181875	0.00010848	181875	5.126e-05	181875	5.00679e-05	181875	0.000127554	181875	0.000114441	181875	8.9407e-05	181875	0.000135899	181875	0.000134706	181875	6.31809e-05	181875	6.31809e-05	181875	4.76837e-05	181875	0.000100136
		182500	0.000140667	182500	0.000100136	182500	9.05991e-05	182500	7.39098e-05	182500	0.000113249	182500	4.88758e-05	182500	8.70228e-05	182500	9.41753e-05	182500	6.55651e-05	182500	9.05991e-05	182500	2.26498e-05	182500	0.000100136	182500	0.000109673	182500	9.17912e-05	182500	0.000116825	182500	1.66893e-05	182500	7.7486e-05	182500	0.000104904	182500	0.000163317	182500	0.000127554	182500	7.15256e-05	182500	5.24521e-05	182500	3.8147e-05	182500	8.46386e-05
		183125	5.24521e-05	183125	6.31809e-05	183125	0.000139475	183125	0.000104904	183125	0.000118017	183125	7.86781e-05	183125	0.000109673	183125	7.7486e-05	183125	0.000121593	183125	4.64916e-05	183125	7.62939e-05	183125	0.000118017	183125	0.000122786	183125	5.72205e-05	183125	8.46386e-05	183125	6.19888e-05	183125	6.19888e-05	183125	6.55651e-05	183125	0.000156164	183125	0.000144243	183125	4.05312e-05	183125	0.00010252	183125	5.84126e-05	183125	0.00013113
		183750	0.000114441	183750	0.000151396	183750	0.000100136	183750	0.000107288	183750	4.29153e-05	183750	1.3113e-05	183750	9.41753e-05	183750	9.05991e-05	183750	5.72205e-05	183750	8.58307e-05	183750	1.78814e-05	183750	1.90735e-05	183750	6.67572e-05	183750	0.000128746	183750	3.45707e-05	183750	2.5034e-05	183750	0.000152588	183750	2.02656e-05	183750	0.000188351	183750	0.000215769	183750	3.33786e-05	183750	4.52995e-05	183750	4.17233e-05	183750	3.21865e-05
		184375	7.98702e-05	184375	4.52995e-05	184375	6.67572e-05	184375	9.41753e-05	184375	9.05991e-05	184375	4.29153e-05	184375	0.000110865	184375	7.15256e-05	184375	0.000113249	184375	6.4373e-05	184375	5.36442e-05	184375	3.21865e-05	184375	9.29832e-05	184375	2.5034e-05	184375	2.38419e-05	184375	9.29832e-05	184375	6.4373e-05	184375	7.98702e-05	184375	0.000175238	184375	0.000150204	184375	9.53674e-05	184375	1.3113e-05	184375	3.33786e-05	184375	5.36442e-05
		185000	6.67572e-05	185000	3.69549e-05	185000	7.15256e-05	185000	0.000114441	185000	7.86781e-05	185000	8.82149e-05	185000	2.5034e-05	185000	7.7486e-05	185000	9.65595e-05	185000	4.64916e-05	185000	6.79493e-05	185000	3.21865e-05	185000	5.126e-05	185000	2.74181e-05	185000	2.26498e-05	185000	7.86781e-05	185000	0.000107288	185000	7.27177e-05	185000	0.000224113	185000	0.000156164	185000	8.34465e-06	185000	5.36442e-05	185000	1.43051e-05	185000	4.17233e-05
		185625	9.65595e-05	185625	9.65595e-05	185625	3.93391e-05	185625	9.29832e-05	185625	6.19888e-05	185625	2.74181e-05	185625	7.03335e-05	185625	0.000120401	185625	0.000146627	185625	6.67572e-05	185625	4.05312e-05	185625	4.76837e-05	185625	3.69549e-05	185625	8.82149e-05	185625	5.00679e-05	185625	6.79493e-05	185625	0.000133514	185625	8.70228e-05	185625	6.07967e-05	185625	0.000209808	185625	7.27177e-05	185625	1.19209e-05	185625	7.39098e-05	185625	0.000115633
		186250	0.000116825	186250	7.86781e-05	186250	6.55651e-05	186250	6.55651e-05	186250	0.000126362	186250	5.96046e-05	186250	2.14577e-05	186250	6.31809e-05	186250	8.9407e-05	186250	9.77516e-05	186250	9.05991e-05	186250	3.8147e-05	186250	1.66893e-05	186250	0.000107288	186250	4.05312e-05	186250	5.00679e-05	186250	0.00010252	186250	5.36442e-05	186250	0.00010252	186250	6.67572e-05	186250	4.29153e-05	186250	1.78814e-05	186250	1.43051e-05	186250	7.86781e-05
		186875	0.000122786	186875	6.55651e-05	186875	4.64916e-05	186875	0.000103712	186875	9.65595e-05	186875	0.000119209	186875	5.00679e-05	186875	0.000150204	186875	3.69549e-05	186875	5.60284e-05	186875	9.65595e-05	186875	0.000113249	186875	6.67572e-05	186875	7.98702e-05	186875	6.55651e-05	186875	8.82149e-05	186875	3.69549e-05	186875	0.000107288	186875	8.58307e-05	186875	0.000115633	186875	6.19888e-05	186875	3.57628e-05	186875	8.46386e-05	186875	7.62939e-05
		187500	7.7486e-05	187500	0.000109673	187500	9.17912e-05	187500	7.15256e-05	187500	5.36442e-05	187500	3.57628e-05	187500	2.02656e-05	187500	0.000127554	187500	0.00010252	187500	5.60284e-05	187500	6.07967e-05	187500	0.000129938	187500	8.82149e-05	187500	8.22544e-05	187500	4.29153e-05	187500	0.000126362	187500	6.55651e-05	187500	9.53674e-05	187500	7.27177e-05	187500	8.70228e-05	187500	4.05312e-05	187500	9.17912e-05	187500	2.86102e-05	187500	5.00679e-05
		188125	6.91414e-05	188125	2.5034e-05	188125	6.91414e-05	188125	1.90735e-05	188125	8.58307e-05	188125	4.41074e-05	188125	6.55651e-05	188125	0.000106096	188125	6.19888e-05	188125	4.64916e-05	188125	3.69549e-05	188125	4.52995e-05	188125	3.8147e-05	188125	3.69549e-05	188125	6.55651e-05	188125	0.000127554	188125	0.000134706	188125	0.000104904	188125	3.45707e-05	188125	7.7486e-05	188125	9.53674e-06	188125	3.09944e-05	188125	6.79493e-05	188125	4.64916e-05
		188750	8.34465e-05	188750	7.98702e-05	188750	5.84126e-05	188750	7.62939e-05	188750	6.31809e-05	188750	8.9407e-05	188750	0.000150204	188750	2.98023e-05	188750	0.000109673	188750	6.55651e-05	188750	9.53674e-06	188750	0.000106096	188750	1.66893e-05	188750	5.96046e-05	188750	0.000104904	188750	9.89437e-05	188750	0.000104904	188750	0.000135899	188750	0.000110865	188750	7.98702e-05	188750	4.76837e-06	188750	2.74181e-05	188750	4.52995e-05	188750	4.05312e-05
		189375	7.51019e-05	189375	4.41074e-05	189375	3.21865e-05	189375	6.55651e-05	189375	2.14577e-05	189375	0.000104904	189375	0.000110865	189375	9.29832e-05	189375	0.000114441	189375	7.62939e-05	189375	5.126e-05	189375	5.96046e-05	189375	1.78814e-05	189375	0.000112057	189375	0.000103712	189375	6.67572e-05	189375	8.58307e-05	189375	7.03335e-05	189375	3.69549e-05	189375	2.98023e-05	189375	1.19209e-05	189375	5.72205e-05	189375	4.76837e-05	189375	4.17233e-05
		190000	8.34465e-05	190000	9.53674e-05	190000	0.000189543	190000	8.46386e-05	190000	0.000110865	190000	8.82149e-05	190000	7.27177e-05	190000	8.34465e-05	190000	0.000128746	190000	8.70228e-05	190000	0.000104904	190000	9.05991e-05	190000	2.02656e-05	190000	5.126e-05	190000	7.27177e-05	190000	2.5034e-05	190000	0.00010848	190000	5.96046e-05	190000	4.76837e-05	190000	7.86781e-05	190000	1.90735e-05	190000	8.58307e-05	190000	2.86102e-05	190000	4.41074e-05
		190625	8.70228e-05	190625	7.27177e-05	190625	7.27177e-05	190625	5.96046e-05	190625	4.05312e-05	190625	7.39098e-05	190625	8.46386e-05	190625	5.24521e-05	190625	6.4373e-05	190625	7.62939e-05	190625	0.000116825	190625	0.000119209	190625	2.74181e-05	190625	6.31809e-05	190625	0	190625	8.10623e-05	190625	4.52995e-05	190625	7.86781e-05	190625	0.000110865	190625	7.7486e-05	190625	4.76837e-05	190625	6.4373e-05	190625	4.64916e-05	190625	8.22544e-05
		191250	8.82149e-05	191250	2.5034e-05	191250	8.22544e-05	191250	7.86781e-05	191250	0.000154972	191250	6.79493e-05	191250	4.05312e-05	191250	0.000122786	191250	0.000152588	191250	9.17912e-05	191250	6.67572e-05	191250	4.29153e-05	191250	0.000101328	191250	3.45707e-05	191250	1.54972e-05	191250	7.98702e-05	191250	0.000110865	191250	0.000104904	191250	1.19209e-05	191250	3.69549e-05	191250	0.000134706	191250	0.000115633	191250	7.7486e-05	191250	1.66893e-05
		191875	0.00010252	191875	4.76837e-05	191875	8.9407e-05	191875	6.91414e-05	191875	4.76837e-05	191875	5.84126e-05	191875	0.000126362	191875	9.29832e-05	191875	0.000165701	191875	4.29153e-05	191875	2.86102e-05	191875	1.78814e-05	191875	5.48363e-05	191875	9.17912e-05	191875	4.88758e-05	191875	4.64916e-05	191875	0.000107288	191875	0.000137091	191875	7.62939e-05	191875	5.60284e-05	191875	4.88758e-05	191875	0.000138283	191875	1.90735e-05	191875	8.70228e-05
		192500	0.000122786	192500	0.000122786	192500	0.000132322	192500	1.3113e-05	192500	5.60284e-05	192500	9.89437e-05	192500	9.17912e-05	192500	7.15256e-05	192500	6.07967e-05	192500	2.74181e-05	192500	5.48363e-05	192500	3.93391e-05	192500	6.67572e-05	192500	1.3113e-05	192500	1.54972e-05	192500	6.67572e-05	192500	5.60284e-05	192500	9.89437e-05	192500	6.19888e-05	192500	3.21865e-05	192500	2.74181e-05	192500	9.65595e-05	192500	0.000114441	192500	0.00010252
		193125	7.15256e-05	193125	0.00015378	193125	0.000106096	193125	0.000100136	193125	3.93391e-05	193125	3.21865e-05	193125	7.03335e-05	193125	6.55651e-05	193125	0.000106096	193125	0.00010848	193125	3.21865e-05	193125	4.76837e-05	193125	8.34465e-05	193125	3.69549e-05	193125	3.93391e-05	193125	3.45707e-05	193125	7.98702e-05	193125	0.000118017	193125	6.67572e-05	193125	2.26498e-05	193125	0.000134706	193125	0.000128746	193125	0.000174046	193125	0.000135899
		193750	9.65595e-05	193750	7.03335e-05	193750	8.70228e-05	193750	7.62939e-05	193750	8.82149e-05	193750	0.000134706	193750	0.000113249	193750	7.62939e-05	193750	8.22544e-05	193750	4.88758e-05	193750	9.17912e-05	193750	2.86102e-05	193750	9.53674e-05	193750	4.76837e-05	193750	7.51019e-05	193750	7.51019e-05	193750	0.000163317	193750	0.000164509	193750	5.48363e-05	193750	6.91414e-05	193750	6.4373e-05	193750	0.000160933	193750	0.000128746	193750	0.000218153
		194375	0.000129938	194375	5.24521e-05	194375	5.00679e-05	194375	0.000104904	194375	8.34465e-05	194375	0.00014782	194375	0.00013113	194375	7.27177e-05	194375	9.17912e-05	194375	9.53674e-05	194375	4.88758e-05	194375	4.41074e-05	194375	5.24521e-05	194375	0.000129938	194375	5.96046e-05	194375	5.60284e-05	194375	0.000177622	194375	0.000166893	194375	8.34465e-06	194375	4.17233e-05	194375	0.00013113	194375	0.000113249	194375	0.000265837	194375	0.000265837
		195000	0.000101328	195000	8.34465e-05	195000	0.00010848	195000	0.000151396	195000	3.09944e-05	195000	6.67572e-05	195000	0.00010252	195000	0.000110865	195000	0.00010848	195000	3.8147e-05	195000	8.34465e-05	195000	0.000100136	195000	0.000129938	195000	0.000275373	195000	0.000166893	195000	0.00012517	195000	0.000143051	195000	0.000128746	195000	8.9407e-05	195000	8.70228e-05	195000	0.000311136	195000	0.000356436	195000	0.000395775	195000	0.000245571
		195625	8.34465e-05	195625	0.000132322	195625	0.000194311	195625	1.19209e-06	195625	0.000112057	195625	7.15256e-05	195625	7.27177e-05	195625	3.33786e-05	195625	5.00679e-05	195625	9.29832e-05	195625	0.000277758	195625	0.00012517	195625	0.000150204	195625	0.000171661	195625	0.000100136	195625	0.000183582	195625	8.58307e-05	195625	8.46386e-05	195625	6.55651e-05	195625	4.41074e-05	195625	0.000389814	195625	0.000302792	195625	0.000337362	195625	0.000436306
		196250	0.000110865	196250	0.000138283	196250	4.64916e-05	196250	0.00017643	196250	0.000191927	196250	5.96046e-05	196250	3.93391e-05	196250	5.84126e-05	196250	0.000106096	196250	8.10623e-05	196250	0.000162125	196250	0.000352859	196250	0.00028491	196250	8.22544e-05	196250	0.00017643	196250	0.000127554	196250	7.62939e-05	196250	0.000112057	196250	7.27177e-05	196250	8.10623e-05	196250	0.000385046	196250	0.000451803	196250	0.000478029	196250	0.000501871
		196875	0.000188351	196875	0.000139475	196875	7.27177e-05	196875	9.89437e-05	196875	7.86781e-05	196875	0.000137091	196875	9.53674e-05	196875	0.00013113	196875	8.22544e-05	196875	5.00679e-05	196875	0.000274181	196875	0.000190735	196875	0.00036478	196875	0.00014782	196875	0.000191927	196875	0.000150204	196875	3.57628e-05	196875	9.29832e-05	196875	0.000104904	196875	0.000137091	196875	0.000612736	196875	0.000360012	196875	0.00038743	196875	0.000462532
		197500	6.67572e-05	197500	6.31809e-05	197500	9.53674e-05	197500	4.41074e-05	197500	0.000146627	197500	0.000158548	197500	2.86102e-05	197500	0.000100136	197500	8.10623e-05	197500	9.29832e-05	197500	0.000274181	197500	0.00033617	197500	0.000200272	197500	0.000164509	197500	0.000195503	197500	0.00028491	197500	6.55651e-05	197500	8.46386e-05	197500	1.90735e-05	197500	5.126e-05	197500	0.000520945	197500	0.000388622	197500	0.000344515	197500	0.000485182
		198125	7.62939e-05	198125	0.00015378	198125	6.19888e-05	198125	7.27177e-05	198125	0.000106096	198125	5.00679e-05	198125	4.52995e-05	198125	0.000110865	198125	0.000110865	198125	4.41074e-05	198125	0.000274181	198125	0.000135899	198125	0.00022769	198125	0.000168085	198125	0.000177622	198125	0.000160933	198125	9.77516e-05	198125	3.8147e-05	198125	3.8147e-05	198125	7.03335e-05	198125	0.000493526	198125	0.000433922	198125	0.00035882	198125	0.0003016
		198750	0.000184774	198750	5.36442e-05	198750	0.000103712	198750	0.000116825	198750	0.000160933	198750	9.29832e-05	198750	6.79493e-05	198750	6.91414e-05	198750	0.000100136	198750	5.00679e-05	198750	0.000236034	198750	0.000237226	198750	9.77516e-05	198750	0.000219345	198750	0.00012517	198750	0.000253916	198750	6.07967e-05	198750	0.000110865	198750	6.31809e-05	198750	1.43051e-05	198750	0.000385046	198750	0.000344515	198750	0.000271797	198750	0.000286102
		199375	0.000140667	199375	3.8147e-05	199375	5.96046e-06	199375	0.000110865	199375	0.00014782	199375	7.98702e-05	199375	0.00014782	199375	5.72205e-05	199375	0.000128746	199375	8.34465e-05	199375	0.000172853	199375	0.000219345	199375	0.000121593	199375	0.000158548	199375	0.000197887	199375	0.00022769	199375	9.53674e-05	199375	0.000107288	199375	5.72205e-05	199375	2.26498e-05	199375	0.000423193	199375	0.00033021	199375	0.000318289	199375	0.000249147
		200000	0.000103712	200000	9.89437e-05	200000	5.126e-05	200000	4.29153e-05	200000	8.58307e-05	200000	9.89437e-05	200000	0.000133514	200000	0.00014782	200000	0.000100136	200000	4.17233e-05	200000	0.000215769	200000	0.00019908	200000	0.000127554	200000	0.00015974	200000	0.000177622	200000	0.000122786	200000	0.000110865	200000	4.64916e-05	200000	2.74181e-05	200000	7.39098e-05	200000	0.000305176	200000	0.000365973	200000	0.000282526	200000	0.000274181
		200625	9.05991e-05	200625	3.45707e-05	200625	0.000109673	200625	9.05991e-05	200625	8.70228e-05	200625	5.60284e-05	200625	6.79493e-05	200625	5.126e-05	200625	0.000151396	200625	0.000114441	200625	0.000156164	200625	0.000149012	200625	0.000208616	200625	0.000184774	200625	0.000104904	200625	0.000201464	200625	6.67572e-05	200625	6.91414e-05	200625	0.00010848	200625	5.126e-05	200625	0.000350475	200625	0.000259876	200625	0.00023365	200625	0.000238419
		201250	9.89437e-05	201250	0.000123978	201250	7.03335e-05	201250	4.41074e-05	201250	0.00012517	201250	7.15256e-05	201250	3.69549e-05	201250	7.7486e-05	201250	0.000132322	201250	5.60284e-05	201250	0.000160933	201250	0.000114441	201250	0.000206232	201250	0.000116825	201250	0.000195503	201250	0.000219345	201250	4.52995e-05	201250	4.41074e-05	201250	7.51019e-05	201250	1.66893e-05	201250	0.000376701	201250	0.000239611	201250	0.000249147	201250	0.000267029
		201875	2.14577e-05	201875	2.98023e-05	201875	4.76837e-05	201875	0.000116825	201875	5.48363e-05	201875	0.000143051	201875	8.46386e-05	201875	0.000114441	201875	0.000113249	201875	0.000121593	201875	0.00025034	201875	0.000107288	201875	0.000122786	201875	0.000129938	201875	0.000178814	201875	0.000144243	201875	7.62939e-05	201875	6.91414e-05	201875	8.9407e-05	201875	1.78814e-05	201875	0.000258684	201875	0.000244379	201875	0.000274181	201875	0.000289679
		202500	0.00012517	202500	0.000123978	202500	6.31809e-05	202500	8.34465e-05	202500	1.43051e-05	202500	8.22544e-05	202500	7.98702e-05	202500	2.5034e-05	202500	9.05991e-05	202500	9.53674e-05	202500	0.000257492	202500	0.000160933	202500	7.98702e-05	202500	0.000123978	202500	0.000174046	202500	0.00017643	202500	4.41074e-05	202500	9.29832e-05	202500	5.72205e-05	202500	9.05991e-05	202500	0.000288486	202500	0.000277758	202500	0.000231266	202500	0.000261068
		203125	0.000168085	203125	2.5034e-05	203125	0.00010252	203125	0.000127554	203125	2.74181e-05	203125	5.00679e-05	203125	1.07288e-05	203125	8.70228e-05	203125	0.000114441	203125	7.03335e-05	203125	0.00018239	203125	0.000215769	203125	0.000237226	203125	0.000127554	203125	0.000128746	203125	0.000206232	203125	9.05991e-05	203125	5.96046e-05	203125	9.65595e-05	203125	7.39098e-05	203125	0.000318289	203125	0.000361204	203125	0.00028491	203125	0.000365973
		203750	5.60284e-05	203750	0.000123978	203750	0.000138283	203750	7.98702e-05	203750	0.000103712	203750	2.26498e-05	203750	8.46386e-05	203750	7.98702e-05	203750	6.4373e-05	203750	7.62939e-05	203750	0.000265837	203750	0.000115633	203750	0.000238419	203750	0.000292063	203750	0.000172853	203750	0.00020504	203750	5.60284e-05	203750	8.34465e-05	203750	9.53674e-05	203750	5.60284e-05	203750	8.70228e-05	203750	0.000404119	203750	0.000339746	203750	0.000383854
		204375	0.000100136	204375	0.000145435	204375	0.000270605	204375	0.00015378	204375	3.93391e-05	204375	0.000154972	204375	5.84126e-05	204375	7.15256e-05	204375	4.41074e-05	204375	0.000112057	204375	0.000144243	204375	0.00015974	204375	0.000141859	204375	0.000162125	204375	0.00018239	204375	0.000120401	204375	0.000109673	204375	8.46386e-05	204375	0.000104904	204375	5.96046e-05	204375	0.000299215	204375	0.000439882	204375	0.000411272	204375	0.000290871
		205000	4.05312e-05	205000	6.07967e-05	205000	2.38419e-05	205000	1.3113e-05	205000	0.000196695	205000	7.62939e-05	205000	0.000123978	205000	2.14577e-05	205000	0.000118017	205000	6.55651e-05	205000	0.000100136	205000	0.000220537	205000	2.5034e-05	205000	1.90735e-05	205000	0.000180006	205000	0.000134706	205000	7.62939e-05	205000	4.41074e-05	205000	5.72205e-05	205000	0.000118017	205000	0.000134706	205000	0.000146627	205000	0.00015974	205000	0.000140667
		205625	3.09944e-05	205625	9.05991e-05	205625	0.000126362	205625	0.000120401	205625	0.000169277	205625	9.17912e-05	205625	7.39098e-05	205625	0.000154972	205625	9.65595e-05	205625	9.53674e-05	205625	8.46386e-05	205625	0.000219345	205625	6.55651e-05	205625	8.82149e-05	205625	0.000127554	205625	0.00020504	205625	0.000132322	205625	4.05312e-05	205625	5.96046e-05	205625	4.41074e-05	205625	9.89437e-05	205625	5.84126e-05	205625	0.000115633	205625	0.000123978
		206250	8.82149e-05	206250	0.000128746	206250	0.000145435	206250	5.84126e-05	206250	9.05991e-05	206250	0.000162125	206250	0.000120401	206250	0.000132322	206250	7.98702e-05	206250	6.31809e-05	206250	0.000126362	206250	0.000100136	206250	4.88758e-05	206250	6.07967e-05	206250	4.88758e-05	206250	4.17233e-05	206250	9.53674e-05	206250	5.84126e-05	206250	2.6226e-05	206250	2.74181e-05	206250	6.19888e-05	206250	0.000113249	206250	6.07967e-05	206250	0.000104904
		206875	7.03335e-05	206875	7.51019e-05	206875	6.07967e-05	206875	6.67572e-05	206875	0.000140667	206875	4.88758e-05	206875	8.70228e-05	206875	9.41753e-05	206875	0.000164509	206875	4.29153e-05	206875	0.000137091	206875	7.03335e-05	206875	3.69549e-05	206875	3.57628e-06	206875	4.41074e-05	206875	9.89437e-05	206875	6.79493e-05	206875	4.88758e-05	206875	4.29153e-05	206875	5.72205e-05	206875	0.000115633	206875	0.000115633	206875	7.03335e-05	206875	9.65595e-05
		207500	0.000103712	207500	0.00015974	207500	7.15256e-05	207500	9.17912e-05	207500	5.126e-05	207500	0.000109673	207500	8.46386e-05	207500	7.51019e-05	207500	0.000123978	207500	0.000154972	207500	0.00010848	207500	6.67572e-05	207500	0.000100136	207500	0.000143051	207500	0.00012517	207500	2.6226e-05	207500	0.000115633	207500	8.58307e-05	207500	0.000127554	207500	5.36442e-05	207500	8.58307e-05	207500	2.98023e-05	207500	1.90735e-05	207500	9.53674e-05
		208125	0.000189543	208125	5.72205e-05	208125	0.000106096	208125	0.000137091	208125	7.7486e-05	208125	1.3113e-05	208125	0.000119209	208125	5.48363e-05	208125	9.05991e-05	208125	4.76837e-05	208125	5.126e-05	208125	6.4373e-05	208125	6.07967e-05	208125	0.000143051	208125	0.000172853	208125	8.70228e-05	208125	2.14577e-05	208125	8.70228e-05	208125	9.41753e-05	208125	2.38419e-06	208125	0.000127554	208125	0.000119209	208125	0.000137091	208125	6.19888e-05
		208750	3.93391e-05	208750	0.000123978	208750	0.000146627	208750	0.000146627	208750	5.00679e-05	208750	4.88758e-05	208750	9.17912e-05	208750	0.000151396	208750	7.51019e-05	208750	9.29832e-05	208750	0.000123978	208750	8.58307e-05	208750	4.76837e-06	208750	0.000104904	208750	7.62939e-05	208750	7.62939e-05	208750	0.000172853	208750	5.24521e-05	208750	4.29153e-05	208750	7.62939e-05	208750	9.41753e-05	208750	0.00013113	208750	9.65595e-05	208750	7.39098e-05
		209375	8.9407e-05	209375	9.77516e-05	209375	4.17233e-05	209375	5.36442e-05	209375	9.17912e-05	209375	7.62939e-05	209375	7.03335e-05	209375	0.000114441	209375	4.05312e-05	209375	8.58307e-05	209375	7.7486e-05	209375	0.000101328	209375	4.52995e-05	209375	0.000194311	209375	6.55651e-05	209375	0.000106096	209375	7.98702e-05	209375	3.69549e-05	209375	5.60284e-05	209375	7.98702e-05	209375	0.000127554	209375	7.98702e-05	209375	6.4373e-05	209375	8.70228e-05
		210000	6.31809e-05	210000	7.86781e-05	210000	9.05991e-05	210000	0.000133514	210000	0.000144243	210000	7.39098e-05	210000	8.82149e-05	210000	5.00679e-05	210000	5.126e-05	210000	8.22544e-05	210000	0.000143051	210000	0.000129938	210000	0.000139475	210000	5.96046e-05	210000	8.34465e-05	210000	0.000197887	210000	7.15256e-05	210000	7.27177e-05	210000	2.26498e-05	210000	9.05991e-05	210000	0.000157356	210000	0.000172853	210000	6.55651e-05	210000	0.000100136
		210625	7.27177e-05	210625	7.98702e-05	210625	5.84126e-05	210625	0.000119209	210625	5.72205e-05	210625	0.000166893	210625	0.000101328	210625	0.000123978	210625	9.77516e-05	210625	7.39098e-05	210625	0.000139475	210625	9.89437e-05	210625	3.8147e-05	210625	0.000116825	210625	0.000128746	210625	5.96046e-05	210625	6.67572e-05	210625	8.82149e-05	210625	5.24521e-05	210625	6.67572e-05	210625	6.67572e-05	210625	0.00013113	210625	0.000144243	210625	0.000112057
		211250	5.60284e-05	211250	8.34465e-06	211250	7.98702e-05	211250	6.67572e-05	211250	7.7486e-05	211250	0.000106096	211250	9.53674e-05	211250	0.000112057	211250	4.76837e-05	211250	6.79493e-05	211250	4.17233e-05	211250	7.39098e-05	211250	7.86781e-05	211250	8.46386e-05	211250	4.88758e-05	211250	4.88758e-05	211250	0.000152588	211250	0.000189543	211250	7.62939e-05	211250	3.8147e-05	211250	0.000129938	211250	0.000171661	211250	0.000114441	211250	0.000122786
		211875	4.52995e-05	211875	4.76837e-05	211875	9.05991e-05	211875	9.89437e-05	211875	0.000107288	211875	4.05312e-05	211875	8.58307e-05	211875	0.000150204	211875	0.000119209	211875	0.00010848	211875	0.000164509	211875	8.70228e-05	211875	0.000135899	211875	4.52995e-05	211875	0.000110865	211875	3.09944e-05	211875	8.70228e-05	211875	0.000139475	211875	0.000116825	211875	8.70228e-05	211875	6.67572e-05	211875	0.000101328	211875	0.000146627	211875	8.82149e-05
		212500	8.46386e-05	212500	2.74181e-05	212500	4.88758e-05	212500	7.27177e-05	212500	7.86781e-05	212500	0.000126362	212500	8.34465e-05	212500	9.53674e-05	212500	5.48363e-05	212500	0.000197887	212500	0.000138283	212500	0.000113249	212500	0.000101328	212500	0.000141859	212500	8.34465e-05	212500	3.57628e-05	212500	0.000127554	212500	0.000107288	212500	0.00015378	212500	3.21865e-05	212500	0.000133514	212500	6.31809e-05	212500	0.000160933	212500	0.000138283
		213125	2.98023e-05	213125	7.27177e-05	213125	6.19888e-05	213125	0.000157356	213125	4.76837e-05	213125	5.84126e-05	213125	4.64916e-05	213125	5.48363e-05	213125	7.15256e-05	213125	8.34465e-05	213125	6.55651e-05	213125	8.46386e-05	213125	4.17233e-05	213125	0.000126362	213125	7.15256e-05	213125	6.19888e-05	213125	4.41074e-05	213125	0.000109673	213125	5.84126e-05	213125	6.79493e-05	213125	5.48363e-05	213125	0.000112057	213125	0.000106096	213125	0.000107288
		213750	4.88758e-05	213750	5.126e-05	213750	3.8147e-05	213750	0.000104904	213750	0.000127554	213750	9.65595e-05	213750	0.00010848	213750	6.79493e-05	213750	0.000190735	213750	8.46386e-05	213750	0.000128746	213750	0.00012517	213750	5.72205e-05	213750	0.000115633	213750	8.22544e-05	213750	4.88758e-05	213750	0.000127554	213750	7.15256e-05	213750	4.41074e-05	213750	5.96046e-05	213750	0.000172853	213750	7.51019e-05	213750	0.00014782	213750	5.96046e-05
		214375	0.000104904	214375	9.41753e-05	214375	5.36442e-05	214375	0.000107288	214375	7.62939e-05	214375	9.05991e-05	214375	7.15256e-05	214375	4.41074e-05	214375	8.34465e-05	214375	5.72205e-05	214375	9.65595e-05	214375	0.000168085	214375	0.00012517	214375	3.8147e-05	214375	0.000139475	214375	6.07967e-05	214375	8.9407e-05	214375	5.84126e-05	214375	7.51019e-05	214375	5.24521e-05	214375	0.000150204	214375	0.000132322	214375	0.000116825	214375	8.58307e-05
		215000	8.82149e-05	215000	9.65595e-05	215000	8.10623e-05	215000	5.72205e-05	215000	0.000132322	215000	5.48363e-05	215000	0.000145435	215000	9.29832e-05	215000	0.000101328	215000	3.45707e-05	215000	0.000154972	215000	4.52995e-05	215000	7.27177e-05	215000	0.000104904	215000	6.91414e-05	215000	8.70228e-05	215000	8.58307e-05	215000	2.02656e-05	215000	8.22544e-05	215000	5.84126e-05	215000	0.000157356	215000	0.000178814	215000	0.000154972	215000	0.000129938
		215625	7.86781e-05	215625	5.60284e-05	215625	8.46386e-05	215625	6.4373e-05	215625	5.36442e-05	215625	0.000144243	215625	0.000103712	215625	5.24521e-05	215625	6.79493e-05	215625	0.000126362	215625	0.000103712	215625	7.98702e-05	215625	7.62939e-05	215625	6.91414e-05	215625	9.77516e-05	215625	9.65595e-05	215625	5.24521e-05	215625	9.53674e-05	215625	9.77516e-05	215625	1.90735e-05	215625	0.000177622	215625	0.000170469	215625	0.000120401	215625	9.17912e-05
		216250	4.29153e-05	216250	5.126e-05	216250	1.66893e-05	216250	4.17233e-05	216250	0.000104904	216250	8.58307e-05	216250	9.77516e-05	216250	0.000128746	216250	9.05991e-05	216250	0.000106096	216250	0.000149012	216250	0.000128746	216250	7.98702e-05	216250	8.10623e-05	216250	6.07967e-05	216250	6.19888e-05	216250	7.39098e-05	216250	0.000107288	216250	0.000138283	216250	2.74181e-05	216250	6.67572e-05	216250	9.77516e-05	216250	8.58307e-05	216250	0.000121593
		216875	0.000141859	216875	8.46386e-05	216875	7.7486e-05	216875	9.29832e-05	216875	8.22544e-05	216875	3.93391e-05	216875	0.000127554	216875	7.7486e-05	216875	9.41753e-05	216875	4.05312e-05	216875	6.55651e-05	216875	5.24521e-05	216875	7.62939e-05	216875	0.000139475	216875	5.36442e-05	216875	0.00010252	216875	6.31809e-05	216875	7.7486e-05	216875	4.05312e-05	216875	5.84126e-05	216875	0.000134706	216875	8.22544e-05	216875	0.000113249	216875	0.000135899
		217500	0.000151396	217500	8.46386e-05	217500	5.00679e-05	217500	0.000126362	217500	0.000114441	217500	9.65595e-05	217500	9.29832e-05	217500	7.15256e-05	217500	8.46386e-05	217500	7.62939e-05	217500	0.000127554	217500	0.000143051	217500	8.9407e-05	217500	8.22544e-05	217500	8.10623e-05	217500	0.000107288	217500	1.66893e-05	217500	8.82149e-05	217500	9.53674e-05	217500	9.89437e-05	217500	6.31809e-05	217500	0.000156164	217500	3.09944e-05	217500	0.000135899
		218125	8.34465e-05	218125	2.5034e-05	218125	6.07967e-05	218125	6.31809e-05	218125	7.62939e-05	218125	0.000103712	218125	0.000144243	218125	0.000113249	218125	0.00010252	218125	0.000133514	218125	9.05991e-05	218125	5.84126e-05	218125	0.000120401	218125	0.000100136	218125	6.4373e-05	218125	3.57628e-05	218125	0.000118017	218125	8.34465e-05	218125	0.00010252	218125	0.000115633	218125	0.000120401	218125	8.70228e-05	218125	0.000137091	218125	8.82149e-05
		218750	0.000121593	218750	8.82149e-05	218750	5.84126e-05	218750	2.98023e-05	218750	8.9407e-05	218750	9.05991e-05	218750	0.000106096	218750	0.000134706	218750	8.46386e-05	218750	3.69549e-05	218750	4.52995e-05	218750	7.39098e-05	218750	5.126e-05	218750	0.000114441	218750	3.57628e-05	218750	7.27177e-05	218750	6.55651e-05	218750	6.67572e-05	218750	5.48363e-05	218750	0.000110865	218750	9.05991e-05	218750	0.000187159	218750	0.000115633	218750	0.000112057
		219375	0.000144243	219375	6.79493e-05	219375	0.00010252	219375	0.00010848	219375	6.55651e-05	219375	6.91414e-05	219375	0.000106096	219375	9.05991e-05	219375	4.76837e-05	219375	9.89437e-05	219375	8.34465e-05	219375	3.93391e-05	219375	0.000106096	219375	8.58307e-05	219375	6.67572e-05	219375	7.39098e-05	219375	0.000106096	219375	4.17233e-05	219375	0.000128746	219375	7.51019e-05	219375	0.000146627	219375	0.000103712	219375	6.19888e-05	219375	5.126e-05
		220000	4.41074e-05	220000	7.86781e-05	220000	9.53674e-06	220000	7.62939e-05	220000	0.000135899	220000	3.33786e-05	220000	0.000128746	220000	7.03335e-05	220000	3.09944e-05	220000	5.60284e-05	220000	0.000115633	220000	0.000129938	220000	9.05991e-05	220000	0.000109673	220000	1.54972e-05	220000	4.52995e-05	220000	0.000138283	220000	0.000100136	220000	5.60284e-05	220000	5.126e-05	220000	8.46386e-05	220000	7.98702e-05	220000	0.000134706	220000	0.000118017
		220625	0.000120401	220625	0.000134706	220625	5.48363e-05	220625	8.46386e-05	220625	3.57628e-05	220625	4.88758e-05	220625	0.000100136	220625	0.00013113	220625	7.03335e-05	220625	0.000104904	220625	6.4373e-05	220625	0.000115633	220625	0.000119209	220625	9.05991e-05	220625	8.9407e-05	220625	3.93391e-05	220625	9.41753e-05	220625	9.05991e-05	220625	5.00679e-05	220625	9.89437e-05	220625	3.69549e-05	220625	5.72205e-05	220625	0.000129938	220625	8.70228e-05
		221250	8.34465e-05	221250	9.77516e-05	221250	9.89437e-05	221250	3.09944e-05	221250	7.7486e-05	221250	7.03335e-05	221250	4.64916e-05	221250	0.000119209	221250	0.000132322	221250	0.000109673	221250	4.64916e-05	221250	4.52995e-05	221250	0.000149012	221250	4.88758e-05	221250	4.29153e-05	221250	0.00015378	221250	4.88758e-05	221250	8.9407e-05	221250	4.29153e-05	221250	6.55651e-05	221250	0.000168085	221250	0.000104904	221250	0.000106096	221250	0.000118017
		221875	6.19888e-05	221875	9.41753e-05	221875	7.51019e-05	221875	3.57628e-05	221875	4.41074e-05	221875	1.90735e-05	221875	8.22544e-05	221875	7.86781e-05	221875	6.55651e-05	221875	9.77516e-05	221875	5.84126e-05	221875	0.00010848	221875	2.86102e-05	221875	0.000123978	221875	0.000129938	221875	4.88758e-05	221875	0.00013113	221875	6.67572e-05	221875	2.5034e-05	221875	0.000107288	221875	0.000139475	221875	5.48363e-05	221875	8.58307e-05	221875	7.86781e-05
		222500	9.05991e-05	222500	6.55651e-05	222500	5.84126e-05	222500	0.000139475	222500	0.000101328	222500	0.000123978	222500	9.53674e-05	222500	5.60284e-05	222500	9.29832e-05	222500	5.126e-05	222500	0.000127554	222500	0.000169277	222500	3.09944e-05	222500	0.000132322	222500	7.27177e-05	222500	7.7486e-05	222500	9.05991e-05	222500	0.000110865	222500	0.000132322	222500	3.21865e-05	222500	7.51019e-05	222500	8.9407e-05	222500	0.000132322	222500	3.69549e-05
		223125	8.34465e-05	223125	7.51019e-05	223125	0.000120401	223125	9.41753e-05	223125	7.03335e-05	223125	0.000119209	223125	0.000107288	223125	6.19888e-05	223125	3.69549e-05	223125	8.58307e-05	223125	0.000100136	223125	8.22544e-05	223125	1.78814e-05	223125	4.76837e-05	223125	8.9407e-05	223125	0.000144243	223125	5.36442e-05	223125	4.64916e-05	223125	0.00010252	223125	8.34465e-05	223125	0.000116825	223125	0.000156164	223125	0.000146627	223125	6.31809e-05
		223750	7.27177e-05	223750	5.48363e-05	223750	9.29832e-05	223750	9.53674e-05	223750	4.05312e-05	223750	1.90735e-05	223750	0.000181198	223750	0.000151396	223750	9.41753e-05	223750	0.000129938	223750	6.67572e-05	223750	6.67572e-05	223750	0.000126362	223750	0.000103712	223750	8.10623e-05	223750	6.67572e-05	223750	7.62939e-05	223750	6.55651e-05	223750	5.36442e-05	223750	5.24521e-05	223750	0.000168085	223750	0.000120401	223750	0.000143051	223750	4.64916e-05
		224375	2.86102e-05	224375	9.77516e-05	224375	5.96046e-05	224375	7.86781e-05	224375	6.91414e-05	224375	5.48363e-05	224375	4.41074e-05	224375	5.96046e-05	224375	0.000127554	224375	5.24521e-05	224375	0.000160933	224375	0.00012517	224375	7.7486e-05	224375	8.46386e-05	224375	9.17912e-05	224375	8.82149e-05	224375	6.4373e-05	224375	8.10623e-05	224375	6.4373e-05	224375	9.65595e-05	224375	0.000133514	224375	6.67572e-05	224375	8.34465e-05	224375	0.000138283
		225000	7.86781e-05	225000	0.000150204	225000	3.93391e-05	225000	7.03335e-05	225000	9.17912e-05	225000	0.000103712	225000	0.000156164	225000	9.77516e-05	225000	0.000133514	225000	0.000206232	225000	7.98702e-05	225000	0.000140667	225000	0.000116825	225000	4.29153e-05	225000	0.000100136	225000	0.000110865	225000	0.000101328	225000	2.74181e-05	225000	9.77516e-05	225000	0.000116825	225000	0.000149012	225000	9.77516e-05	225000	6.31809e-05	225000	0.000163317
		225625	5.24521e-05	225625	5.72205e-05	225625	0.000135899	225625	6.91414e-05	225625	4.52995e-05	225625	3.45707e-05	225625	8.82149e-05	225625	5.00679e-05	225625	7.98702e-05	225625	8.46386e-05	225625	4.76837e-05	225625	0.000109673	225625	5.72205e-05	225625	6.31809e-05	225625	9.41753e-05	225625	9.77516e-05	225625	6.31809e-05	225625	0.000114441	225625	6.19888e-05	225625	9.41753e-05	225625	0.000118017	225625	0.000114441	225625	0.000150204	225625	8.9407e-05
		226250	0.000127554	226250	8.22544e-05	226250	7.27177e-05	226250	0.000110865	226250	8.46386e-05	226250	7.62939e-05	226250	2.26498e-05	226250	4.88758e-05	226250	0.000100136	226250	4.41074e-05	226250	9.65595e-05	226250	0.000100136	226250	6.55651e-05	226250	9.17912e-05	226250	7.62939e-05	226250	6.79493e-05	226250	5.24521e-05	226250	0.000140667	226250	3.45707e-05	226250	5.96046e-05	226250	8.58307e-05	226250	0.000163317	226250	9.05991e-05	226250	6.67572e-05
		226875	2.86102e-05	226875	3.93391e-05	226875	5.48363e-05	226875	3.8147e-05	226875	4.64916e-05	226875	9.77516e-05	226875	0.000100136	226875	6.31809e-05	226875	9.53674e-05	226875	9.17912e-05	226875	7.62939e-05	226875	7.39098e-05	226875	3.21865e-05	226875	4.29153e-05	226875	2.6226e-05	226875	8.46386e-05	226875	5.48363e-05	226875	7.27177e-05	226875	8.34465e-05	226875	7.15256e-05	226875	0.000144243	226875	9.41753e-05	226875	5.126e-05	226875	0.000128746
		227500	0.000104904	227500	3.57628e-06	227500	8.82149e-05	227500	0.000115633	227500	7.15256e-05	227500	0.000101328	227500	7.15256e-05	227500	6.19888e-05	227500	5.48363e-05	227500	6.4373e-05	227500	0.000100136	227500	6.07967e-05	227500	4.29153e-05	227500	0.000120401	227500	3.45707e-05	227500	8.10623e-05	227500	8.46386e-05	227500	7.39098e-05	227500	0.00010252	227500	1.43051e-05	227500	0.00010252	227500	0.000119209	227500	8.9407e-05	227500	5.36442e-05
		228125	7.39098e-05	228125	6.4373e-05	228125	0.000101328	228125	7.62939e-05	228125	4.17233e-05	228125	4.52995e-05	228125	7.7486e-05	228125	3.93391e-05	228125	7.86781e-05	228125	9.41753e-05	228125	6.55651e-05	228125	6.79493e-05	228125	5.84126e-05	228125	9.05991e-05	228125	6.4373e-05	228125	8.82149e-05	228125	0.000143051	228125	0.000109673	228125	0.000123978	228125	5.96046e-05	228125	0.000115633	228125	8.82149e-05	228125	0.000134706	228125	6.4373e-05
		228750	6.31809e-05	228750	8.34465e-05	228750	8.46386e-05	228750	6.91414e-05	228750	7.7486e-05	228750	9.05991e-05	228750	2.5034e-05	228750	8.58307e-05	228750	6.07967e-05	228750	6.55651e-05	228750	0.000145435	228750	3.93391e-05	228750	0.000137091	228750	5.36442e-05	228750	0.000150204	228750	1.3113e-05	228750	6.67572e-05	228750	2.26498e-05	228750	3.21865e-05	228750	6.79493e-05	228750	0.000137091	228750	0.000109673	228750	8.10623e-05	228750	0.000119209
		229375	9.53674e-05	229375	0.000114441	229375	0.000143051	229375	0.000146627	229375	8.46386e-05	229375	5.72205e-05	229375	3.69549e-05	229375	0.000100136	229375	5.72205e-05	229375	0.00010848	229375	8.46386e-05	229375	0.000143051	229375	0.000122786	229375	9.29832e-05	229375	2.26498e-05	229375	6.91414e-05	229375	5.60284e-05	229375	9.29832e-05	229375	7.39098e-05	229375	5.96046e-05	229375	0.000126362	229375	0.00015378	229375	0.000134706	229375	6.4373e-05
		230000	5.48363e-05	230000	5.96046e-05	230000	4.17233e-05	230000	5.126e-05	230000	0.000114441	230000	8.70228e-05	230000	8.58307e-05	230000	0.000101328	230000	0.000107288	230000	0.000129938	230000	5.84126e-05	230000	0.000101328	230000	0.000121593	230000	0.000110865	230000	0.000103712	230000	0.000101328	230000	8.10623e-05	230000	0.000113249	230000	3.33786e-05	230000	6.55651e-05	230000	8.46386e-05	230000	9.53674e-05	230000	0.000112057	230000	0.000126362
		230625	8.22544e-05	230625	6.31809e-05	230625	2.02656e-05	230625	8.9407e-05	230625	8.34465e-05	230625	7.03335e-05	230625	0.000109673	230625	7.27177e-05	230625	8.46386e-05	230625	5.60284e-05	230625	5.96046e-05	230625	9.29832e-05	230625	4.41074e-05	230625	6.67572e-05	230625	6.55651e-05	230625	6.19888e-05	230625	0.000127554	230625	0.000115633	230625	5.36442e-05	230625	6.55651e-05	230625	7.98702e-05	230625	0.00014782	230625	1.43051e-05	230625	0.000122786
		231250	9.89437e-05	231250	4.29153e-05	231250	5.48363e-05	231250	5.60284e-05	231250	5.126e-05	231250	0.000112057	231250	4.29153e-05	231250	3.8147e-05	231250	0.000107288	231250	0.000151396	231250	9.05991e-05	231250	4.88758e-05	231250	6.19888e-05	231250	8.82149e-05	231250	0.000118017	231250	0.000107288	231250	0.000127554	231250	0.000110865	231250	0.000123978	231250	2.98023e-05	231250	0.000149012	231250	0.000122786	231250	6.07967e-05	231250	5.96046e-05
		231875	2.38419e-05	231875	2.38419e-05	231875	5.24521e-05	231875	4.29153e-05	231875	4.76837e-05	231875	0.000166893	231875	0.000129938	231875	0.000134706	231875	9.29832e-05	231875	0.00010252	231875	6.67572e-05	231875	0.000112057	231875	0.000100136	231875	1.90735e-05	231875	8.58307e-05	231875	5.24521e-05	231875	7.62939e-05	231875	0.000103712	231875	9.29832e-05	231875	0.000114441	231875	8.82149e-05	231875	3.69549e-05	231875	0.000101328	231875	0.000112057
		232500	0.000104904	232500	1.78814e-05	232500	6.79493e-05	232500	0.000109673	232500	5.72205e-05	232500	6.67572e-05	232500	9.77516e-05	232500	8.9407e-05	232500	0.000158548	232500	0.000127554	232500	9.65595e-05	232500	0.000127554	232500	0.000120401	232500	0.00010252	232500	9.17912e-05	232500	8.10623e-05	232500	2.86102e-05	232500	0.000129938	232500	5.96046e-05	232500	7.51019e-05	232500	0.000103712	232500	5.60284e-05	232500	7.51019e-05	232500	0.000121593
		233125	7.7486e-05	233125	6.31809e-05	233125	6.79493e-05	233125	0.000104904	233125	8.10623e-05	233125	3.93391e-05	233125	0.000120401	233125	0.00010848	233125	5.24521e-05	233125	7.86781e-05	233125	0.000104904	233125	9.05991e-05	233125	0.00010848	233125	0.000135899	233125	8.70228e-05	233125	9.89437e-05	233125	8.46386e-05	233125	3.45707e-05	233125	3.09944e-05	233125	5.72205e-05	233125	7.15256e-05	233125	0.000187159	233125	0.000113249	233125	9.17912e-05
		233750	8.9407e-05	233750	9.89437e-05	233750	9.89437e-05	233750	9.17912e-05	233750	0.00010252	233750	0.00012517	233750	0.000143051	233750	4.52995e-05	233750	0.000169277	233750	0.000107288	233750	0.000134706	233750	4.41074e-05	233750	7.39098e-05	233750	5.72205e-05	233750	9.41753e-05	233750	0.00012517	233750	0.000100136	233750	0.000104904	233750	7.03335e-05	233750	9.89437e-05	233750	0.00013113	233750	0.000160933	233750	8.58307e-05	233750	9.05991e-05
		234375	5.48363e-05	234375	5.126e-05	234375	0.000127554	234375	2.38419e-05	234375	0.000103712	234375	0.00014782	234375	0.000106096	234375	4.76837e-05	234375	3.8147e-05	234375	0.000104904	234375	0.000100136	234375	3.33786e-05	234375	8.70228e-05	234375	5.24521e-05	234375	6.55651e-05	234375	0.000129938	234375	9.53674e-05	234375	8.70228e-05	234375	9.89437e-05	234375	8.58307e-05	234375	5.60284e-05	234375	8.9407e-05	234375	4.76837e-05	234375	7.86781e-05
		235000	0.00013113	235000	0.000107288	235000	0.000112057	235000	0.00010848	235000	1.66893e-05	235000	2.26498e-05	235000	6.79493e-05	235000	8.58307e-05	235000	7.98702e-05	235000	6.31809e-05	235000	8.46386e-05	235000	9.41753e-05	235000	0.000144243	235000	8.34465e-05	235000	8.58307e-05	235000	8.70228e-05	235000	9.17912e-05	235000	8.70228e-05	235000	0.000113249	235000	7.7486e-05	235000	0.000152588	235000	6.19888e-05	235000	5.96046e-05	235000	0.000118017
		235625	0.000107288	235625	7.7486e-05	235625	0.000104904	235625	4.41074e-05	235625	0.000175238	235625	3.57628e-05	235625	4.05312e-05	235625	9.17912e-05	235625	6.55651e-05	235625	5.96046e-05	235625	0.00015378	235625	7.15256e-05	235625	7.62939e-05	235625	6.19888e-05	235625	6.91414e-05	235625	6.91414e-05	235625	8.82149e-05	235625	7.15256e-05	235625	6.79493e-05	235625	6.55651e-05	235625	6.55651e-05	235625	9.65595e-05	235625	0.000158548	235625	7.27177e-05
		236250	7.86781e-05	236250	2.98023e-05	236250	9.53674e-05	236250	5.72205e-05	236250	5.96046e-05	236250	7.15256e-05	236250	0.000132322	236250	0.000112057	236250	5.36442e-05	236250	0.000100136	236250	1.78814e-05	236250	8.34465e-05	236250	5.48363e-05	236250	0.000119209	236250	0.000128746	236250	0.000134706	236250	0.000132322	236250	6.91414e-05	236250	2.98023e-05	236250	4.41074e-05	236250	0.000123978	236250	0.000187159	236250	0.000141859	236250	6.67572e-05
		236875	4.64916e-05	236875	0.000107288	236875	9.65595e-05	236875	5.84126e-05	236875	7.86781e-05	236875	0.000103712	236875	4.64916e-05	236875	0.000128746	236875	3.57628e-06	236875	8.46386e-05	236875	6.55651e-05	236875	8.46386e-05	236875	9.17912e-05	236875	8.70228e-05	236875	0.000140667	236875	0.000100136	236875	7.86781e-05	236875	5.36442e-05	236875	3.09944e-05	236875	6.19888e-05	236875	9.41753e-05	236875	0.000154972	236875	0.00012517	236875	0.000110865
		237500	8.82149e-05	237500	9.65595e-05	237500	0.000100136	237500	0.000121593	237500	3.09944e-05	237500	0.00014782	237500	9.65595e-05	237500	5.126e-05	237500	5.00679e-05	237500	0.000101328	237500	0.000202656	237500	0.000107288	237500	8.22544e-05	237500	0.000107288	237500	4.29153e-05	237500	6.07967e-05	237500	0.000109673	237500	4.88758e-05	237500	7.15256e-05	237500	6.31809e-05	237500	0.000151396	237500	1.78814e-05	237500	0.00010252	237500	0.000149012
		238125	0.000165701	238125	0.000144243	238125	5.00679e-05	238125	8.58307e-05	238125	6.4373e-05	238125	0.000127554	238125	0.000132322	238125	5.96046e-05	238125	8.22544e-05	238125	7.98702e-05	238125	6.55651e-05	238125	3.93391e-05	238125	0.00010252	238125	0.000107288	238125	0.00010848	238125	9.05991e-05	238125	2.38419e-05	238125	7.86781e-05	238125	8.22544e-05	238125	3.8147e-05	238125	0.000106096	238125	0.000100136	238125	0.000106096	238125	5.84126e-05
		238750	0.000121593	238750	0.000126362	238750	5.126e-05	238750	3.57628e-05	238750	7.03335e-05	238750	9.65595e-05	238750	0.000115633	238750	8.9407e-05	238750	9.29832e-05	238750	7.51019e-05	238750	0.000112057	238750	0.000160933	238750	0.000133514	238750	7.03335e-05	238750	8.70228e-05	238750	0.000100136	238750	7.03335e-05	238750	3.45707e-05	238750	3.93391e-05	238750	0.000101328	238750	0.000189543	238750	0.000115633	238750	3.93391e-05	238750	0.000122786
		239375	0.000119209	239375	5.84126e-05	239375	0.000107288	239375	9.05991e-05	239375	0.000106096	239375	6.91414e-05	239375	8.22544e-05	239375	9.05991e-05	239375	0.000101328	239375	4.76837e-05	239375	6.31809e-05	239375	8.9407e-05	239375	8.34465e-05	239375	9.29832e-05	239375	0.000101328	239375	0.000110865	239375	6.67572e-05	239375	4.76837e-05	239375	2.14577e-05	239375	0.00010848	239375	0.000106096	239375	9.77516e-05	239375	0.000139475	239375	6.19888e-05
		240000	0.000132322	240000	8.22544e-05	240000	0.000115633	240000	0.000132322	240000	8.10623e-05	240000	0.000156164	240000	6.91414e-05	240000	7.27177e-05	240000	7.03335e-05	240000	8.46386e-05	240000	7.51019e-05	240000	8.58307e-05	240000	0.00010252	240000	4.88758e-05	240000	9.41753e-05	240000	0.000163317	240000	0.000137091	240000	7.15256e-05	240000	7.7486e-05	240000	0.000116825	240000	0.00010252	240000	7.51019e-05	240000	6.91414e-05	240000	0.000110865
		240625	6.4373e-05	240625	6.4373e-05	240625	0.000140667	240625	6.19888e-05	240625	0.000168085	240625	0.000132322	240625	3.93391e-05	240625	6.31809e-05	240625	4.52995e-05	240625	9.65595e-05	240625	8.82149e-05	240625	0.00012517	240625	5.84126e-05	240625	8.34465e-05	240625	6.31809e-05	240625	0.000106096	240625	7.62939e-05	240625	7.86781e-05	240625	0.000100136	240625	0.000106096	240625	0.000187159	240625	7.7486e-05	240625	0.000165701	240625	0.000157356
		241250	9.05991e-05	241250	7.39098e-05	241250	0.00010252	241250	7.39098e-05	241250	0.000110865	241250	9.89437e-05	241250	6.31809e-05	241250	6.55651e-05	241250	2.74181e-05	241250	8.58307e-05	241250	8.34465e-05	241250	0.000128746	241250	0.000115633	241250	0.000129938	241250	9.41753e-05	241250	9.41753e-05	241250	0.00010252	241250	7.27177e-05	241250	0.000129938	241250	7.98702e-05	241250	4.64916e-05	241250	0.000106096	241250	0.000110865	241250	8.22544e-05
		241875	5.60284e-05	241875	5.60284e-05	241875	0.000100136	241875	9.77516e-05	241875	5.60284e-05	241875	0.00014782	241875	0.000115633	241875	0.000126362	241875	6.91414e-05	241875	5.72205e-05	241875	4.64916e-05	241875	7.98702e-05	241875	0.000144243	241875	3.33786e-05	241875	7.98702e-05	241875	0.000100136	241875	6.19888e-05	241875	7.51019e-05	241875	3.8147e-05	241875	2.26498e-05	241875	8.82149e-05	241875	4.29153e-05	241875	9.89437e-05	241875	7.03335e-05
		242500	6.07967e-05	242500	8.70228e-05	242500	5.36442e-05	242500	3.69549e-05	242500	0.000137091	242500	6.07967e-05	242500	1.66893e-05	242500	9.05991e-05	242500	2.6226e-05	242500	4.41074e-05	242500	9.17912e-05	242500	5.96046e-05	242500	0.000127554	242500	3.21865e-05	242500	5.36442e-05	242500	7.7486e-05	242500	9.17912e-05	242500	7.03335e-05	242500	5.72205e-05	242500	5.00679e-05	242500	8.10623e-05	242500	0.000144243	242500	5.36442e-05	242500	8.58307e-05
		243125	3.45707e-05	243125	0.00010252	243125	1.78814e-05	243125	4.76837e-06	243125	5.24521e-05	243125	7.51019e-05	243125	6.07967e-05	243125	7.86781e-05	243125	0.000106096	243125	0.000106096	243125	3.09944e-05	243125	6.19888e-05	243125	0.000122786	243125	9.53674e-05	243125	8.70228e-05	243125	4.29153e-05	243125	0.000118017	243125	5.96046e-05	243125	6.07967e-05	243125	0.000116825	243125	4.52995e-05	243125	4.29153e-05	243125	9.65595e-05	243125	9.29832e-05
		243750	0.000104904	243750	0.000104904	243750	0.000115633	243750	0.000158548	243750	6.79493e-05	243750	2.26498e-05	243750	0.000116825	243750	5.36442e-05	243750	3.8147e-05	243750	9.05991e-05	243750	0.00010252	243750	0.000145435	243750	2.02656e-05	243750	8.58307e-05	243750	0.000141859	243750	6.07967e-05	243750	0.000126362	243750	8.70228e-05	243750	6.4373e-05	243750	0.000116825	243750	3.93391e-05	243750	9.41753e-05	243750	0.000152588	243750	0.000114441
		244375	6.19888e-05	244375	7.15256e-05	244375	9.89437e-05	244375	6.79493e-05	244375	7.51019e-05	244375	4.29153e-05	244375	8.46386e-05	244375	0.000116825	244375	0.000103712	244375	7.62939e-05	244375	5.84126e-05	244375	0.000166893	244375	0.000106096	244375	7.62939e-05	244375	8.34465e-05	244375	7.62939e-05	244375	9.65595e-05	244375	5.48363e-05	244375	0.000118017	244375	6.4373e-05	244375	0.000144243	244375	0.000132322	244375	7.51019e-05	244375	9.53674e-05
		245000	9.65595e-05	245000	9.17912e-05	245000	0.000107288	245000	5.84126e-05	245000	7.15256e-05	245000	8.34465e-05	245000	7.86781e-05	245000	7.7486e-05	245000	5.48363e-05	245000	0.000106096	245000	4.41074e-05	245000	7.15256e-05	245000	7.62939e-05	245000	7.39098e-05	245000	0.000104904	245000	8.9407e-05	245000	9.65595e-05	245000	3.69549e-05	245000	9.89437e-05	245000	0.00013113	245000	8.34465e-05	245000	5.72205e-05	245000	0.000100136	245000	0.000107288
		245625	5.00679e-05	245625	8.46386e-05	245625	4.41074e-05	245625	8.10623e-05	245625	5.60284e-05	245625	7.51019e-05	245625	9.77516e-05	245625	9.41753e-05	245625	0.000104904	245625	3.33786e-05	245625	9.65595e-05	245625	0.000122786	245625	6.4373e-05	245625	0.000135899	245625	0.000128746	245625	9.65595e-05	245625	0.000146627	245625	0.000112057	245625	6.31809e-05	245625	5.00679e-05	245625	0.000181198	245625	0.000116825	245625	0.000110865	245625	8.58307e-05
		246250	9.17912e-05	246250	5.00679e-05	246250	7.62939e-05	246250	4.64916e-05	246250	1.90735e-05	246250	0.00010848	246250	8.46386e-05	246250	5.72205e-05	246250	5.00679e-05	246250	0.000107288	246250	0.00014782	246250	8.34465e-05	246250	0.00010848	246250	0.000126362	246250	0.000120401	246250	4.41074e-05	246250	5.60284e-05	246250	7.51019e-05	246250	8.9407e-05	246250	1.78814e-05	246250	0.000104904	246250	6.55651e-05	246250	5.00679e-05	246250	6.91414e-05
		246875	6.79493e-05	246875	2.5034e-05	246875	9.05991e-05	246875	0.000109673	246875	6.55651e-05	246875	8.9407e-05	246875	4.41074e-05	246875	4.17233e-05	246875	6.67572e-05	246875	0.000133514	246875	3.21865e-05	246875	0.00010848	246875	7.27177e-05	246875	6.4373e-05	246875	7.15256e-05	246875	5.36442e-05	246875	8.22544e-05	246875	0.000101328	246875	6.79493e-05	246875	0.000118017	246875	0.000103712	246875	9.41753e-05	246875	8.22544e-05	246875	9.05991e-05
		247500	0.00020504	247500	5.84126e-05	247500	6.67572e-05	247500	0.00018239	247500	7.86781e-05	247500	6.31809e-05	247500	0.000135899	247500	8.22544e-05	247500	3.8147e-05	247500	9.29832e-05	247500	6.19888e-05	247500	7.15256e-05	247500	5.24521e-05	247500	9.41753e-05	247500	4.76837e-05	247500	7.39098e-05	247500	8.70228e-05	247500	1.66893e-05	247500	0.000103712	247500	8.46386e-05	247500	0.000112057	247500	5.72205e-05	247500	8.22544e-05	247500	0.000115633
		248125	3.21865e-05	248125	0.000100136	248125	0.000103712	248125	8.10623e-05	248125	5.36442e-05	248125	0.000114441	248125	0.00010848	248125	3.69549e-05	248125	5.96046e-05	248125	8.82149e-05	248125	0.000134706	248125	9.41753e-05	248125	0.000122786	248125	3.93391e-05	248125	9.41753e-05	248125	0.00013113	248125	0.000116825	248125	6.67572e-05	248125	7.51019e-05	248125	9.17912e-05	248125	0.000154972	248125	7.15256e-05	248125	8.58307e-05	248125	7.62939e-05
		248750	7.15256e-05	248750	3.69549e-05	248750	6.79493e-05	248750	0.00010848	248750	8.58307e-05	248750	6.55651e-05	248750	8.22544e-05	248750	5.60284e-05	248750	7.51019e-05	248750	7.15256e-05	248750	9.29832e-05	248750	0.000121593	248750	5.24521e-05	248750	0.000156164	248750	8.46386e-05	248750	9.41753e-05	248750	4.64916e-05	248750	0.000122786	248750	6.55651e-05	248750	4.76837e-05	248750	0.000121593	248750	7.15256e-05	248750	0.00015974	248750	0.000116825
		249375	7.62939e-05	249375	5.24521e-05	249375	5.24521e-05	249375	0.000150204	249375	5.96046e-05	249375	2.86102e-05	249375	7.39098e-05	249375	8.46386e-05	249375	0.000141859	249375	0.000126362	249375	8.10623e-05	249375	6.4373e-05	249375	0.000141859	249375	5.60284e-05	249375	4.17233e-05	249375	2.14577e-05	249375	7.98702e-05	249375	0.000106096	249375	0.000138283	249375	6.4373e-05	249375	8.58307e-05	249375	0.000104904	249375	0.000109673	249375	0.000140667
		250000	2.26498e-05	250000	2.14577e-05	250000	2.6226e-05	250000	5.126e-05	250000	0.000100136	250000	6.67572e-05	250000	6.67572e-05	250000	6.4373e-05	250000	0.000149012	250000	8.82149e-05	250000	9.05991e-05	250000	0.000116825	250000	9.29832e-05	250000	8.9407e-05	250000	0.000106096	250000	9.89437e-05	250000	1.78814e-05	250000	3.33786e-05	250000	7.86781e-05	250000	7.39098e-05	250000	8.58307e-05	250000	4.64916e-05	250000	3.21865e-05	250000	4.64916e-05
		250625	3.8147e-05	250625	5.126e-05	250625	9.41753e-05	250625	7.86781e-05	250625	9.89437e-05	250625	1.43051e-05	250625	0.000140667	250625	7.27177e-05	250625	8.10623e-05	250625	7.98702e-05	250625	2.98023e-05	250625	0.000109673	250625	8.9407e-05	250625	7.86781e-05	250625	8.82149e-05	250625	7.7486e-05	250625	5.48363e-05	250625	0.00014782	250625	0.00013113	250625	5.96046e-05	250625	0.000129938	250625	0.000114441	250625	0.000110865	250625	0.000132322
		251250	7.39098e-05	251250	0.000127554	251250	8.10623e-05	251250	3.93391e-05	251250	3.93391e-05	251250	7.39098e-05	251250	5.00679e-05	251250	7.98702e-05	251250	8.9407e-05	251250	6.67572e-05	251250	9.29832e-05	251250	0.00010252	251250	9.17912e-05	251250	7.15256e-05	251250	3.8147e-05	251250	5.84126e-05	251250	4.41074e-05	251250	8.58307e-05	251250	3.45707e-05	251250	8.34465e-05	251250	0.000103712	251250	9.05991e-05	251250	9.53674e-05	251250	0.000107288
		251875	7.15256e-05	251875	6.67572e-05	251875	7.39098e-05	251875	6.91414e-05	251875	7.62939e-05	251875	7.03335e-05	251875	0.000103712	251875	4.52995e-05	251875	6.19888e-05	251875	0.000107288	251875	8.58307e-05	251875	0.000141859	251875	0.000152588	251875	5.126e-05	251875	7.7486e-05	251875	0.000100136	251875	0.000174046	251875	9.29832e-05	251875	4.52995e-05	251875	8.34465e-06	251875	7.51019e-05	251875	0.00010848	251875	4.05312e-05	251875	5.84126e-05
		252500	0.000128746	252500	5.48363e-05	252500	8.34465e-05	252500	2.02656e-05	252500	0.000112057	252500	8.70228e-05	252500	8.34465e-05	252500	8.10623e-05	252500	8.58307e-05	252500	3.8147e-05	252500	8.82149e-05	252500	4.29153e-05	252500	0.000120401	252500	0.000107288	252500	9.77516e-05	252500	3.21865e-05	252500	8.9407e-05	252500	8.70228e-05	252500	3.45707e-05	252500	7.51019e-05	252500	3.69549e-05	252500	7.51019e-05	252500	0.000103712	252500	0.000112057
		253125	9.89437e-05	253125	2.26498e-05	253125	0.000104904	253125	0.000118017	253125	0.000150204	253125	8.82149e-05	253125	9.29832e-05	253125	0.000100136	253125	2.02656e-05	253125	0.000128746	253125	7.27177e-05	253125	4.52995e-05	253125	0.000101328	253125	3.93391e-05	253125	0.000114441	253125	0.000170469	253125	0.000126362	253125	0.00010848	253125	4.41074e-05	253125	4.41074e-05	253125	4.64916e-05	253125	9.05991e-05	253125	0.000120401	253125	3.57628e-05
		253750	0.000135899	253750	0.000104904	253750	9.65595e-05	253750	8.46386e-05	253750	0.000118017	253750	4.41074e-05	253750	0.000154972	253750	2.26498e-05	253750	8.10623e-05	253750	0.000114441	253750	7.62939e-05	253750	7.27177e-05	253750	0.000103712	253750	0.000112057	253750	0.000103712	253750	7.51019e-05	253750	0.000143051	253750	7.51019e-05	253750	3.69549e-05	253750	7.27177e-05	253750	0.00013113	253750	0.000106096	253750	9.65595e-05	253750	7.03335e-05
		254375	8.9407e-05	254375	8.34465e-05	254375	6.31809e-05	254375	2.26498e-05	254375	7.7486e-05	254375	2.14577e-05	254375	1.43051e-05	254375	8.22544e-05	254375	0.000113249	254375	0.00010848	254375	0.000113249	254375	7.86781e-05	254375	9.41753e-05	254375	4.88758e-05	254375	9.77516e-05	254375	0.000100136	254375	7.03335e-05	254375	9.17912e-05	254375	2.38419e-05	254375	6.07967e-05	254375	5.72205e-05	254375	0.000121593	254375	0.000183582	254375	7.86781e-05
		255000	7.62939e-05	255000	0.000134706	255000	0.000120401	255000	4.76837e-05	255000	0.000107288	255000	0.000103712	255000	5.72205e-05	255000	9.17912e-05	255000	2.5034e-05	255000	9.89437e-05	255000	5.126e-05	255000	4.05312e-05	255000	0.00012517	255000	0.000112057	255000	6.67572e-05	255000	0.000109673	255000	5.48363e-05	255000	7.15256e-05	255000	3.33786e-05	255000	0.000129938	255000	0.000163317	255000	0.000141859	255000	6.67572e-05	255000	6.55651e-05
		255625	0.000150204	255625	5.48363e-05	255625	9.53674e-05	255625	9.17912e-05	255625	0.000165701	255625	7.27177e-05	255625	6.55651e-05	255625	2.38419e-05	255625	0.000113249	255625	0.000140667	255625	4.29153e-05	255625	7.98702e-05	255625	6.4373e-05	255625	5.126e-05	255625	5.126e-05	255625	9.77516e-05	255625	7.51019e-05	255625	7.39098e-05	255625	6.67572e-05	255625	0.000112057	255625	6.19888e-05	255625	0.000128746	255625	5.36442e-05	255625	0.000119209
		256250	0.000104904	256250	7.03335e-05	256250	0.000100136	256250	0.000162125	256250	4.41074e-05	256250	8.46386e-05	256250	0.000114441	256250	7.51019e-05	256250	7.03335e-05	256250	0.000150204	256250	6.55651e-05	256250	0.000119209	256250	0.000127554	256250	0.000119209	256250	2.86102e-05	256250	7.7486e-05	256250	0.000103712	256250	4.29153e-05	256250	8.9407e-05	256250	8.82149e-05	256250	0.000129938	256250	8.82149e-05	256250	0.000101328	256250	0.000144243
		256875	9.77516e-05	256875	0.000103712	256875	3.93391e-05	256875	8.9407e-05	256875	6.19888e-05	256875	0.000151396	256875	4.64916e-05	256875	3.93391e-05	256875	0.000126362	256875	8.9407e-05	256875	0.000152588	256875	0.00010252	256875	6.79493e-05	256875	9.05991e-05	256875	0.000110865	256875	9.89437e-05	256875	0.000106096	256875	4.29153e-05	256875	3.09944e-05	256875	2.98023e-05	256875	9.41753e-05	256875	0.000101328	256875	0.000129938	256875	8.82149e-05
		257500	0.000103712	257500	9.77516e-05	257500	0.000150204	257500	9.05991e-05	257500	3.8147e-05	257500	8.46386e-05	257500	5.96046e-05	257500	8.46386e-05	257500	5.48363e-05	257500	0.000140667	257500	8.46386e-05	257500	6.4373e-05	257500	0.000127554	257500	0.000184774	257500	7.86781e-05	257500	0.000122786	257500	9.77516e-05	257500	9.29832e-05	257500	9.65595e-05	257500	5.60284e-05	257500	7.03335e-05	257500	9.77516e-05	257500	7.86781e-05	257500	0.000112057
		258125	5.126e-05	258125	0.000121593	258125	6.67572e-05	258125	3.93391e-05	258125	0.000141859	258125	2.74181e-05	258125	5.24521e-05	258125	7.27177e-05	258125	3.45707e-05	258125	1.90735e-05	258125	0.000109673	258125	0.000127554	258125	5.84126e-05	258125	0.000106096	258125	0.000112057	258125	9.29832e-05	258125	7.98702e-05	258125	3.8147e-05	258125	9.89437e-05	258125	0.000101328	258125	6.55651e-05	258125	0.000146627	258125	0.00014782	258125	0.000127554
		258750	9.29832e-05	258750	0.000109673	258750	7.86781e-05	258750	2.14577e-05	258750	3.33786e-05	258750	9.17912e-05	258750	8.10623e-05	258750	0.000101328	258750	9.05991e-05	258750	9.65595e-05	258750	7.03335e-05	258750	0.00010848	258750	0.00010252	258750	8.22544e-05	258750	4.05312e-05	258750	9.41753e-05	258750	0.000143051	258750	2.6226e-05	258750	0.000128746	258750	2.02656e-05	258750	5.72205e-05	258750	0.000224113	258750	9.89437e-05	258750	5.96046e-05
		259375	0.000165701	259375	3.8147e-05	259375	7.27177e-05	259375	9.29832e-05	259375	0.00012517	259375	5.60284e-05	259375	0.00013113	259375	6.31809e-05	259375	9.05991e-05	259375	7.51019e-05	259375	9.41753e-05	259375	0.000115633	259375	0.000109673	259375	6.4373e-05	259375	5.48363e-05	259375	0.00010848	259375	8.10623e-05	259375	9.29832e-05	259375	8.34465e-05	259375	2.6226e-05	259375	0.000127554	259375	0.000146627	259375	4.88758e-05	259375	0.000104904
		260000	5.36442e-05	260000	9.53674e-06	260000	6.19888e-05	260000	8.58307e-05	260000	2.26498e-05	260000	0.00010848	260000	5.36442e-05	260000	3.45707e-05	260000	9.17912e-05	260000	3.33786e-05	260000	0.000103712	260000	5.36442e-05	260000	0.000143051	260000	0.000110865	260000	7.15256e-05	260000	0.00012517	260000	4.88758e-05	260000	5.48363e-05	260000	5.96046e-05	260000	0.000152588	260000	0.000107288	260000	4.17233e-05	260000	8.22544e-05	260000	0.000135899
		260625	6.55651e-05	260625	0.000103712	260625	0.00013113	260625	5.84126e-05	260625	8.22544e-05	260625	1.78814e-05	260625	0.000114441	260625	2.14577e-05	260625	7.27177e-05	260625	6.55651e-05	260625	3.69549e-05	260625	7.7486e-05	260625	0.000127554	260625	0.000112057	260625	9.29832e-05	260625	4.88758e-05	260625	5.126e-05	260625	8.34465e-05	260625	6.19888e-05	260625	7.7486e-05	260625	0.000175238	260625	8.34465e-05	260625	0.000122786	260625	0.000100136
		261250	8.34465e-05	261250	0.00010848	261250	9.77516e-05	261250	0.000127554	261250	0.000119209	261250	5.48363e-05	261250	9.89437e-05	261250	7.7486e-05	261250	0.000123978	261250	0.000152588	261250	5.36442e-05	261250	0.000107288	261250	7.7486e-05	261250	8.9407e-05	261250	0.000106096	261250	8.70228e-05	261250	0.000101328	261250	5.126e-05	261250	5.84126e-05	261250	6.19888e-05	261250	8.9407e-05	261250	6.91414e-05	261250	7.62939e-05	261250	6.19888e-05
		261875	0.000120401	261875	0.00010252	261875	0.000127554	261875	9.89437e-05	261875	9.17912e-05	261875	4.64916e-05	261875	6.19888e-05	261875	5.72205e-05	261875	7.7486e-05	261875	9.41753e-05	261875	8.34465e-05	261875	6.55651e-05	261875	7.51019e-05	261875	2.38419e-05	261875	5.24521e-05	261875	3.33786e-05	261875	7.03335e-05	261875	6.55651e-05	261875	8.10623e-05	261875	3.33786e-05	261875	8.9407e-05	261875	0.000128746	261875	7.39098e-05	261875	0.000109673
		262500	9.53674e-05	262500	0.000112057	262500	7.7486e-05	262500	0.000106096	262500	6.79493e-05	262500	0.000110865	262500	7.15256e-05	262500	3.57628e-05	262500	0.000107288	262500	3.69549e-05	262500	0.000104904	262500	7.03335e-05	262500	5.36442e-05	262500	9.89437e-05	262500	5.00679e-05	262500	0.000121593	262500	6.4373e-05	262500	0.000132322	262500	5.72205e-05	262500	3.57628e-05	262500	8.34465e-05	262500	0.000141859	262500	0.000170469	262500	0.000100136
		263125	3.45707e-05	263125	5.36442e-05	263125	7.51019e-05	263125	0.000121593	263125	5.72205e-05	263125	1.78814e-05	263125	0.000133514	263125	2.38419e-05	263125	7.27177e-05	263125	4.05312e-05	263125	0.000112057	263125	0.000121593	263125	5.72205e-05	263125	0.000103712	263125	0.000127554	263125	3.33786e-05	263125	4.64916e-05	263125	5.126e-05	263125	5.72205e-05	263125	9.89437e-05	263125	9.53674e-05	263125	0.000101328	263125	5.84126e-05	263125	9.41753e-05
		263750	5.84126e-05	263750	0.000169277	263750	6.19888e-05	263750	4.64916e-05	263750	9.53674e-05	263750	3.45707e-05	263750	0.000133514	263750	4.52995e-05	263750	8.82149e-05	263750	9.53674e-05	263750	0.000175238	263750	0.000129938	263750	5.96046e-05	263750	9.17912e-05	263750	0.000135899	263750	4.17233e-05	263750	6.19888e-05	263750	0.000144243	263750	4.64916e-05	263750	0.00010252	263750	9.77516e-05	263750	5.48363e-05	263750	0.000101328	263750	1.66893e-05
		264375	9.17912e-05	264375	0.000112057	264375	3.69549e-05	264375	7.15256e-05	264375	8.58307e-05	264375	0.000129938	264375	4.76837e-05	264375	6.55651e-05	264375	7.86781e-05	264375	7.86781e-05	264375	8.82149e-05	264375	7.39098e-05	264375	0.000133514	264375	9.05991e-05	264375	0.000116825	264375	4.52995e-05	264375	2.74181e-05	264375	8.22544e-05	264375	8.58307e-05	264375	0.000119209	264375	0.000138283	264375	0.000134706	264375	0.000143051	264375	6.4373e-05
		265000	0.00010252	265000	9.77516e-05	265000	0.000135899	265000	5.126e-05	265000	2.98023e-05	265000	9.53674e-06	265000	9.29832e-05	265000	5.00679e-05	265000	5.96046e-05	265000	8.34465e-06	265000	8.34465e-05	265000	4.76837e-05	265000	0.000116825	265000	0.000118017	265000	2.02656e-05	265000	9.65595e-05	265000	0.000113249	265000	9.89437e-05	265000	8.46386e-05	265000	0.000100136	265000	0.000140667	265000	2.86102e-05	265000	0.000126362	265000	9.05991e-05
		265625	8.22544e-05	265625	5.48363e-05	265625	7.86781e-05	265625	9.65595e-05	265625	2.02656e-05	265625	8.82149e-05	265625	9.05991e-05	265625	0.000115633	265625	0.000110865	265625	1.07288e-05	265625	0.000120401	265625	0.000190735	265625	7.27177e-05	265625	9.65595e-05	265625	5.96046e-05	265625	0.000115633	265625	0.000104904	265625	8.82149e-05	265625	6.07967e-05	265625	9.05991e-05	265625	0.00012517	265625	0.000126362	265625	0.000110865	265625	0.000135899
		266250	3.33786e-05	266250	0.00010252	266250	9.77516e-05	266250	0.000103712	266250	0.000175238	266250	8.58307e-05	266250	5.84126e-05	266250	5.60284e-05	266250	9.53674e-05	266250	3.33786e-05	266250	6.91414e-05	266250	2.98023e-05	266250	8.58307e-05	266250	0.000128746	266250	2.26498e-05	266250	5.126e-05	266250	3.8147e-05	266250	6.67572e-05	266250	7.86781e-05	266250	9.77516e-05	266250	8.9407e-05	266250	8.58307e-05	266250	0.000137091	266250	0.000134706
		266875	5.126e-05	266875	9.29832e-05	266875	5.126e-05	266875	3.93391e-05	266875	8.46386e-05	266875	0.000104904	266875	0.000140667	266875	7.98702e-05	266875	0.000119209	266875	5.36442e-05	266875	4.76837e-05	266875	0.000115633	266875	7.27177e-05	266875	0.000115633	266875	9.65595e-05	266875	0.000100136	266875	6.19888e-05	266875	8.10623e-05	266875	9.77516e-05	266875	9.05991e-05	266875	9.65595e-05	266875	3.93391e-05	266875	8.9407e-05	266875	0.000110865
		267500	8.34465e-05	267500	5.00679e-05	267500	8.9407e-05	267500	0.000106096	267500	6.4373e-05	267500	0.000101328	267500	6.67572e-05	267500	6.31809e-05	267500	8.82149e-05	267500	0.000103712	267500	0.000104904	267500	7.03335e-05	267500	9.41753e-05	267500	8.46386e-05	267500	5.24521e-05	267500	5.24521e-05	267500	8.34465e-05	267500	0.00013113	267500	7.51019e-05	267500	4.52995e-05	267500	0.000113249	267500	7.39098e-05	267500	0.000143051	267500	9.53674e-05
		268125	0.000103712	268125	0.000119209	268125	7.27177e-05	268125	6.79493e-05	268125	9.65595e-05	268125	6.4373e-05	268125	7.39098e-05	268125	7.15256e-05	268125	6.4373e-05	268125	0.000146627	268125	5.84126e-05	268125	8.34465e-05	268125	0.000128746	268125	4.17233e-05	268125	0.000116825	268125	9.53674e-05	268125	5.84126e-05	268125	7.27177e-05	268125	0.00015974	268125	0.000127554	268125	7.62939e-05	268125	4.17233e-05	268125	6.91414e-05	268125	0.000135899
		268750	4.05312e-05	268750	0.000139475	268750	6.79493e-05	268750	5.24521e-05	268750	0.000114441	268750	8.82149e-05	268750	5.60284e-05	268750	9.65595e-05	268750	5.84126e-05	268750	0.000110865	268750	5.24521e-05	268750	8.10623e-05	268750	0.000127554	268750	8.70228e-05	268750	5.96046e-05	268750	5.72205e-05	268750	8.58307e-05	268750	0.000144243	268750	6.91414e-05	268750	5.36442e-05	268750	0.000104904	268750	0.000100136	268750	0.00013113	268750	0.000118017
		269375	8.58307e-05	269375	7.51019e-05	269375	5.24521e-05	269375	6.19888e-05	269375	3.57628e-05	269375	8.10623e-05	269375	4.64916e-05	269375	0.000175238	269375	0.000145435	269375	7.62939e-05	269375	6.79493e-05	269375	0.000110865	269375	7.62939e-05	269375	5.48363e-05	269375	2.6226e-05	269375	8.10623e-05	269375	7.51019e-05	269375	0.00010252	269375	4.29153e-05	269375	7.51019e-05	269375	2.86102e-05	269375	0.000104904	269375	0.000116825	269375	9.41753e-05
		270000	4.64916e-05	270000	9.89437e-05	270000	4.17233e-05	270000	9.77516e-05	270000	6.31809e-05	270000	3.93391e-05	270000	7.98702e-05	270000	6.31809e-05	270000	7.7486e-05	270000	9.65595e-05	270000	0.00012517	270000	2.5034e-05	270000	8.82149e-05	270000	3.57628e-05	270000	0.000118017	270000	8.82149e-05	270000	9.41753e-05	270000	0.000107288	270000	0.000101328	270000	4.17233e-05	270000	0.000123978	270000	0.000126362	270000	0.000103712	270000	0.000128746
		270625	6.19888e-05	270625	6.91414e-05	270625	0.000104904	270625	0.00010848	270625	7.03335e-05	270625	5.96046e-05	270625	0.000106096	270625	0.000114441	270625	6.31809e-05	270625	6.55651e-05	270625	0.000101328	270625	8.34465e-05	270625	2.38419e-05	270625	8.46386e-05	270625	5.36442e-05	270625	5.72205e-05	270625	0.000107288	270625	0.000114441	270625	9.89437e-05	270625	0.00012517	270625	0.000144243	270625	9.05991e-05	270625	0.000103712	270625	8.70228e-05
		271250	9.65595e-05	271250	0.000110865	271250	6.79493e-05	271250	6.19888e-05	271250	0.000109673	271250	0.000115633	271250	0.00010252	271250	7.15256e-05	271250	2.86102e-05	271250	0.000171661	271250	0.000106096	271250	4.76837e-05	271250	0.00010848	271250	5.126e-05	271250	7.51019e-05	271250	4.05312e-05	271250	8.34465e-05	271250	6.91414e-05	271250	8.22544e-05	271250	7.62939e-05	271250	4.88758e-05	271250	9.17912e-05	271250	0.000118017	271250	0.000115633
		271875	5.126e-05	271875	6.4373e-05	271875	1.66893e-05	271875	5.72205e-05	271875	9.41753e-05	271875	0.000133514	271875	6.55651e-05	271875	0.000141859	271875	6.4373e-05	271875	2.74181e-05	271875	0.000119209	271875	9.05991e-05	271875	0.000114441	271875	0.000157356	271875	0.000128746	271875	9.05991e-05	271875	0.000107288	271875	4.41074e-05	271875	4.05312e-05	271875	2.74181e-05	271875	6.91414e-05	271875	8.46386e-05	271875	7.51019e-05	271875	0.000113249
		272500	7.62939e-05	272500	8.22544e-05	272500	5.96046e-05	272500	5.84126e-05	272500	5.72205e-05	272500	6.91414e-05	272500	5.84126e-05	272500	0.000107288	272500	8.34465e-05	272500	0.000123978	272500	6.07967e-05	272500	6.07967e-05	272500	0.000114441	272500	8.82149e-05	272500	8.58307e-05	272500	9.89437e-05	272500	6.07967e-05	272500	0.000143051	272500	8.22544e-05	272500	5.96046e-05	272500	9.41753e-05	272500	0.000127554	272500	5.96046e-05	272500	9.29832e-05
		273125	6.31809e-05	273125	0.000127554	273125	9.05991e-05	273125	5.36442e-05	273125	7.98702e-05	273125	6.55651e-05	273125	9.53674e-05	273125	5.36442e-05	273125	0.000109673	273125	0.000138283	273125	0.00015378	273125	7.62939e-05	273125	0.000103712	273125	2.5034e-05	273125	3.8147e-05	273125	0.00012517	273125	0.000144243	273125	7.7486e-05	273125	6.31809e-05	273125	6.31809e-05	273125	5.96046e-05	273125	0.000118017	273125	0.00015378	273125	0.000122786
		273750	6.91414e-05	273750	7.39098e-05	273750	3.8147e-05	273750	0.000116825	273750	4.76837e-05	273750	0.000145435	273750	8.22544e-05	273750	0.000103712	273750	8.46386e-05	273750	8.9407e-05	273750	0.000109673	273750	0.000140667	273750	0.000197887	273750	0.000122786	273750	1.19209e-05	273750	0.000112057	273750	0.000119209	273750	8.9407e-05	273750	0.000169277	273750	6.67572e-05	273750	0.000134706	273750	0.000123978	273750	9.89437e-05	273750	8.10623e-05
		274375	9.41753e-05	274375	0.000106096	274375	6.67572e-05	274375	2.6226e-05	274375	3.45707e-05	274375	6.31809e-05	274375	0.000115633	274375	4.76837e-05	274375	6.19888e-05	274375	7.86781e-05	274375	0.000104904	274375	5.48363e-05	274375	0.000149012	274375	9.53674e-05	274375	9.29832e-05	274375	8.82149e-05	274375	3.45707e-05	274375	3.8147e-05	274375	0.000114441	274375	9.05991e-05	274375	0.000107288	274375	9.77516e-05	274375	0.000116825	274375	0.000115633
		275000	0.000115633	275000	3.45707e-05	275000	7.62939e-05	275000	2.14577e-05	275000	8.82149e-05	275000	0.000138283	275000	3.21865e-05	275000	7.27177e-05	275000	6.4373e-05	275000	5.72205e-05	275000	8.46386e-05	275000	0.000127554	275000	7.51019e-05	275000	8.58307e-05	275000	0.000120401	275000	8.34465e-05	275000	0.000109673	275000	7.03335e-05	275000	5.00679e-05	275000	6.55651e-05	275000	7.98702e-05	275000	9.17912e-05	275000	6.67572e-05	275000	5.60284e-05
		275625	5.96046e-05	275625	7.7486e-05	275625	0.000122786	275625	5.00679e-05	275625	5.36442e-05	275625	0.000175238	275625	7.98702e-05	275625	0.000114441	275625	4.64916e-05	275625	0.00010252	275625	5.60284e-05	275625	9.29832e-05	275625	0.00012517	275625	1.66893e-05	275625	9.17912e-05	275625	6.79493e-05	275625	0.000104904	275625	6.67572e-05	275625	7.98702e-05	275625	2.86102e-05	275625	0.00010252	275625	6.79493e-05	275625	0.000100136	275625	5.60284e-05
		276250	0.000129938	276250	8.70228e-05	276250	0.000135899	276250	3.57628e-05	276250	8.46386e-05	276250	0.000107288	276250	7.15256e-05	276250	7.03335e-05	276250	0.000103712	276250	6.4373e-05	276250	8.58307e-05	276250	8.58307e-05	276250	7.98702e-05	276250	9.53674e-06	276250	9.65595e-05	276250	7.62939e-05	276250	6.07967e-05	276250	6.91414e-05	276250	1.90735e-05	276250	6.07967e-05	276250	9.41753e-05	276250	6.4373e-05	276250	7.86781e-05	276250	0.000129938
		276875	6.67572e-05	276875	0.000141859	276875	7.03335e-05	276875	0.000103712	276875	2.26498e-05	276875	7.39098e-05	276875	0.000106096	276875	0.000120401	276875	0.000166893	276875	0.000160933	276875	0.000191927	276875	0.00015378	276875	0.000113249	276875	7.51019e-05	276875	6.91414e-05	276875	6.91414e-05	276875	0.000143051	276875	0.000133514	276875	6.4373e-05	276875	4.17233e-05	276875	7.51019e-05	276875	3.69549e-05	276875	5.24521e-05	276875	5.48363e-05
		277500	6.07967e-05	277500	5.96046e-05	277500	0.000138283	277500	0.000123978	277500	0.000113249	277500	5.126e-05	277500	9.53674e-05	277500	0.000104904	277500	0.000113249	277500	5.24521e-05	277500	5.96046e-05	277500	5.60284e-05	277500	6.91414e-05	277500	9.65595e-05	277500	7.27177e-05	277500	0.000104904	277500	7.27177e-05	277500	9.53674e-05	277500	7.15256e-05	277500	9.89437e-05	277500	9.29832e-05	277500	0.000146627	277500	0.000107288	277500	7.98702e-05
		278125	4.41074e-05	278125	0.000114441	278125	8.34465e-05	278125	3.69549e-05	278125	0.000123978	278125	5.72205e-05	278125	9.41753e-05	278125	0.000120401	278125	9.77516e-05	278125	9.29832e-05	278125	8.46386e-05	278125	0.000100136	278125	7.27177e-05	278125	8.9407e-05	278125	0.000154972	278125	8.82149e-05	278125	7.51019e-05	278125	0.000103712	278125	3.33786e-05	278125	9.89437e-05	278125	0.000151396	278125	7.86781e-05	278125	6.67572e-05	278125	9.05991e-05
		278750	0.000113249	278750	9.17912e-05	278750	3.93391e-05	278750	7.86781e-05	278750	0.00010848	278750	6.91414e-05	278750	2.02656e-05	278750	3.69549e-05	278750	7.62939e-05	278750	9.05991e-05	278750	4.88758e-05	278750	0.00012517	278750	5.96046e-05	278750	0.00010848	278750	0.000110865	278750	7.39098e-05	278750	7.86781e-05	278750	3.93391e-05	278750	7.15256e-05	278750	3.69549e-05	278750	0.00010848	278750	9.89437e-05	278750	0.000137091	278750	0.000126362
		279375	6.07967e-05	279375	3.09944e-05	279375	4.29153e-05	279375	0.000135899	279375	3.57628e-05	279375	6.55651e-05	279375	0.000109673	279375	5.24521e-05	279375	9.53674e-05	279375	9.65595e-05	279375	0.000115633	279375	0.000133514	279375	7.15256e-05	279375	6.55651e-05	279375	7.98702e-05	279375	5.00679e-05	279375	7.62939e-05	279375	8.34465e-05	279375	5.00679e-05	279375	7.39098e-05	279375	6.91414e-05	279375	0.000127554	279375	0.000101328	279375	0.000106096
		280000	9.53674e-05	280000	7.86781e-05	280000	6.67572e-05	280000	0.000113249	280000	8.46386e-05	280000	0.000103712	280000	9.17912e-05	280000	7.03335e-05	280000	5.126e-05	280000	0.00010848	280000	0.000107288	280000	5.72205e-05	280000	0.000132322	280000	0.000103712	280000	0.000133514	280000	9.65595e-05	280000	4.76837e-05	280000	4.17233e-05	280000	6.4373e-05	280000	9.29832e-05	280000	9.41753e-05	280000	0.000119209	280000	0.000152588	280000	6.31809e-05
		280625	6.91414e-05	280625	0.00013113	280625	0.000116825	280625	7.86781e-05	280625	5.72205e-05	280625	9.17912e-05	280625	7.15256e-05	280625	5.84126e-05	280625	6.19888e-05	280625	7.98702e-05	280625	9.53674e-05	280625	5.60284e-05	280625	6.19888e-05	280625	0.000121593	280625	2.14577e-05	280625	9.05991e-05	280625	9.65595e-05	280625	7.03335e-05	280625	0.000139475	280625	5.00679e-05	280625	0.000145435	280625	0.000122786	280625	9.41753e-05	280625	0.000138283
		281250	6.07967e-05	281250	2.38419e-05	281250	2.6226e-05	281250	0.000106096	281250	3.45707e-05	281250	6.19888e-05	281250	7.62939e-05	281250	0.000144243	281250	3.21865e-05	281250	8.10623e-05	281250	5.60284e-05	281250	0.000156164	281250	0.000137091	281250	8.22544e-05	281250	6.67572e-05	281250	0.00010252	281250	7.51019e-05	281250	6.4373e-05	281250	7.62939e-05	281250	1.19209e-05	281250	6.19888e-05	281250	0.000120401	281250	9.05991e-05	281250	0.000116825
		281875	6.4373e-05	281875	2.6226e-05	281875	2.6226e-05	281875	0.000100136	281875	9.05991e-05	281875	0.000101328	281875	6.67572e-05	281875	9.17912e-05	281875	6.4373e-05	281875	0.000110865	281875	0.000115633	281875	0.00012517	281875	6.55651e-05	281875	0.000112057	281875	0.000112057	281875	0.000133514	281875	7.7486e-05	281875	5.72205e-05	281875	5.96046e-05	281875	0.000122786	281875	0.000113249	281875	0.000166893	281875	0.000106096	281875	0.000135899
		282500	9.65595e-05	282500	4.88758e-05	282500	6.4373e-05	282500	0.000109673	282500	6.79493e-05	282500	9.41753e-05	282500	9.89437e-05	282500	7.39098e-05	282500	0.00014782	282500	0.000138283	282500	0.000112057	282500	7.39098e-05	282500	0.00015974	282500	0.000101328	282500	4.05312e-05	282500	0.000110865	282500	0.000103712	282500	7.98702e-05	282500	0.00010848	282500	9.77516e-05	282500	9.41753e-05	282500	0.000103712	282500	0.000110865	282500	0.000127554
		283125	8.34465e-05	283125	5.96046e-05	283125	6.31809e-05	283125	0.000116825	283125	4.64916e-05	283125	9.05991e-05	283125	8.46386e-05	283125	4.17233e-05	283125	0.000110865	283125	0.000134706	283125	7.7486e-05	283125	0.000104904	283125	4.41074e-05	283125	0.000144243	283125	6.19888e-05	283125	2.98023e-05	283125	8.22544e-05	283125	6.31809e-05	283125	7.7486e-05	283125	8.9407e-05	283125	5.84126e-05	283125	0.000177622	283125	0.000104904	283125	0.000200272
		283750	6.79493e-05	283750	4.52995e-05	283750	3.21865e-05	283750	4.64916e-05	283750	8.82149e-05	283750	0.000113249	283750	2.38419e-05	283750	7.98702e-05	283750	8.22544e-05	283750	4.29153e-05	283750	6.79493e-05	283750	0.000134706	283750	0.000104904	283750	9.65595e-05	283750	8.46386e-05	283750	0.000101328	283750	7.62939e-05	283750	9.17912e-05	283750	0.000141859	283750	0.000143051	283750	9.29832e-05	283750	9.41753e-05	283750	0.000100136	283750	0.000100136
		284375	0.000106096	284375	5.00679e-05	284375	5.48363e-05	284375	9.41753e-05	284375	0.000106096	284375	0.000166893	284375	4.29153e-05	284375	6.19888e-05	284375	3.21865e-05	284375	0.000122786	284375	6.19888e-05	284375	5.48363e-05	284375	0.000109673	284375	0.000103712	284375	9.65595e-05	284375	8.46386e-05	284375	0.000112057	284375	7.27177e-05	284375	7.15256e-05	284375	3.69549e-05	284375	0.000114441	284375	9.05991e-05	284375	0.000101328	284375	6.31809e-05
		285000	7.62939e-05	285000	0.000165701	285000	8.46386e-05	285000	5.96046e-05	285000	0.000119209	285000	0.000109673	285000	0.000106096	285000	8.10623e-05	285000	0.000121593	285000	5.60284e-05	285000	0.000110865	285000	0.000163317	285000	0.000104904	285000	5.24521e-05	285000	0.00013113	285000	7.39098e-05	285000	0.000104904	285000	4.52995e-05	285000	3.8147e-05	285000	5.60284e-05	285000	5.36442e-05	285000	0.000165701	285000	5.60284e-05	285000	0.00010252
		285625	5.48363e-05	285625	9.77516e-05	285625	6.4373e-05	285625	9.05991e-05	285625	5.60284e-05	285625	5.48363e-05	285625	9.77516e-05	285625	0.000139475	285625	0.000104904	285625	8.22544e-05	285625	0.000113249	285625	0.000146627	285625	2.38419e-05	285625	8.70228e-05	285625	4.41074e-05	285625	3.21865e-05	285625	7.86781e-05	285625	2.6226e-05	285625	4.64916e-05	285625	0.000101328	285625	6.67572e-05	285625	0.000116825	285625	3.33786e-05	285625	0.000138283
		286250	0.000113249	286250	7.03335e-05	286250	0.000107288	286250	9.89437e-05	286250	0.000137091	286250	3.09944e-05	286250	0.000127554	286250	5.96046e-05	286250	5.48363e-05	286250	4.88758e-05	286250	9.05991e-05	286250	9.05991e-05	286250	8.70228e-05	286250	5.72205e-05	286250	6.31809e-05	286250	0.000149012	286250	5.48363e-05	286250	9.29832e-05	286250	7.7486e-05	286250	5.96046e-05	286250	0.000185966	286250	9.65595e-05	286250	3.93391e-05	286250	0.000144243
		286875	0.000106096	286875	5.48363e-05	286875	0.000120401	286875	0.000141859	286875	7.15256e-05	286875	9.89437e-05	286875	0.00012517	286875	0.000101328	286875	5.84126e-05	286875	9.41753e-05	286875	0.000112057	286875	7.7486e-05	286875	7.7486e-05	286875	0.00010252	286875	7.39098e-05	286875	3.8147e-05	286875	7.03335e-05	286875	9.53674e-05	286875	0.000133514	286875	0.000120401	286875	7.27177e-05	286875	0.000141859	286875	0.000140667	286875	0.000123978
		287500	7.03335e-05	287500	9.29832e-05	287500	4.41074e-05	287500	9.17912e-05	287500	4.76837e-05	287500	0.000129938	287500	8.58307e-05	287500	0.000110865	287500	0.000100136	287500	6.67572e-05	287500	7.62939e-05	287500	0.000107288	287500	0.000132322	287500	0.00010252	287500	0.000109673	287500	8.58307e-05	287500	0.000169277	287500	3.45707e-05	287500	0.000127554	287500	9.89437e-05	287500	6.79493e-05	287500	8.70228e-05	287500	0.000126362	287500	6.79493e-05
		288125	6.19888e-05	288125	0.000110865	288125	0.000116825	288125	0.000183582	288125	7.51019e-05	288125	6.55651e-05	288125	8.34465e-05	288125	0.000100136	288125	0.000123978	288125	0.000112057	288125	0.000129938	288125	3.21865e-05	288125	9.29832e-05	288125	0.00012517	288125	6.55651e-05	288125	0.000107288	288125	3.45707e-05	288125	8.34465e-05	288125	7.15256e-05	288125	0.000101328	288125	0.000107288	288125	5.60284e-05	288125	0.000106096	288125	5.126e-05
		288750	0.000106096	288750	5.84126e-05	288750	9.17912e-05	288750	6.31809e-05	288750	6.31809e-05	288750	6.07967e-05	288750	0.00013113	288750	4.88758e-05	288750	4.52995e-05	288750	2.98023e-05	288750	0.000120401	288750	4.88758e-05	288750	7.51019e-05	288750	5.24521e-05	288750	3.69549e-05	288750	7.98702e-05	288750	8.10623e-05	288750	9.41753e-05	288750	0.000118017	288750	2.26498e-05	288750	6.55651e-05	288750	7.86781e-05	288750	0.000129938	288750	0.00014782
		289375	6.67572e-05	289375	8.70228e-05	289375	0.000107288	289375	3.57628e-05	289375	0.00010252	289375	0.000127554	289375	4.64916e-05	289375	8.9407e-05	289375	3.57628e-05	289375	0.000107288	289375	0.000127554	289375	9.29832e-05	289375	0.000152588	289375	7.39098e-05	289375	9.05991e-05	289375	6.19888e-05	289375	7.7486e-05	289375	0.00012517	289375	0.00010252	289375	8.22544e-05	289375	0.000118017	289375	0.000113249	289375	0.00012517	289375	8.58307e-05
		290000	7.51019e-05	290000	5.72205e-05	290000	5.72205e-05	290000	2.26498e-05	290000	0.000127554	290000	5.48363e-05	290000	0.000119209	290000	0.000172853	290000	0.000132322	290000	3.8147e-05	290000	7.86781e-05	290000	9.05991e-05	290000	0.000122786	290000	0.000113249	290000	0.000112057	290000	8.22544e-05	290000	0.000103712	290000	6.55651e-05	290000	1.3113e-05	290000	4.29153e-05	290000	7.39098e-05	290000	0.000178814	290000	0.000146627	290000	0.00010252
		290625	5.126e-05	290625	0.000107288	290625	3.09944e-05	290625	6.4373e-05	290625	7.7486e-05	290625	0.000112057	290625	3.45707e-05	290625	6.19888e-05	290625	4.88758e-05	290625	8.58307e-05	290625	0.000110865	290625	6.79493e-05	290625	6.07967e-05	290625	0.000127554	290625	4.29153e-05	290625	4.41074e-05	290625	0.00010252	290625	6.91414e-05	290625	2.14577e-05	290625	6.31809e-05	290625	0.000116825	290625	0.000146627	290625	2.86102e-05	290625	8.70228e-05
		291250	9.53674e-05	291250	0.000112057	291250	0.000109673	291250	0.00010252	291250	0.000101328	291250	0.00012517	291250	3.69549e-05	291250	3.21865e-05	291250	9.05991e-05	291250	0.000110865	291250	4.76837e-05	291250	7.7486e-05	291250	5.00679e-05	291250	8.10623e-05	291250	7.27177e-05	291250	0.000113249	291250	8.10623e-05	291250	0.000103712	291250	9.17912e-05	291250	0.000137091	291250	4.17233e-05	291250	0.000119209	291250	0.000109673	291250	0.000132322
		291875	0.00010848	291875	4.29153e-05	291875	5.96046e-05	291875	0.000138283	291875	0.000109673	291875	7.86781e-05	291875	3.45707e-05	291875	6.79493e-05	291875	9.53674e-05	291875	0.000132322	291875	5.36442e-05	291875	0.000110865	291875	5.48363e-05	291875	0.000106096	291875	7.51019e-05	291875	5.00679e-05	291875	0.000152588	291875	7.27177e-05	291875	9.29832e-05	291875	0.000103712	291875	8.46386e-05	291875	0.000103712	291875	8.58307e-05	291875	4.41074e-05
		292500	6.07967e-05	292500	8.10623e-05	292500	4.17233e-05	292500	9.65595e-05	292500	0.000113249	292500	5.48363e-05	292500	9.17912e-05	292500	7.62939e-05	292500	2.6226e-05	292500	0.000178814	292500	9.53674e-05	292500	1.66893e-05	292500	9.89437e-05	292500	9.17912e-05	292500	0.00010848	292500	0.000118017	292500	0.000121593	292500	7.62939e-05	292500	4.05312e-05	292500	7.62939e-05	292500	0.000113249	292500	0.000177622	292500	9.53674e-05	292500	0.000209808
		293125	5.96046e-05	293125	4.64916e-05	293125	7.39098e-05	293125	0.000132322	293125	0.000110865	293125	1.66893e-05	293125	9.89437e-05	293125	3.21865e-05	293125	4.88758e-05	293125	0.000122786	293125	3.45707e-05	293125	7.86781e-05	293125	6.19888e-05	293125	0.000107288	293125	0.000156164	293125	3.45707e-05	293125	3.93391e-05	293125	8.58307e-05	293125	0.000106096	293125	0.000103712	293125	0.000149012	293125	9.65595e-05	293125	8.9407e-05	293125	3.33786e-05
		293750	0.000116825	293750	4.05312e-05	293750	5.24521e-05	293750	0.000115633	293750	5.96046e-05	293750	4.88758e-05	293750	0.000116825	293750	8.10623e-05	293750	0.000118017	293750	9.05991e-05	293750	0.000115633	293750	5.24521e-05	293750	0.000114441	293750	0.000114441	293750	8.34465e-05	293750	5.48363e-05	293750	0.000115633	293750	8.46386e-05	293750	7.62939e-05	293750	7.7486e-05	293750	7.03335e-05	293750	0.000103712	293750	9.41753e-05	293750	6.55651e-05
		294375	0.000120401	294375	9.17912e-05	294375	6.67572e-05	294375	6.55651e-05	294375	0.000100136	294375	8.22544e-05	294375	8.9407e-05	294375	3.8147e-05	294375	0.000104904	294375	3.69549e-05	294375	0.000100136	294375	7.27177e-05	294375	0.000110865	294375	0.00010252	294375	4.17233e-05	294375	5.00679e-05	294375	9.29832e-05	294375	0.000137091	294375	4.52995e-05	294375	0.000135899	294375	0.000101328	294375	6.4373e-05	294375	0.000154972	294375	0.000116825
		295000	3.69549e-05	295000	4.41074e-05	295000	5.36442e-05	295000	2.86102e-05	295000	5.48363e-05	295000	5.48363e-05	295000	0.000106096	295000	0.000121593	295000	6.67572e-05	295000	5.96046e-05	295000	7.86781e-05	295000	0.000115633	295000	7.7486e-05	295000	0.000101328	295000	0.000137091	295000	8.58307e-05	295000	0.000118017	295000	9.65595e-05	295000	6.55651e-05	295000	0.000114441	295000	4.64916e-05	295000	0.000110865	295000	8.22544e-05	295000	0.000180006
		295625	8.82149e-05	295625	7.15256e-06	295625	2.6226e-05	295625	3.57628e-05	295625	3.57628e-05	295625	7.51019e-05	295625	6.55651e-05	295625	6.91414e-05	295625	0.00015974	295625	0.000101328	295625	9.05991e-05	295625	0.000164509	295625	6.79493e-05	295625	0.000109673	295625	5.84126e-05	295625	7.39098e-05	295625	4.64916e-05	295625	9.17912e-05	295625	0.000104904	295625	5.36442e-05	295625	8.10623e-05	295625	8.46386e-05	295625	7.62939e-05	295625	6.91414e-05
		296250	0.000133514	296250	9.53674e-05	296250	5.72205e-05	296250	0.000123978	296250	8.46386e-05	296250	0.000113249	296250	5.96046e-05	296250	0.000133514	296250	9.41753e-05	296250	0.000139475	296250	0.000115633	296250	0.000113249	296250	7.62939e-05	296250	2.86102e-05	296250	0.000110865	296250	0.000128746	296250	0.000114441	296250	8.34465e-05	296250	4.64916e-05	296250	6.55651e-05	296250	0.000137091	296250	9.29832e-05	296250	0.00012517	296250	7.62939e-05
		296875	4.64916e-05	296875	8.9407e-05	296875	8.82149e-05	296875	5.84126e-05	296875	6.91414e-05	296875	5.24521e-05	296875	0.000110865	296875	4.05312e-05	296875	6.07967e-05	296875	5.24521e-05	296875	0.000150204	296875	2.98023e-05	296875	6.19888e-05	296875	8.22544e-05	296875	0.00010252	296875	6.67572e-05	296875	0.000126362	296875	4.05312e-05	296875	0.000115633	296875	2.98023e-05	296875	0.000127554	296875	0.000109673	296875	9.53674e-05	296875	9.17912e-05
		297500	4.76837e-05	297500	0.00010848	297500	7.03335e-05	297500	3.09944e-05	297500	6.67572e-05	297500	6.91414e-05	297500	6.19888e-05	297500	7.51019e-05	297500	9.05991e-05	297500	0.00014782	297500	2.5034e-05	297500	8.46386e-05	297500	7.86781e-05	297500	0.000134706	297500	6.67572e-05	297500	6.67572e-05	297500	9.53674e-05	297500	9.65595e-05	297500	7.51019e-05	297500	7.98702e-05	297500	0.000118017	297500	0.000104904	297500	5.96046e-05	297500	8.22544e-05
		298125	5.96046e-05	298125	7.15256e-05	298125	6.4373e-05	298125	6.19888e-05	298125	4.17233e-05	298125	4.64916e-05	298125	6.31809e-05	298125	5.96046e-06	298125	0.000113249	298125	0.00010848	298125	0.000104904	298125	6.67572e-05	298125	5.48363e-05	298125	7.15256e-06	298125	7.62939e-05	298125	0.000133514	298125	8.34465e-06	298125	0.000146627	298125	7.62939e-05	298125	6.4373e-05	298125	0.000100136	298125	0.000112057	298125	6.4373e-05	298125	7.39098e-05
		298750	7.27177e-05	298750	3.93391e-05	298750	0.000115633	298750	8.22544e-05	298750	7.86781e-05	298750	9.65595e-05	298750	8.82149e-05	298750	8.9407e-05	298750	8.34465e-05	298750	9.05991e-05	298750	7.62939e-05	298750	0.000112057	298750	7.03335e-05	298750	0.000137091	298750	7.03335e-05	298750	0.000106096	298750	4.76837e-05	298750	7.62939e-05	298750	5.60284e-05	298750	3.93391e-05	298750	0.00015378	298750	0.000120401	298750	7.03335e-05	298750	0.000126362
		299375	7.86781e-05	299375	5.24521e-05	299375	9.53674e-05	299375	0.000126362	299375	0.000116825	299375	0.000100136	299375	2.02656e-05	299375	8.34465e-05	299375	0.000157356	299375	5.48363e-05	299375	7.27177e-05	299375	0.000110865	299375	5.126e-05	299375	6.19888e-05	299375	0.000121593	299375	6.91414e-05	299375	0.000129938	299375	0.000121593	299375	8.22544e-05	299375	7.51019e-05	299375	0.000104904	299375	0.00012517	299375	9.77516e-05	299375	4.88758e-05
		300000	7.86781e-05	300000	5.96046e-05	300000	3.45707e-05	300000	5.00679e-05	300000	4.52995e-05	300000	0.000110865	300000	6.4373e-05	300000	6.55651e-05	300000	8.46386e-05	300000	0.000106096	300000	0.000128746	300000	0.000109673	300000	7.7486e-05	300000	0.00010252	300000	7.15256e-05	300000	7.27177e-05	300000	0.000152588	300000	6.79493e-05	300000	2.26498e-05	300000	7.86781e-05	300000	7.15256e-05	300000	0.00010252	300000	0.000107288	300000	0.000107288
		300625	0.000132322	300625	0.000107288	300625	6.55651e-05	300625	5.48363e-05	300625	9.53674e-05	300625	0.000144243	300625	9.77516e-05	300625	4.52995e-05	300625	0.00010252	300625	5.96046e-05	300625	7.27177e-05	300625	0.000123978	300625	5.72205e-05	300625	7.86781e-05	300625	6.55651e-05	300625	5.24521e-05	300625	0.000145435	300625	9.05991e-05	300625	5.72205e-05	300625	7.62939e-05	300625	0.000122786	300625	0.000208616	300625	0.000106096	300625	5.00679e-05
		301250	5.48363e-05	301250	6.31809e-05	301250	6.19888e-05	301250	0.000123978	301250	8.46386e-05	301250	1.07288e-05	301250	5.84126e-05	301250	2.86102e-05	301250	0.000120401	301250	5.60284e-05	301250	9.89437e-05	301250	6.19888e-05	301250	0.000104904	301250	7.98702e-05	301250	0.000110865	301250	3.93391e-05	301250	0.000106096	301250	8.34465e-05	301250	1.3113e-05	301250	8.46386e-05	301250	0.000126362	301250	0.000137091	301250	0.000112057	301250	9.29832e-05
		301875	0.00010252	301875	7.86781e-05	301875	8.70228e-05	301875	5.84126e-05	301875	2.74181e-05	301875	0.000109673	301875	9.53674e-05	301875	3.21865e-05	301875	0.000144243	301875	5.126e-05	301875	4.88758e-05	301875	0.00018239	301875	0.000133514	301875	5.60284e-05	301875	3.69549e-05	301875	9.41753e-05	301875	0.000112057	301875	9.05991e-05	301875	0.000118017	301875	9.29832e-05	301875	0.000146627	301875	0.000132322	301875	5.96046e-05	301875	0.000146627
		302500	3.21865e-05	302500	5.126e-05	302500	5.60284e-05	302500	2.26498e-05	302500	6.79493e-05	302500	4.29153e-05	302500	2.38419e-05	302500	0.000156164	302500	8.58307e-05	302500	9.53674e-05	302500	0.000101328	302500	4.76837e-05	302500	3.93391e-05	302500	4.76837e-05	302500	0.000160933	302500	0.000107288	302500	0.000143051	302500	0.000119209	302500	8.10623e-05	302500	4.41074e-05	302500	7.7486e-05	302500	0.000113249	302500	0.000106096	302500	0.000110865
		303125	4.05312e-05	303125	0.00010252	303125	6.55651e-05	303125	8.9407e-05	303125	6.4373e-05	303125	0.000115633	303125	0.000113249	303125	8.58307e-05	303125	7.51019e-05	303125	0.000126362	303125	6.19888e-05	303125	3.33786e-05	303125	9.41753e-05	303125	6.79493e-05	303125	7.51019e-05	303125	0.000103712	303125	1.78814e-05	303125	7.39098e-05	303125	3.93391e-05	303125	8.9407e-05	303125	3.33786e-05	303125	0.000137091	303125	0.000132322	303125	7.98702e-05
		303750	0.000119209	303750	7.51019e-05	303750	5.72205e-05	303750	4.05312e-05	303750	4.52995e-05	303750	7.15256e-05	303750	0.000112057	303750	0.000132322	303750	8.46386e-05	303750	9.17912e-05	303750	0.000101328	303750	9.65595e-05	303750	0.000116825	303750	9.05991e-05	303750	0.000119209	303750	5.24521e-05	303750	0.000103712	303750	8.46386e-05	303750	8.82149e-05	303750	5.126e-05	303750	0.00012517	303750	0.000101328	303750	9.17912e-05	303750	9.29832e-05
		304375	5.24521e-05	304375	4.29153e-05	304375	8.22544e-05	304375	6.19888e-05	304375	5.72205e-05	304375	3.69549e-05	304375	5.126e-05	304375	0.000113249	304375	2.6226e-05	304375	5.84126e-05	304375	0.000116825	304375	6.55651e-05	304375	7.51019e-05	304375	9.53674e-05	304375	9.89437e-05	304375	0.000112057	304375	9.41753e-05	304375	0.000144243	304375	4.76837e-05	304375	8.34465e-05	304375	0.000116825	304375	0.000107288	304375	9.53674e-05	304375	8.82149e-05
		305000	6.19888e-05	305000	8.10623e-05	305000	7.27177e-05	305000	8.70228e-05	305000	2.74181e-05	305000	0.000115633	305000	7.51019e-05	305000	8.22544e-05	305000	6.4373e-05	305000	0.000120401	305000	7.15256e-05	305000	0.00013113	305000	0.000143051	305000	0.000112057	305000	8.34465e-05	305000	3.69549e-05	305000	6.19888e-05	305000	0.000116825	305000	6.79493e-05	305000	0.000158548	305000	7.27177e-05	305000	4.41074e-05	305000	0.000106096	305000	9.17912e-05
		305625	4.41074e-05	305625	6.19888e-05	305625	8.9407e-05	305625	6.67572e-05	305625	0.000109673	305625	0.000110865	305625	5.48363e-05	305625	0.000123978	305625	6.67572e-05	305625	0.000109673	305625	5.72205e-05	305625	3.57628e-05	305625	0.000122786	305625	0.000188351	305625	0.00010252	305625	0.000163317	305625	6.79493e-05	305625	0.00010848	305625	1.66893e-05	305625	8.10623e-05	305625	8.10623e-05	305625	6.55651e-05	305625	7.62939e-05	305625	8.70228e-05
		306250	0.000128746	306250	5.36442e-05	306250	7.03335e-05	306250	0.000141859	306250	7.51019e-05	306250	2.74181e-05	306250	5.72205e-05	306250	7.62939e-05	306250	5.48363e-05	306250	7.51019e-05	306250	6.31809e-05	306250	9.05991e-05	306250	7.39098e-05	306250	0.00012517	306250	6.91414e-05	306250	2.74181e-05	306250	9.29832e-05	306250	8.22544e-05	306250	7.86781e-05	306250	7.51019e-05	306250	7.15256e-05	306250	0.000127554	306250	0.000140667	306250	0.000122786
		306875	6.4373e-05	306875	0.000127554	306875	9.41753e-05	306875	5.60284e-05	306875	3.09944e-05	306875	7.86781e-05	306875	0.000110865	306875	5.24521e-05	306875	8.34465e-05	306875	0.000106096	306875	0.000115633	306875	0.000120401	306875	6.31809e-05	306875	7.86781e-05	306875	1.43051e-05	306875	4.76837e-05	306875	0.000122786	306875	8.58307e-05	306875	5.126e-05	306875	9.29832e-05	306875	8.22544e-05	306875	8.70228e-05	306875	0.000122786	306875	7.39098e-05
		307500	0.000127554	307500	3.93391e-05	307500	0.000127554	307500	5.84126e-05	307500	0.000145435	307500	4.41074e-05	307500	7.39098e-05	307500	4.29153e-05	307500	2.74181e-05	307500	8.10623e-05	307500	7.98702e-05	307500	5.36442e-05	307500	0.000116825	307500	7.86781e-05	307500	8.58307e-05	307500	9.17912e-05	307500	7.62939e-05	307500	4.64916e-05	307500	4.41074e-05	307500	7.03335e-05	307500	0.00015974	307500	0.000114441	307500	0.000141859	307500	0.000103712
		308125	4.17233e-05	308125	5.84126e-05	308125	5.126e-05	308125	7.62939e-05	308125	4.05312e-05	308125	0.000121593	308125	0.000116825	308125	8.9407e-05	308125	0.000109673	308125	4.64916e-05	308125	7.15256e-05	308125	9.89437e-05	308125	4.29153e-05	308125	6.55651e-05	308125	0.000100136	308125	7.51019e-05	308125	4.64916e-05	308125	5.96046e-05	308125	3.69549e-05	308125	5.96046e-05	308125	0.000122786	308125	0.000151396	308125	0.000141859	308125	7.86781e-05
		308750	3.69549e-05	308750	0.000110865	308750	9.17912e-05	308750	0.000118017	308750	9.53674e-05	308750	8.46386e-05	308750	0.00010252	308750	5.72205e-05	308750	6.31809e-05	308750	0.000114441	308750	0.000133514	308750	0.000120401	308750	0.000113249	308750	0.000103712	308750	5.00679e-05	308750	0.000119209	308750	9.29832e-05	308750	3.57628e-05	308750	0.000114441	308750	2.6226e-05	308750	8.46386e-05	308750	0.000101328	308750	9.89437e-05	308750	5.60284e-05
		309375	3.93391e-05	309375	8.22544e-05	309375	6.67572e-05	309375	4.41074e-05	309375	9.41753e-05	309375	6.91414e-05	309375	5.96046e-05	309375	7.39098e-05	309375	5.48363e-05	309375	0.00010252	309375	0.000128746	309375	7.51019e-05	309375	6.79493e-05	309375	0.000113249	309375	0.000113249	309375	8.58307e-05	309375	0.00010848	309375	8.9407e-05	309375	9.05991e-05	309375	8.9407e-05	309375	0.000189543	309375	0.000150204	309375	9.17912e-05	309375	0.000107288
[truncated: 172 more columns]
