# Supplementary material for: Collagen piezoelectricity in osteogenesis imperfecta and its role in intrafibrillar mineralization
Source: Commun Biol. 2022 Nov 11;5:1229. doi: 10.1038/s42003-022-04204-z (PMC9652255; doi:10.1038/s42003-022-04204-z)
Supplement: Supplementary file 4 — Supplementary Data [file 42003_2022_4204_MOESM4_ESM.zip › Supplementary Data files/WT_DART_Freqshift_subplot.m]

%% WT collagen height, DART PFM, Frequency shift

clc; close all; clear all;
load WT_DART_Freqshift; %Height, PFM, X, Phase, 211206_WTOI_DART Phase shift.xlsx

set(0,'defaultlinelinewidth',2,'defaultaxesfontsize',18) % font and line setting
set(gcf,'color','white') % background color setting
set(gca,'FontSize',20,'FontName', 'Times New Roman')
set(gcf, 'Position',  [100, 50, 700, 800]) % figure size (x,y,width,length];

figure(1)
hold on
box on


%% Height (nm)

h = X(1)*10^6:.001:X(end)*10^6; % X-axis(um)
height = pchip(X*10^6, Height*10^9,h); % Lest y-aixs Height (nm)

ph = polyfit(h,height,100); % Trend line
fh = polyval(ph,h); % Trend line data
% plot(h, height, 'r', h, fh, '-') % Original Data, not filtted
ft_height = height - fh; % filted data removing trend line
subplot(3,1,1);
plot(h, ft_height, 'b')

xlim([0.94 1.34]); % X-axis range
xticks([0.94:0.1:1.34]); % Set ticks in X-axis
xticklabels({0, 0.1, 0.2, 0.3, 0.4 }) % New label from 0 to 0.5 stepped by 0.1 um


ylabel('Height (nm)','Color','b');
ylim([-4 6]); % Y-axis range
yticks([-4:2:6]); % Set ticks in Y-axis
yticklabels({0:2:10}) % New label from 0 to 10 stepped by 1 nm

%% Piezoresponse (mV)

piezo = pchip(X*10^6, PFM*10^9,h);

pp = polyfit(h,piezo,10);
fp = polyval(pp,h);

subplot(3,1,2);
% plot(h, piezo, 'r', h, fp, '-') % Original Data, not filtted
plot(h, piezo, 'color',[1 0 0]) % red, Original Data, not filtted.
% ft_piezo = piezo-fp; % filted data removing trend line
% plot(h, ft_piezo,'-.', 'color',[1 0 0]) % red


xlim([0.94 1.34]); % X-axis range
xticks([0.94:0.1:1.34]); % Set ticks in X-axis
xticklabels({0, 0.1, 0.2, 0.3, 0.4 }) % New label from 0 to 0.5 stepped by 0.1 um

ylabel('piezoreponse(a.u.)','Color','r');
ylim([0.02 0.08]); % Y-axis range
yticks([0.02 0.08]); % Set ticks in Y-axis
yticklabels({0 1}) % New label from 0 to 0.4 stepped by 0.1 

% filtted scale
% ylim([-0.02 0.04]); % Y-axis range
% yticks([-0.02 0.04]); % Set ticks in Y-axis
% yticklabels({0 1}) % New label from 0 to 0.4 stepped by 0.1 


%% Frequency shift (kHz)

Phaseshift = pchip(X*10^6, Phase,h);
subplot(3,1,3);
plot(h, Phaseshift/1000, 'color',[0.3 0.3 0.3]) % Original Data, not filtted

xlim([0.94 1.34]); % X-axis range
xticks([0.94:0.1:1.34]); % Set ticks in X-axis
xticklabels({0, 0.1, 0.2, 0.3, 0.4 }) % New label from 0 to 0.5 stepped by 0.1 um
xlabel('Distance (\mum)');

ylabel({'Resonent','frequency (kHz)'},'color',[0.3 0.3 0.3]);
ylim([176 179]); % Y-axis range
yticks(176:1:179); % Set ticks in Y-axis
% yticklabels({0 1}) % New label from 0 to 0.4 stepped by 0.1 
