# Supplementary material for: Collagen piezoelectricity in osteogenesis imperfecta and its role in intrafibrillar mineralization
Source: Commun Biol. 2022 Nov 11;5:1229. doi: 10.1038/s42003-022-04204-z (PMC9652255; doi:10.1038/s42003-022-04204-z)
Supplement: Supplementary file 4 — Supplementary Data [file 42003_2022_4204_MOESM4_ESM.zip › Supplementary Data files/WT_PFM.xlsx]

## Sheet: Summary
	Drive Volatage(V)	0	0.5	1	1.5	2	2.5	3	3.5	4	4.5	5
Gap1		0.233325	1.01978	1.93856	2.66823	3.48102	4.45431	5.40744	6.53256	7.35359	8.12639	9.23145
		0.029969	0.190327	0.153426	0.244699	0.497888	0.544025	0.710115	1.0032	1.0517	1.16234	1.02899
Gap2		0.233108	0.738447	1.3578	1.86552	2.5048	3.1325	3.94084	4.76273	5.52633	6.32936	7.01796
		0.0486068	0.0823	0.224151	0.364397	0.391141	0.442886	0.581882	0.730486	0.871616	0.893112	1.08716
Gap3		0.21306	0.665296	1.25885	1.87646	2.44357	3.04049	3.73374	4.26542	4.6548	5.26493	6.05171
		0.0410852	0.073241	0.0659578	0.147998	0.210747	0.243273	0.359644	0.354143	0.240632	0.393335	0.60017
Gap4		0.235493	0.608726	1.00038	1.62461	1.93661	2.50437	2.81659	3.44862	3.83225	4.28232	4.7441
		0.0479481	0.131133	0.318039	0.392547	0.522813	0.434539	0.32344	0.517117	0.538547	0.451219	0.558067
Gap5		0.215227	0.994206	2.01821	2.8698	4.45604	5.49078	6.76382	7.53587	8.24538	8.81639	9.35512
		0.0431984	0.547326	1.07081	1.64584	1.57844	2.24175	2.29034	1.98687	2.63503	2.04554	1.39496
Overlap1		0.22769	0.497211	0.868927	1.22851	1.67099	2.16473	2.58121	3.14463	3.4407	3.64455	4.0115
		0.0412665	0.104554	0.0908793	0.163955	0.217154	0.450847	0.271431	0.51966	0.577512	0.50356	0.737803
Overlap2		0.213818	0.501112	0.902306	1.36928	1.79518	2.22499	2.63713	2.94338	3.39746	3.79183	4.23876
		0.0335908	0.0813233	0.0815462	0.108919	0.149261	0.214727	0.160009	0.288767	0.225323	0.272601	0.178891
Overlap3		0.247847	0.577515	0.948255	1.34836	1.78846	2.22889	2.59551	2.98522	3.49858	3.7241	4.28926
		0.0559508	0.0966575	0.168703	0.158875	0.171922	0.148898	0.269865	0.305723	0.271597	0.444648	0.398094
Overlap4		0.222054	0.424385	0.711462	0.981201	1.30133	1.60824	1.93845	2.18218	2.56799	2.72567	2.99844
		0.0435089	0.07611	0.149377	0.148538	0.20779	0.260047	0.307997	0.277494	0.303154	0.411604	0.591967
Overlap5		0.214902	0.452779	0.851262	1.2025	1.53672	1.89261	2.35764	2.69131	2.92431	3.3215	3.85815
		0.0509341	0.0618098	0.213452	0.179082	0.244792	0.440641	0.43758	0.589145	0.8049	0.777976	0.783044

## Sheet: LPFM_WT_Gap_1
	Tip	3XC-GG(A1)
	Sample	WT
	Capture Rate (Hz)	500
	Low Pass Filter (Hz)	500
	Tune Time (sec)	0.98
	Defl InvOLS (nm/V)	187.59
	Stiffness (N/m) (Thermal)
	Stiffness (N/m) (Calculate)	0.26
	Measurement Locatin
	Environment	Air
	Deflection (V)	-0.5	Q
	Drive Frequency (KHz)		Amp (mV)		Amp (nm)	0
	Sweep Width (KHz)
	Tip DC voltage offset (mV)	0	Average Max	0.233325	mV/V	1000																0	Average	1.01978	Times	1000																0	Average	1.93856	Times	1000
	Drive Amplitude (V)	0	Standard Distribution	0.029969																		0.5	Standard Distribution	0.190327																		1	Standard Distribution	0.153426
	Number	1		2		3		4		5		6		7		8		9		10		1		2		3		4		5		6		7		8		9		10		1		2		3		4
	Max Freq (Hz) / Amp (mV)	234375	0.27895	233750	0.228882	237500	0.251532	238125	0.268221	238125	0.236034	239375	0.270605	233125	0.202656	234375	0.274181	233125	0.246763	231875	0.308752	234375	1.33395	232500	1.07288	238750	0.987053	238750	1.03593	236250	0.808239	236250	1.22428	230625	1.04666	231250	0.995398	232500	1.27792	232500	1.43528	233125	2.11358	231250	1.86324	240625	2.30789	240000	2.18749
		Freq	AMP	Freq	AMP	Freq	AMP	Freq	AMP	Freq	AMP	Freq	AMP	Freq	AMP	Freq	AMP	Freq	AMP	Freq	AMP	Freq	AMP	Freq	AMP	Freq	AMP	Freq	AMP	Freq	AMP	Freq	AMP	Freq	AMP	Freq	AMP	Freq	AMP	Freq	AMP	Freq	AMP	Freq	AMP	Freq	AMP	Freq	AMP
		10000	6.4373e-05	10000	7.39098e-05	10000	5.36442e-05	10000	7.39098e-05	10000	4.41074e-05	10000	1.43051e-05	10000	8.34465e-06	10000	3.8147e-05	10000	0.000110865	10000	3.09944e-05	10000	5.126e-05	10000	8.34465e-06	10000	7.7486e-05	10000	2.26498e-05	10000	3.09944e-05	10000	3.21865e-05	10000	0.000110865	10000	4.64916e-05	10000	6.31809e-05	10000	4.29153e-05	10000	0.000100136	10000	6.19888e-05	10000	7.98702e-05	10000	3.57628e-05
		10625	5.96046e-05	10625	8.82149e-05	10625	5.60284e-05	10625	7.51019e-05	10625	7.15256e-05	10625	4.05312e-05	10625	0.000123978	10625	7.98702e-05	10625	4.76837e-05	10625	4.64916e-05	10625	3.69549e-05	10625	8.34465e-05	10625	2.5034e-05	10625	4.29153e-05	10625	5.24521e-05	10625	0.000106096	10625	7.03335e-05	10625	3.45707e-05	10625	3.57628e-05	10625	6.07967e-05	10625	8.46386e-05	10625	6.19888e-05	10625	5.48363e-05	10625	3.69549e-05
		11250	1.78814e-05	11250	8.70228e-05	11250	3.8147e-05	11250	4.88758e-05	11250	0.000115633	11250	6.19888e-05	11250	0.000129938	11250	7.98702e-05	11250	3.45707e-05	11250	3.33786e-05	11250	2.26498e-05	11250	2.14577e-05	11250	5.48363e-05	11250	8.34465e-05	11250	4.64916e-05	11250	1.54972e-05	11250	5.84126e-05	11250	3.45707e-05	11250	6.07967e-05	11250	0.00013113	11250	2.98023e-05	11250	5.96046e-05	11250	0.000104904	11250	5.96046e-05
		11875	5.126e-05	11875	3.69549e-05	11875	7.15256e-05	11875	4.41074e-05	11875	6.31809e-05	11875	3.8147e-05	11875	7.86781e-05	11875	3.09944e-05	11875	6.4373e-05	11875	2.86102e-05	11875	3.33786e-05	11875	6.31809e-05	11875	2.38419e-05	11875	6.79493e-05	11875	4.76837e-05	11875	5.60284e-05	11875	5.60284e-05	11875	9.17912e-05	11875	6.55651e-05	11875	4.17233e-05	11875	5.24521e-05	11875	2.38419e-05	11875	3.57628e-05	11875	1.78814e-05
		12500	4.05312e-05	12500	2.38419e-05	12500	6.91414e-05	12500	5.126e-05	12500	8.22544e-05	12500	6.55651e-05	12500	7.98702e-05	12500	7.03335e-05	12500	0.000119209	12500	4.88758e-05	12500	2.86102e-05	12500	0.000106096	12500	5.60284e-05	12500	4.41074e-05	12500	3.57628e-05	12500	7.27177e-05	12500	2.38419e-05	12500	3.8147e-05	12500	9.53674e-05	12500	4.05312e-05	12500	5.36442e-05	12500	8.58307e-05	12500	7.86781e-05	12500	3.69549e-05
		13125	6.31809e-05	13125	7.98702e-05	13125	3.93391e-05	13125	4.17233e-05	13125	4.88758e-05	13125	2.26498e-05	13125	5.84126e-05	13125	7.39098e-05	13125	7.15256e-05	13125	8.46386e-05	13125	4.17233e-05	13125	8.46386e-05	13125	6.19888e-05	13125	3.33786e-05	13125	4.17233e-05	13125	5.126e-05	13125	1.07288e-05	13125	4.05312e-05	13125	7.27177e-05	13125	0.000132322	13125	2.6226e-05	13125	5.126e-05	13125	4.41074e-05	13125	0.000107288
		13750	3.69549e-05	13750	3.93391e-05	13750	2.02656e-05	13750	6.79493e-05	13750	3.21865e-05	13750	9.17912e-05	13750	1.78814e-05	13750	5.72205e-05	13750	3.93391e-05	13750	2.38419e-05	13750	0.000114441	13750	2.98023e-05	13750	1.78814e-05	13750	1.78814e-05	13750	7.15256e-05	13750	5.72205e-05	13750	8.34465e-06	13750	2.5034e-05	13750	7.39098e-05	13750	5.72205e-05	13750	6.07967e-05	13750	6.79493e-05	13750	4.17233e-05	13750	2.14577e-05
		14375	6.31809e-05	14375	5.24521e-05	14375	2.38419e-06	14375	4.41074e-05	14375	1.54972e-05	14375	1.19209e-05	14375	0.00010252	14375	3.8147e-05	14375	1.19209e-05	14375	6.67572e-05	14375	3.33786e-05	14375	0.000100136	14375	5.72205e-05	14375	2.98023e-05	14375	6.07967e-05	14375	5.60284e-05	14375	7.51019e-05	14375	0.00010848	14375	3.09944e-05	14375	4.17233e-05	14375	7.39098e-05	14375	1.66893e-05	14375	7.15256e-06	14375	8.10623e-05
		15000	6.4373e-05	15000	3.69549e-05	15000	7.15256e-05	15000	9.53674e-06	15000	2.74181e-05	15000	3.45707e-05	15000	6.19888e-05	15000	9.89437e-05	15000	8.58307e-05	15000	2.02656e-05	15000	7.51019e-05	15000	6.79493e-05	15000	2.14577e-05	15000	0.000100136	15000	3.69549e-05	15000	3.69549e-05	15000	5.36442e-05	15000	6.67572e-05	15000	2.74181e-05	15000	3.33786e-05	15000	3.69549e-05	15000	6.67572e-05	15000	1.3113e-05	15000	6.55651e-05
		15625	2.02656e-05	15625	2.74181e-05	15625	7.15256e-05	15625	6.79493e-05	15625	2.5034e-05	15625	2.14577e-05	15625	8.34465e-05	15625	1.66893e-05	15625	3.69549e-05	15625	7.15256e-06	15625	8.70228e-05	15625	2.26498e-05	15625	0.000110865	15625	1.90735e-05	15625	4.52995e-05	15625	9.29832e-05	15625	4.52995e-05	15625	3.8147e-05	15625	2.26498e-05	15625	6.55651e-05	15625	7.03335e-05	15625	5.48363e-05	15625	3.09944e-05	15625	5.126e-05
		16250	0.00010848	16250	3.8147e-05	16250	8.34465e-05	16250	4.76837e-05	16250	7.15256e-05	16250	5.60284e-05	16250	8.34465e-05	16250	0.000103712	16250	9.41753e-05	16250	8.82149e-05	16250	5.60284e-05	16250	0.000132322	16250	2.5034e-05	16250	3.57628e-05	16250	2.14577e-05	16250	4.29153e-05	16250	5.36442e-05	16250	6.31809e-05	16250	7.51019e-05	16250	4.17233e-05	16250	7.51019e-05	16250	3.45707e-05	16250	8.58307e-05	16250	2.38419e-05
		16875	3.57628e-05	16875	7.7486e-05	16875	3.33786e-05	16875	8.34465e-05	16875	7.7486e-05	16875	5.84126e-05	16875	3.93391e-05	16875	5.84126e-05	16875	6.07967e-05	16875	0.000109673	16875	7.51019e-05	16875	1.07288e-05	16875	6.55651e-05	16875	6.55651e-05	16875	3.57628e-05	16875	4.76837e-05	16875	1.78814e-05	16875	3.21865e-05	16875	2.6226e-05	16875	2.26498e-05	16875	7.86781e-05	16875	2.98023e-05	16875	6.19888e-05	16875	1.43051e-05
		17500	1.43051e-05	17500	8.10623e-05	17500	3.21865e-05	17500	6.91414e-05	17500	8.22544e-05	17500	1.43051e-05	17500	1.43051e-05	17500	3.93391e-05	17500	6.79493e-05	17500	7.62939e-05	17500	4.17233e-05	17500	2.14577e-05	17500	6.07967e-05	17500	2.98023e-05	17500	8.58307e-05	17500	6.4373e-05	17500	8.9407e-05	17500	6.67572e-05	17500	7.03335e-05	17500	2.98023e-05	17500	7.39098e-05	17500	2.26498e-05	17500	2.6226e-05	17500	5.60284e-05
		18125	6.07967e-05	18125	6.19888e-05	18125	8.22544e-05	18125	2.38419e-05	18125	3.45707e-05	18125	2.6226e-05	18125	5.84126e-05	18125	2.86102e-05	18125	5.60284e-05	18125	5.36442e-05	18125	7.27177e-05	18125	5.36442e-05	18125	5.36442e-05	18125	7.98702e-05	18125	1.43051e-05	18125	7.27177e-05	18125	6.55651e-05	18125	0.000107288	18125	3.57628e-05	18125	1.66893e-05	18125	7.27177e-05	18125	8.58307e-05	18125	9.17912e-05	18125	4.88758e-05
		18750	1.3113e-05	18750	3.69549e-05	18750	3.57628e-05	18750	3.45707e-05	18750	3.21865e-05	18750	4.05312e-05	18750	9.53674e-06	18750	2.74181e-05	18750	2.86102e-05	18750	4.17233e-05	18750	9.41753e-05	18750	0.00013113	18750	5.126e-05	18750	3.93391e-05	18750	2.98023e-05	18750	8.58307e-05	18750	6.79493e-05	18750	7.62939e-05	18750	8.34465e-05	18750	7.27177e-05	18750	3.69549e-05	18750	1.19209e-05	18750	4.76837e-05	18750	1.66893e-05
		19375	5.36442e-05	19375	0.000118017	19375	7.03335e-05	19375	3.93391e-05	19375	2.14577e-05	19375	9.17912e-05	19375	9.77516e-05	19375	8.82149e-05	19375	3.21865e-05	19375	3.33786e-05	19375	4.64916e-05	19375	7.27177e-05	19375	5.84126e-05	19375	6.07967e-05	19375	6.4373e-05	19375	2.6226e-05	19375	5.84126e-05	19375	9.65595e-05	19375	6.67572e-05	19375	4.29153e-05	19375	1.07288e-05	19375	4.52995e-05	19375	4.76837e-05	19375	7.7486e-05
		20000	5.00679e-05	20000	3.33786e-05	20000	1.66893e-05	20000	5.96046e-05	20000	1.90735e-05	20000	2.5034e-05	20000	3.93391e-05	20000	3.8147e-05	20000	2.74181e-05	20000	4.05312e-05	20000	6.31809e-05	20000	0.000113249	20000	2.38419e-05	20000	5.36442e-05	20000	7.62939e-05	20000	4.17233e-05	20000	1.19209e-05	20000	0.00013113	20000	3.45707e-05	20000	0.000109673	20000	4.52995e-05	20000	2.86102e-05	20000	0.000107288	20000	2.02656e-05
		20625	2.74181e-05	20625	6.91414e-05	20625	1.07288e-05	20625	8.22544e-05	20625	8.10623e-05	20625	5.96046e-05	20625	8.9407e-05	20625	7.7486e-05	20625	2.6226e-05	20625	2.86102e-05	20625	5.36442e-05	20625	7.51019e-05	20625	1.54972e-05	20625	3.33786e-05	20625	5.24521e-05	20625	4.64916e-05	20625	4.52995e-05	20625	6.07967e-05	20625	4.17233e-05	20625	7.03335e-05	20625	5.60284e-05	20625	4.76837e-05	20625	9.17912e-05	20625	7.62939e-05
		21250	7.51019e-05	21250	6.4373e-05	21250	2.02656e-05	21250	5.84126e-05	21250	5.60284e-05	21250	6.79493e-05	21250	4.64916e-05	21250	1.19209e-05	21250	9.65595e-05	21250	1.3113e-05	21250	0.000116825	21250	2.6226e-05	21250	5.00679e-05	21250	2.98023e-05	21250	7.15256e-05	21250	3.33786e-05	21250	5.24521e-05	21250	7.7486e-05	21250	4.05312e-05	21250	2.86102e-05	21250	2.74181e-05	21250	3.21865e-05	21250	2.02656e-05	21250	0.000115633
		21875	7.62939e-05	21875	4.76837e-05	21875	3.8147e-05	21875	8.9407e-05	21875	3.21865e-05	21875	1.43051e-05	21875	2.26498e-05	21875	1.43051e-05	21875	3.8147e-05	21875	0.000112057	21875	2.38419e-05	21875	5.24521e-05	21875	5.24521e-05	21875	7.51019e-05	21875	3.45707e-05	21875	2.5034e-05	21875	7.51019e-05	21875	1.3113e-05	21875	0.000103712	21875	6.31809e-05	21875	7.27177e-05	21875	4.05312e-05	21875	4.17233e-05	21875	3.69549e-05
		22500	4.41074e-05	22500	1.43051e-05	22500	5.60284e-05	22500	2.6226e-05	22500	8.9407e-05	22500	4.05312e-05	22500	5.84126e-05	22500	9.17912e-05	22500	7.27177e-05	22500	4.88758e-05	22500	9.29832e-05	22500	4.64916e-05	22500	0.000122786	22500	2.38419e-05	22500	2.74181e-05	22500	3.09944e-05	22500	7.39098e-05	22500	6.67572e-05	22500	0.000107288	22500	9.53674e-05	22500	4.41074e-05	22500	3.93391e-05	22500	2.98023e-05	22500	7.51019e-05
		23125	2.38419e-05	23125	3.45707e-05	23125	2.6226e-05	23125	2.86102e-05	23125	7.03335e-05	23125	4.41074e-05	23125	2.02656e-05	23125	4.88758e-05	23125	6.31809e-05	23125	6.4373e-05	23125	3.93391e-05	23125	6.19888e-05	23125	2.26498e-05	23125	3.69549e-05	23125	5.96046e-06	23125	6.55651e-05	23125	5.24521e-05	23125	7.7486e-05	23125	1.19209e-05	23125	0.000115633	23125	1.3113e-05	23125	5.96046e-05	23125	8.58307e-05	23125	6.55651e-05
		23750	7.7486e-05	23750	4.17233e-05	23750	5.48363e-05	23750	7.7486e-05	23750	1.90735e-05	23750	4.52995e-05	23750	2.38419e-05	23750	3.33786e-05	23750	6.19888e-05	23750	4.52995e-05	23750	5.36442e-05	23750	5.84126e-05	23750	4.29153e-05	23750	5.72205e-05	23750	8.46386e-05	23750	1.19209e-05	23750	6.55651e-05	23750	4.76837e-05	23750	7.27177e-05	23750	2.6226e-05	23750	7.39098e-05	23750	5.96046e-05	23750	2.14577e-05	23750	8.34465e-05
		24375	5.60284e-05	24375	2.74181e-05	24375	3.21865e-05	24375	2.14577e-05	24375	2.26498e-05	24375	2.5034e-05	24375	4.41074e-05	24375	5.84126e-05	24375	2.14577e-05	24375	8.70228e-05	24375	2.5034e-05	24375	4.64916e-05	24375	3.21865e-05	24375	3.69549e-05	24375	3.09944e-05	24375	2.86102e-05	24375	7.27177e-05	24375	8.9407e-05	24375	2.74181e-05	24375	3.69549e-05	24375	8.70228e-05	24375	7.39098e-05	24375	4.17233e-05	24375	9.05991e-05
		25000	1.07288e-05	25000	7.27177e-05	25000	4.64916e-05	25000	2.38419e-05	25000	3.69549e-05	25000	2.5034e-05	25000	3.09944e-05	25000	5.96046e-05	25000	0.000133514	25000	2.38419e-05	25000	4.64916e-05	25000	3.69549e-05	25000	3.57628e-05	25000	4.76837e-05	25000	8.34465e-05	25000	3.09944e-05	25000	7.51019e-05	25000	3.69549e-05	25000	4.64916e-05	25000	2.74181e-05	25000	2.38419e-06	25000	4.29153e-05	25000	4.41074e-05	25000	1.43051e-05
		25625	3.33786e-05	25625	6.31809e-05	25625	3.57628e-05	25625	4.05312e-05	25625	7.51019e-05	25625	3.21865e-05	25625	1.66893e-05	25625	7.7486e-05	25625	8.10623e-05	25625	6.55651e-05	25625	5.00679e-05	25625	4.41074e-05	25625	3.8147e-05	25625	9.89437e-05	25625	7.7486e-05	25625	0.000122786	25625	6.79493e-05	25625	0.000101328	25625	5.126e-05	25625	4.52995e-05	25625	5.36442e-05	25625	4.76837e-05	25625	2.02656e-05	25625	1.54972e-05
		26250	4.41074e-05	26250	4.17233e-05	26250	5.36442e-05	26250	7.51019e-05	26250	7.15256e-06	26250	3.45707e-05	26250	6.91414e-05	26250	4.76837e-05	26250	3.93391e-05	26250	4.41074e-05	26250	9.41753e-05	26250	2.02656e-05	26250	8.22544e-05	26250	2.98023e-05	26250	2.26498e-05	26250	8.22544e-05	26250	4.52995e-05	26250	3.33786e-05	26250	0.000103712	26250	9.77516e-05	26250	8.22544e-05	26250	4.64916e-05	26250	1.90735e-05	26250	4.17233e-05
		26875	7.27177e-05	26875	8.34465e-05	26875	7.86781e-05	26875	3.57628e-05	26875	0.000123978	26875	0.00010252	26875	2.86102e-05	26875	0.00010252	26875	6.19888e-05	26875	0.000146627	26875	7.7486e-05	26875	3.33786e-05	26875	5.60284e-05	26875	3.93391e-05	26875	2.38419e-05	26875	4.29153e-05	26875	1.3113e-05	26875	5.00679e-05	26875	4.76837e-05	26875	5.126e-05	26875	5.60284e-05	26875	3.45707e-05	26875	3.57628e-05	26875	4.88758e-05
		27500	7.15256e-05	27500	7.15256e-06	27500	5.48363e-05	27500	5.24521e-05	27500	6.79493e-05	27500	9.53674e-06	27500	5.36442e-05	27500	2.02656e-05	27500	4.29153e-05	27500	5.24521e-05	27500	6.07967e-05	27500	2.14577e-05	27500	7.27177e-05	27500	7.03335e-05	27500	9.65595e-05	27500	2.86102e-05	27500	3.33786e-05	27500	1.90735e-05	27500	4.05312e-05	27500	5.126e-05	27500	5.00679e-05	27500	2.38419e-05	27500	3.45707e-05	27500	7.03335e-05
		28125	3.93391e-05	28125	5.00679e-05	28125	9.89437e-05	28125	2.5034e-05	28125	5.84126e-05	28125	7.7486e-05	28125	2.38419e-05	28125	3.21865e-05	28125	3.69549e-05	28125	2.26498e-05	28125	7.03335e-05	28125	6.67572e-05	28125	4.76837e-05	28125	4.17233e-05	28125	3.09944e-05	28125	5.00679e-05	28125	2.26498e-05	28125	4.05312e-05	28125	6.07967e-05	28125	5.96046e-05	28125	3.93391e-05	28125	8.34465e-06	28125	3.09944e-05	28125	4.88758e-05
		28750	0.000129938	28750	7.7486e-05	28750	5.96046e-05	28750	5.00679e-05	28750	5.48363e-05	28750	0.000112057	28750	9.41753e-05	28750	1.90735e-05	28750	7.98702e-05	28750	6.55651e-05	28750	8.22544e-05	28750	6.67572e-05	28750	9.17912e-05	28750	5.72205e-05	28750	1.07288e-05	28750	2.86102e-05	28750	4.05312e-05	28750	5.84126e-05	28750	4.41074e-05	28750	1.3113e-05	28750	6.55651e-05	28750	3.93391e-05	28750	0.00010252	28750	3.45707e-05
		29375	6.4373e-05	29375	9.53674e-05	29375	8.46386e-05	29375	6.31809e-05	29375	7.98702e-05	29375	2.74181e-05	29375	7.51019e-05	29375	3.93391e-05	29375	4.52995e-05	29375	3.45707e-05	29375	2.26498e-05	29375	5.24521e-05	29375	5.36442e-05	29375	2.26498e-05	29375	4.76837e-05	29375	4.41074e-05	29375	4.76837e-05	29375	9.17912e-05	29375	9.65595e-05	29375	5.96046e-05	29375	3.33786e-05	29375	3.45707e-05	29375	8.10623e-05	29375	2.74181e-05
		30000	4.76837e-05	30000	8.34465e-06	30000	0.000101328	30000	4.52995e-05	30000	2.98023e-05	30000	8.82149e-05	30000	6.55651e-05	30000	3.09944e-05	30000	0.000113249	30000	1.19209e-06	30000	3.69549e-05	30000	6.4373e-05	30000	1.43051e-05	30000	4.76837e-05	30000	3.93391e-05	30000	3.21865e-05	30000	3.21865e-05	30000	6.31809e-05	30000	1.3113e-05	30000	5.126e-05	30000	1.90735e-05	30000	2.26498e-05	30000	3.09944e-05	30000	8.34465e-05
		30625	6.19888e-05	30625	5.126e-05	30625	4.29153e-05	30625	5.36442e-05	30625	6.07967e-05	30625	3.09944e-05	30625	7.98702e-05	30625	7.27177e-05	30625	2.86102e-05	30625	4.52995e-05	30625	1.78814e-05	30625	8.10623e-05	30625	2.38419e-06	30625	8.82149e-05	30625	6.91414e-05	30625	8.46386e-05	30625	1.43051e-05	30625	3.93391e-05	30625	3.33786e-05	30625	2.14577e-05	30625	1.66893e-05	30625	3.69549e-05	30625	2.26498e-05	30625	6.55651e-05
		31250	5.96046e-05	31250	6.4373e-05	31250	5.60284e-05	31250	7.86781e-05	31250	7.03335e-05	31250	4.76837e-05	31250	1.43051e-05	31250	8.9407e-05	31250	3.21865e-05	31250	4.29153e-05	31250	2.26498e-05	31250	5.60284e-05	31250	5.72205e-05	31250	2.74181e-05	31250	1.54972e-05	31250	4.64916e-05	31250	9.17912e-05	31250	6.55651e-05	31250	2.5034e-05	31250	2.74181e-05	31250	4.41074e-05	31250	7.03335e-05	31250	5.24521e-05	31250	4.88758e-05
		31875	6.31809e-05	31875	4.17233e-05	31875	5.126e-05	31875	2.98023e-05	31875	6.91414e-05	31875	2.14577e-05	31875	3.33786e-05	31875	5.24521e-05	31875	9.89437e-05	31875	6.67572e-05	31875	4.05312e-05	31875	7.62939e-05	31875	4.76837e-05	31875	8.70228e-05	31875	9.53674e-06	31875	6.07967e-05	31875	0.00013113	31875	8.70228e-05	31875	3.33786e-05	31875	5.96046e-06	31875	1.43051e-05	31875	5.48363e-05	31875	7.15256e-05	31875	0.000119209
		32500	4.52995e-05	32500	2.5034e-05	32500	4.64916e-05	32500	5.00679e-05	32500	5.00679e-05	32500	2.86102e-05	32500	6.67572e-05	32500	5.00679e-05	32500	3.45707e-05	32500	2.14577e-05	32500	5.00679e-05	32500	2.74181e-05	32500	5.48363e-05	32500	8.9407e-05	32500	2.74181e-05	32500	4.05312e-05	32500	0.000100136	32500	5.24521e-05	32500	1.54972e-05	32500	9.29832e-05	32500	7.7486e-05	32500	7.51019e-05	32500	3.09944e-05	32500	5.36442e-05
		33125	1.90735e-05	33125	4.41074e-05	33125	4.76837e-06	33125	9.17912e-05	33125	5.84126e-05	33125	3.09944e-05	33125	3.8147e-05	33125	5.24521e-05	33125	5.72205e-05	33125	2.38419e-05	33125	6.4373e-05	33125	3.8147e-05	33125	7.15256e-06	33125	1.54972e-05	33125	4.52995e-05	33125	3.57628e-05	33125	4.64916e-05	33125	2.74181e-05	33125	3.09944e-05	33125	7.7486e-05	33125	0	33125	9.53674e-06	33125	7.27177e-05	33125	2.98023e-05
		33750	6.67572e-05	33750	8.10623e-05	33750	9.53674e-06	33750	7.39098e-05	33750	8.46386e-05	33750	7.03335e-05	33750	6.67572e-05	33750	3.8147e-05	33750	3.69549e-05	33750	7.03335e-05	33750	2.98023e-05	33750	0.000113249	33750	2.14577e-05	33750	0.00010252	33750	3.45707e-05	33750	5.96046e-05	33750	3.69549e-05	33750	4.17233e-05	33750	4.29153e-05	33750	2.86102e-05	33750	4.05312e-05	33750	8.34465e-05	33750	4.29153e-05	33750	7.15256e-05
		34375	0.000132322	34375	6.55651e-05	34375	1.43051e-05	34375	6.4373e-05	34375	4.76837e-05	34375	1.07288e-05	34375	3.33786e-05	34375	7.27177e-05	34375	5.126e-05	34375	9.53674e-06	34375	3.57628e-06	34375	4.05312e-05	34375	1.78814e-05	34375	2.38419e-05	34375	1.78814e-05	34375	8.58307e-05	34375	0.000104904	34375	0.000128746	34375	1.66893e-05	34375	5.36442e-05	34375	4.05312e-05	34375	2.14577e-05	34375	3.69549e-05	34375	4.88758e-05
		35000	5.36442e-05	35000	3.57628e-05	35000	2.86102e-05	35000	2.38419e-05	35000	4.52995e-05	35000	9.53674e-06	35000	0.000101328	35000	6.67572e-05	35000	3.93391e-05	35000	5.72205e-05	35000	4.41074e-05	35000	5.126e-05	35000	6.31809e-05	35000	6.19888e-05	35000	7.98702e-05	35000	1.54972e-05	35000	4.88758e-05	35000	2.86102e-05	35000	5.96046e-05	35000	1.43051e-05	35000	4.76837e-05	35000	7.03335e-05	35000	7.03335e-05	35000	3.45707e-05
		35625	1.3113e-05	35625	5.72205e-05	35625	4.52995e-05	35625	5.60284e-05	35625	3.69549e-05	35625	6.07967e-05	35625	1.19209e-06	35625	0.00010252	35625	1.90735e-05	35625	8.10623e-05	35625	7.03335e-05	35625	2.98023e-05	35625	2.6226e-05	35625	2.26498e-05	35625	2.5034e-05	35625	4.88758e-05	35625	9.41753e-05	35625	5.84126e-05	35625	7.86781e-05	35625	6.19888e-05	35625	3.69549e-05	35625	5.84126e-05	35625	7.86781e-05	35625	2.02656e-05
		36250	0.000100136	36250	3.21865e-05	36250	7.39098e-05	36250	1.66893e-05	36250	2.86102e-05	36250	3.21865e-05	36250	6.07967e-05	36250	7.39098e-05	36250	9.05991e-05	36250	8.34465e-05	36250	5.60284e-05	36250	7.98702e-05	36250	4.76837e-06	36250	5.36442e-05	36250	7.51019e-05	36250	5.96046e-05	36250	2.86102e-05	36250	3.57628e-05	36250	0.000115633	36250	0.000109673	36250	5.48363e-05	36250	1.19209e-06	36250	5.00679e-05	36250	5.60284e-05
		36875	4.17233e-05	36875	9.41753e-05	36875	4.52995e-05	36875	2.38419e-05	36875	1.90735e-05	36875	3.93391e-05	36875	5.48363e-05	36875	8.10623e-05	36875	5.72205e-05	36875	3.45707e-05	36875	7.98702e-05	36875	6.55651e-05	36875	3.33786e-05	36875	2.74181e-05	36875	5.60284e-05	36875	6.07967e-05	36875	9.77516e-05	36875	2.86102e-05	36875	3.69549e-05	36875	1.19209e-06	36875	5.24521e-05	36875	4.05312e-05	36875	5.48363e-05	36875	5.84126e-05
		37500	4.52995e-05	37500	8.22544e-05	37500	4.17233e-05	37500	8.58307e-05	37500	5.84126e-05	37500	5.96046e-05	37500	5.96046e-05	37500	6.55651e-05	37500	1.78814e-05	37500	0.000107288	37500	3.8147e-05	37500	4.29153e-05	37500	2.6226e-05	37500	5.48363e-05	37500	2.5034e-05	37500	2.98023e-05	37500	5.72205e-05	37500	6.91414e-05	37500	1.3113e-05	37500	1.66893e-05	37500	6.19888e-05	37500	0.000122786	37500	2.5034e-05	37500	4.17233e-05
		38125	5.84126e-05	38125	1.43051e-05	38125	1.3113e-05	38125	0.000119209	38125	8.34465e-05	38125	4.17233e-05	38125	3.8147e-05	38125	1.3113e-05	38125	5.36442e-05	38125	4.76837e-05	38125	4.76837e-05	38125	1.78814e-05	38125	2.02656e-05	38125	7.62939e-05	38125	3.21865e-05	38125	5.72205e-05	38125	0.00012517	38125	3.57628e-05	38125	8.58307e-05	38125	1.66893e-05	38125	7.03335e-05	38125	9.17912e-05	38125	3.8147e-05	38125	8.22544e-05
		38750	4.29153e-05	38750	2.74181e-05	38750	7.15256e-06	38750	5.48363e-05	38750	9.29832e-05	38750	2.38419e-05	38750	6.91414e-05	38750	6.31809e-05	38750	5.36442e-05	38750	8.10623e-05	38750	4.76837e-05	38750	1.3113e-05	38750	3.09944e-05	38750	3.93391e-05	38750	4.05312e-05	38750	7.03335e-05	38750	3.8147e-05	38750	7.86781e-05	38750	4.17233e-05	38750	3.09944e-05	38750	8.22544e-05	38750	0.000101328	38750	9.53674e-06	38750	2.6226e-05
		39375	5.60284e-05	39375	7.27177e-05	39375	4.05312e-05	39375	5.36442e-05	39375	6.31809e-05	39375	1.3113e-05	39375	1.19209e-05	39375	1.90735e-05	39375	9.89437e-05	39375	1.90735e-05	39375	0.00010848	39375	2.5034e-05	39375	1.90735e-05	39375	3.21865e-05	39375	5.00679e-05	39375	1.78814e-05	39375	3.33786e-05	39375	4.52995e-05	39375	4.17233e-05	39375	2.6226e-05	39375	6.19888e-05	39375	3.69549e-05	39375	2.5034e-05	39375	2.38419e-05
		40000	1.43051e-05	40000	3.09944e-05	40000	4.52995e-05	40000	9.89437e-05	40000	1.07288e-05	40000	5.126e-05	40000	6.4373e-05	40000	1.78814e-05	40000	1.3113e-05	40000	7.62939e-05	40000	4.05312e-05	40000	7.03335e-05	40000	4.29153e-05	40000	6.55651e-05	40000	3.69549e-05	40000	3.57628e-05	40000	0.000122786	40000	1.66893e-05	40000	5.24521e-05	40000	5.60284e-05	40000	4.76837e-05	40000	0.000100136	40000	4.76837e-06	40000	2.6226e-05
		40625	2.02656e-05	40625	3.45707e-05	40625	8.9407e-05	40625	4.76837e-06	40625	2.26498e-05	40625	3.21865e-05	40625	2.5034e-05	40625	6.4373e-05	40625	8.34465e-06	40625	2.6226e-05	40625	7.98702e-05	40625	1.19209e-05	40625	2.14577e-05	40625	4.52995e-05	40625	6.4373e-05	40625	3.21865e-05	40625	8.34465e-06	40625	4.05312e-05	40625	5.48363e-05	40625	5.126e-05	40625	2.02656e-05	40625	6.67572e-05	40625	2.26498e-05	40625	6.79493e-05
		41250	1.19209e-05	41250	5.48363e-05	41250	3.57628e-05	41250	1.78814e-05	41250	4.05312e-05	41250	1.78814e-05	41250	6.79493e-05	41250	1.3113e-05	41250	6.31809e-05	41250	5.126e-05	41250	3.8147e-05	41250	2.5034e-05	41250	4.52995e-05	41250	2.26498e-05	41250	8.34465e-06	41250	4.76837e-05	41250	9.05991e-05	41250	2.5034e-05	41250	5.96046e-06	41250	3.8147e-05	41250	4.17233e-05	41250	4.88758e-05	41250	7.62939e-05	41250	2.74181e-05
		41875	9.05991e-05	41875	4.17233e-05	41875	3.57628e-05	41875	5.36442e-05	41875	5.24521e-05	41875	6.91414e-05	41875	7.39098e-05	41875	4.64916e-05	41875	2.74181e-05	41875	3.93391e-05	41875	3.21865e-05	41875	7.15256e-05	41875	6.55651e-05	41875	1.3113e-05	41875	7.98702e-05	41875	4.29153e-05	41875	4.05312e-05	41875	4.76837e-05	41875	3.57628e-05	41875	2.14577e-05	41875	1.90735e-05	41875	2.86102e-05	41875	3.93391e-05	41875	1.78814e-05
		42500	4.41074e-05	42500	5.96046e-05	42500	6.55651e-05	42500	0.00012517	42500	8.82149e-05	42500	6.31809e-05	42500	0.000134706	42500	2.02656e-05	42500	9.89437e-05	42500	6.55651e-05	42500	8.9407e-05	42500	4.88758e-05	42500	8.34465e-06	42500	3.33786e-05	42500	4.52995e-05	42500	2.26498e-05	42500	6.31809e-05	42500	0.000126362	42500	6.31809e-05	42500	0.000106096	42500	2.74181e-05	42500	9.53674e-05	42500	3.93391e-05	42500	8.10623e-05
		43125	5.24521e-05	43125	4.05312e-05	43125	5.48363e-05	43125	2.26498e-05	43125	4.05312e-05	43125	2.5034e-05	43125	5.60284e-05	43125	6.91414e-05	43125	6.55651e-05	43125	7.7486e-05	43125	2.5034e-05	43125	3.8147e-05	43125	4.17233e-05	43125	3.57628e-06	43125	6.31809e-05	43125	5.72205e-05	43125	3.69549e-05	43125	0.000107288	43125	4.17233e-05	43125	4.17233e-05	43125	6.67572e-05	43125	9.29832e-05	43125	5.00679e-05	43125	5.24521e-05
		43750	2.74181e-05	43750	5.96046e-05	43750	6.4373e-05	43750	6.19888e-05	43750	8.46386e-05	43750	9.53674e-06	43750	4.76837e-05	43750	7.27177e-05	43750	8.10623e-05	43750	7.86781e-05	43750	2.02656e-05	43750	5.84126e-05	43750	0.000112057	43750	3.57628e-06	43750	1.54972e-05	43750	1.78814e-05	43750	7.15256e-05	43750	5.60284e-05	43750	4.05312e-05	43750	2.6226e-05	43750	5.72205e-05	43750	5.84126e-05	43750	3.69549e-05	43750	5.72205e-05
		44375	1.78814e-05	44375	9.05991e-05	44375	6.55651e-05	44375	0.000103712	44375	4.41074e-05	44375	7.03335e-05	44375	8.34465e-06	44375	5.72205e-05	44375	8.22544e-05	44375	6.31809e-05	44375	6.91414e-05	44375	1.43051e-05	44375	5.24521e-05	44375	1.19209e-05	44375	2.86102e-05	44375	3.45707e-05	44375	4.64916e-05	44375	2.86102e-05	44375	3.45707e-05	44375	3.45707e-05	44375	3.69549e-05	44375	3.09944e-05	44375	0.00010252	44375	5.36442e-05
		45000	2.5034e-05	45000	7.62939e-05	45000	8.58307e-05	45000	9.89437e-05	45000	2.74181e-05	45000	6.31809e-05	45000	3.21865e-05	45000	5.24521e-05	45000	6.67572e-05	45000	5.96046e-06	45000	4.05312e-05	45000	5.48363e-05	45000	6.4373e-05	45000	5.126e-05	45000	1.90735e-05	45000	7.51019e-05	45000	6.55651e-05	45000	4.29153e-05	45000	5.24521e-05	45000	1.43051e-05	45000	4.17233e-05	45000	2.98023e-05	45000	2.6226e-05	45000	8.9407e-05
		45625	6.07967e-05	45625	4.76837e-05	45625	3.57628e-05	45625	4.76837e-05	45625	6.4373e-05	45625	2.5034e-05	45625	2.26498e-05	45625	6.07967e-05	45625	4.64916e-05	45625	6.91414e-05	45625	9.17912e-05	45625	0.00010252	45625	8.46386e-05	45625	5.36442e-05	45625	2.26498e-05	45625	3.45707e-05	45625	6.91414e-05	45625	5.84126e-05	45625	3.33786e-05	45625	8.34465e-05	45625	2.6226e-05	45625	4.52995e-05	45625	4.76837e-06	45625	4.05312e-05
		46250	2.98023e-05	46250	5.72205e-05	46250	3.69549e-05	46250	3.09944e-05	46250	8.10623e-05	46250	8.34465e-05	46250	3.33786e-05	46250	6.55651e-05	46250	3.69549e-05	46250	8.34465e-05	46250	5.84126e-05	46250	4.76837e-05	46250	7.86781e-05	46250	4.17233e-05	46250	6.4373e-05	46250	3.69549e-05	46250	6.55651e-05	46250	1.78814e-05	46250	7.7486e-05	46250	4.41074e-05	46250	7.86781e-05	46250	3.8147e-05	46250	2.26498e-05	46250	1.43051e-05
		46875	1.19209e-05	46875	3.09944e-05	46875	1.54972e-05	46875	2.6226e-05	46875	5.00679e-05	46875	3.45707e-05	46875	5.72205e-05	46875	2.6226e-05	46875	6.31809e-05	46875	3.09944e-05	46875	5.24521e-05	46875	4.88758e-05	46875	6.07967e-05	46875	8.70228e-05	46875	3.8147e-05	46875	7.03335e-05	46875	8.34465e-05	46875	4.88758e-05	46875	7.39098e-05	46875	2.74181e-05	46875	2.38419e-05	46875	6.19888e-05	46875	1.3113e-05	46875	9.53674e-06
		47500	6.19888e-05	47500	9.53674e-06	47500	6.91414e-05	47500	3.93391e-05	47500	8.46386e-05	47500	4.29153e-05	47500	4.64916e-05	47500	9.41753e-05	47500	2.26498e-05	47500	2.74181e-05	47500	5.48363e-05	47500	4.88758e-05	47500	3.33786e-05	47500	8.34465e-06	47500	0.000133514	47500	5.60284e-05	47500	5.72205e-05	47500	3.33786e-05	47500	2.98023e-05	47500	5.84126e-05	47500	6.19888e-05	47500	3.21865e-05	47500	0.000112057	47500	1.90735e-05
		48125	6.67572e-05	48125	4.52995e-05	48125	3.69549e-05	48125	2.5034e-05	48125	5.96046e-05	48125	5.126e-05	48125	6.91414e-05	48125	9.53674e-06	48125	4.17233e-05	48125	4.88758e-05	48125	6.19888e-05	48125	1.66893e-05	48125	3.45707e-05	48125	1.3113e-05	48125	3.69549e-05	48125	5.72205e-05	48125	0.000104904	48125	8.10623e-05	48125	7.15256e-05	48125	4.88758e-05	48125	2.02656e-05	48125	4.64916e-05	48125	7.39098e-05	48125	1.78814e-05
		48750	7.51019e-05	48750	5.36442e-05	48750	1.3113e-05	48750	2.74181e-05	48750	2.38419e-05	48750	2.86102e-05	48750	4.76837e-06	48750	4.29153e-05	48750	5.84126e-05	48750	2.5034e-05	48750	3.57628e-05	48750	2.5034e-05	48750	2.98023e-05	48750	5.00679e-05	48750	6.19888e-05	48750	4.17233e-05	48750	4.29153e-05	48750	2.5034e-05	48750	3.21865e-05	48750	1.78814e-05	48750	8.22544e-05	48750	5.126e-05	48750	4.64916e-05	48750	2.26498e-05
		49375	3.33786e-05	49375	8.34465e-05	49375	3.93391e-05	49375	3.09944e-05	49375	4.17233e-05	49375	5.126e-05	49375	4.05312e-05	49375	3.69549e-05	49375	3.45707e-05	49375	5.72205e-05	49375	3.57628e-05	49375	3.21865e-05	49375	5.36442e-05	49375	0.000112057	49375	3.8147e-05	49375	5.126e-05	49375	7.39098e-05	49375	4.41074e-05	49375	2.02656e-05	49375	6.91414e-05	49375	2.6226e-05	49375	6.31809e-05	49375	5.126e-05	49375	1.54972e-05
		50000	2.38419e-06	50000	5.36442e-05	50000	2.86102e-05	50000	7.27177e-05	50000	6.31809e-05	50000	3.33786e-05	50000	3.57628e-05	50000	2.74181e-05	50000	4.88758e-05	50000	8.10623e-05	50000	5.36442e-05	50000	2.98023e-05	50000	4.52995e-05	50000	4.64916e-05	50000	9.89437e-05	50000	4.52995e-05	50000	5.24521e-05	50000	6.91414e-05	50000	8.34465e-06	50000	3.09944e-05	50000	5.60284e-05	50000	4.64916e-05	50000	6.07967e-05	50000	1.54972e-05
		50625	3.33786e-05	50625	4.88758e-05	50625	1.07288e-05	50625	8.34465e-06	50625	1.90735e-05	50625	5.24521e-05	50625	2.5034e-05	50625	3.21865e-05	50625	3.09944e-05	50625	7.15256e-05	50625	3.57628e-05	50625	9.53674e-06	50625	8.22544e-05	50625	6.31809e-05	50625	8.9407e-05	50625	3.57628e-05	50625	2.98023e-05	50625	0.00010252	50625	9.53674e-06	50625	2.98023e-05	50625	1.66893e-05	50625	5.24521e-05	50625	8.58307e-05	50625	1.66893e-05
		51250	7.51019e-05	51250	1.66893e-05	51250	2.74181e-05	51250	5.48363e-05	51250	5.24521e-05	51250	3.33786e-05	51250	2.5034e-05	51250	5.00679e-05	51250	1.19209e-05	51250	2.6226e-05	51250	6.91414e-05	51250	1.3113e-05	51250	3.57628e-05	51250	3.69549e-05	51250	6.31809e-05	51250	1.90735e-05	51250	2.26498e-05	51250	8.58307e-05	51250	4.29153e-05	51250	6.55651e-05	51250	6.4373e-05	51250	8.34465e-06	51250	2.38419e-05	51250	3.93391e-05
		51875	8.34465e-06	51875	2.5034e-05	51875	6.67572e-05	51875	3.8147e-05	51875	6.19888e-05	51875	1.19209e-05	51875	1.66893e-05	51875	2.38419e-05	51875	0.000109673	51875	1.66893e-05	51875	4.64916e-05	51875	8.22544e-05	51875	3.45707e-05	51875	8.82149e-05	51875	5.96046e-06	51875	2.98023e-05	51875	0.000112057	51875	4.29153e-05	51875	4.29153e-05	51875	1.90735e-05	51875	4.41074e-05	51875	3.69549e-05	51875	5.126e-05	51875	4.41074e-05
		52500	5.00679e-05	52500	4.64916e-05	52500	2.02656e-05	52500	0.000158548	52500	2.14577e-05	52500	4.41074e-05	52500	3.8147e-05	52500	4.88758e-05	52500	5.84126e-05	52500	2.74181e-05	52500	2.26498e-05	52500	3.21865e-05	52500	5.126e-05	52500	2.5034e-05	52500	3.69549e-05	52500	8.10623e-05	52500	3.09944e-05	52500	0.000110865	52500	7.62939e-05	52500	1.78814e-05	52500	1.78814e-05	52500	1.90735e-05	52500	6.67572e-05	52500	4.05312e-05
		53125	6.07967e-05	53125	7.15256e-05	53125	7.15256e-05	53125	5.24521e-05	53125	5.60284e-05	53125	8.22544e-05	53125	9.05991e-05	53125	7.15256e-06	53125	2.02656e-05	53125	4.05312e-05	53125	4.17233e-05	53125	4.64916e-05	53125	3.69549e-05	53125	0.000113249	53125	4.88758e-05	53125	9.53674e-06	53125	0.000101328	53125	3.57628e-05	53125	0.000112057	53125	8.82149e-05	53125	1.19209e-05	53125	5.36442e-05	53125	4.64916e-05	53125	8.82149e-05
		53750	2.86102e-05	53750	5.24521e-05	53750	9.41753e-05	53750	3.57628e-06	53750	2.38419e-05	53750	3.69549e-05	53750	4.88758e-05	53750	3.21865e-05	53750	8.82149e-05	53750	8.34465e-05	53750	5.96046e-05	53750	4.76837e-05	53750	5.84126e-05	53750	4.76837e-05	53750	4.52995e-05	53750	4.05312e-05	53750	7.15256e-05	53750	6.07967e-05	53750	4.76837e-05	53750	6.91414e-05	53750	6.31809e-05	53750	2.14577e-05	53750	5.96046e-05	53750	2.26498e-05
		54375	3.8147e-05	54375	4.17233e-05	54375	5.60284e-05	54375	2.6226e-05	54375	2.6226e-05	54375	5.36442e-05	54375	7.62939e-05	54375	1.3113e-05	54375	3.09944e-05	54375	1.54972e-05	54375	1.3113e-05	54375	5.24521e-05	54375	1.90735e-05	54375	2.26498e-05	54375	1.90735e-05	54375	3.33786e-05	54375	3.33786e-05	54375	6.07967e-05	54375	3.33786e-05	54375	7.62939e-05	54375	4.41074e-05	54375	2.74181e-05	54375	5.60284e-05	54375	6.79493e-05
		55000	4.41074e-05	55000	5.84126e-05	55000	7.15256e-06	55000	8.22544e-05	55000	8.70228e-05	55000	4.17233e-05	55000	1.43051e-05	55000	4.52995e-05	55000	4.76837e-05	55000	1.90735e-05	55000	7.51019e-05	55000	9.65595e-05	55000	4.05312e-05	55000	1.07288e-05	55000	5.36442e-05	55000	3.8147e-05	55000	5.72205e-05	55000	4.05312e-05	55000	5.00679e-05	55000	4.05312e-05	55000	3.57628e-05	55000	6.19888e-05	55000	1.90735e-05	55000	5.36442e-05
		55625	8.58307e-05	55625	2.98023e-05	55625	1.90735e-05	55625	3.21865e-05	55625	2.86102e-05	55625	3.57628e-05	55625	5.48363e-05	55625	2.74181e-05	55625	2.5034e-05	55625	6.19888e-05	55625	4.52995e-05	55625	3.33786e-05	55625	3.33786e-05	55625	4.52995e-05	55625	4.41074e-05	55625	7.62939e-05	55625	9.53674e-06	55625	7.15256e-06	55625	2.14577e-05	55625	3.69549e-05	55625	4.64916e-05	55625	7.15256e-05	55625	3.09944e-05	55625	5.24521e-05
		56250	4.29153e-05	56250	3.33786e-05	56250	2.6226e-05	56250	4.17233e-05	56250	6.31809e-05	56250	3.57628e-05	56250	8.9407e-05	56250	4.76837e-06	56250	3.57628e-05	56250	6.79493e-05	56250	1.3113e-05	56250	1.66893e-05	56250	5.72205e-05	56250	1.3113e-05	56250	5.96046e-06	56250	4.76837e-06	56250	1.78814e-05	56250	8.22544e-05	56250	1.43051e-05	56250	3.69549e-05	56250	4.29153e-05	56250	6.31809e-05	56250	2.86102e-05	56250	2.6226e-05
		56875	3.57628e-05	56875	6.91414e-05	56875	7.15256e-05	56875	4.29153e-05	56875	9.29832e-05	56875	3.8147e-05	56875	2.98023e-05	56875	2.74181e-05	56875	3.69549e-05	56875	3.8147e-05	56875	5.48363e-05	56875	6.79493e-05	56875	3.33786e-05	56875	3.93391e-05	56875	4.05312e-05	56875	3.09944e-05	56875	8.22544e-05	56875	7.15256e-05	56875	5.72205e-05	56875	5.96046e-05	56875	3.69549e-05	56875	2.74181e-05	56875	1.90735e-05	56875	3.21865e-05
		57500	2.6226e-05	57500	2.74181e-05	57500	2.6226e-05	57500	2.86102e-05	57500	5.00679e-05	57500	7.15256e-06	57500	2.6226e-05	57500	1.3113e-05	57500	7.98702e-05	57500	8.58307e-05	57500	9.53674e-06	57500	2.26498e-05	57500	2.86102e-05	57500	5.36442e-05	57500	4.05312e-05	57500	2.98023e-05	57500	1.3113e-05	57500	1.43051e-05	57500	2.5034e-05	57500	4.64916e-05	57500	2.26498e-05	57500	8.10623e-05	57500	1.66893e-05	57500	4.52995e-05
		58125	6.31809e-05	58125	6.07967e-05	58125	4.76837e-05	58125	5.00679e-05	58125	3.57628e-05	58125	4.52995e-05	58125	2.26498e-05	58125	2.14577e-05	58125	7.86781e-05	58125	4.29153e-05	58125	5.36442e-05	58125	8.10623e-05	58125	4.17233e-05	58125	2.38419e-05	58125	3.69549e-05	58125	3.21865e-05	58125	2.74181e-05	58125	6.19888e-05	58125	6.4373e-05	58125	7.62939e-05	58125	4.76837e-05	58125	9.05991e-05	58125	0.000112057	58125	1.90735e-05
		58750	2.02656e-05	58750	4.05312e-05	58750	9.53674e-06	58750	8.82149e-05	58750	2.14577e-05	58750	5.48363e-05	58750	3.45707e-05	58750	5.96046e-05	58750	5.24521e-05	58750	4.41074e-05	58750	6.91414e-05	58750	1.43051e-05	58750	5.96046e-05	58750	6.91414e-05	58750	4.76837e-06	58750	2.6226e-05	58750	1.19209e-05	58750	3.69549e-05	58750	3.21865e-05	58750	3.57628e-05	58750	7.51019e-05	58750	4.29153e-05	58750	4.41074e-05	58750	5.96046e-05
		59375	9.53674e-06	59375	2.98023e-05	59375	3.45707e-05	59375	1.19209e-05	59375	5.48363e-05	59375	3.45707e-05	59375	6.67572e-05	59375	2.26498e-05	59375	3.33786e-05	59375	4.05312e-05	59375	6.91414e-05	59375	2.26498e-05	59375	7.86781e-05	59375	3.45707e-05	59375	2.02656e-05	59375	5.84126e-05	59375	4.29153e-05	59375	7.86781e-05	59375	6.31809e-05	59375	4.88758e-05	59375	2.26498e-05	59375	5.60284e-05	59375	2.74181e-05	59375	1.19209e-05
		60000	0.000120401	60000	4.76837e-05	60000	7.86781e-05	60000	4.52995e-05	60000	2.26498e-05	60000	6.31809e-05	60000	9.53674e-06	60000	5.36442e-05	60000	5.72205e-05	60000	1.66893e-05	60000	5.60284e-05	60000	3.45707e-05	60000	8.10623e-05	60000	5.48363e-05	60000	5.24521e-05	60000	6.4373e-05	60000	3.45707e-05	60000	1.66893e-05	60000	5.84126e-05	60000	7.39098e-05	60000	2.14577e-05	60000	5.36442e-05	60000	5.126e-05	60000	6.19888e-05
		60625	4.29153e-05	60625	1.66893e-05	60625	3.69549e-05	60625	7.27177e-05	60625	2.5034e-05	60625	4.05312e-05	60625	3.09944e-05	60625	5.00679e-05	60625	2.74181e-05	60625	4.17233e-05	60625	7.86781e-05	60625	6.91414e-05	60625	5.36442e-05	60625	0.000103712	60625	2.38419e-05	60625	1.43051e-05	60625	5.126e-05	60625	2.02656e-05	60625	5.48363e-05	60625	5.96046e-05	60625	5.00679e-05	60625	3.09944e-05	60625	2.98023e-05	60625	9.65595e-05
		61250	3.45707e-05	61250	3.09944e-05	61250	3.33786e-05	61250	7.51019e-05	61250	1.66893e-05	61250	6.07967e-05	61250	5.126e-05	61250	6.31809e-05	61250	4.17233e-05	61250	5.24521e-05	61250	4.41074e-05	61250	2.02656e-05	61250	1.3113e-05	61250	5.84126e-05	61250	5.126e-05	61250	7.15256e-05	61250	0.000144243	61250	6.31809e-05	61250	1.43051e-05	61250	2.74181e-05	61250	7.15256e-05	61250	5.126e-05	61250	5.24521e-05	61250	6.55651e-05
		61875	6.91414e-05	61875	4.29153e-05	61875	2.02656e-05	61875	8.46386e-05	61875	1.3113e-05	61875	4.76837e-06	61875	4.41074e-05	61875	4.52995e-05	61875	6.79493e-05	61875	5.24521e-05	61875	7.27177e-05	61875	2.38419e-05	61875	2.86102e-05	61875	2.38419e-05	61875	1.54972e-05	61875	4.64916e-05	61875	3.09944e-05	61875	5.84126e-05	61875	4.41074e-05	61875	4.05312e-05	61875	7.7486e-05	61875	2.14577e-05	61875	4.76837e-06	61875	1.19209e-05
		62500	2.26498e-05	62500	4.29153e-05	62500	7.62939e-05	62500	6.07967e-05	62500	4.52995e-05	62500	6.31809e-05	62500	0.00010848	62500	3.57628e-05	62500	1.90735e-05	62500	4.76837e-06	62500	2.14577e-05	62500	0.000116825	62500	6.79493e-05	62500	7.27177e-05	62500	4.17233e-05	62500	4.29153e-05	62500	5.48363e-05	62500	9.17912e-05	62500	3.57628e-05	62500	9.89437e-05	62500	3.33786e-05	62500	2.38419e-05	62500	6.91414e-05	62500	1.54972e-05
		63125	5.00679e-05	63125	5.00679e-05	63125	6.07967e-05	63125	3.21865e-05	63125	5.96046e-06	63125	4.17233e-05	63125	4.88758e-05	63125	1.54972e-05	63125	8.34465e-05	63125	0.000110865	63125	1.19209e-05	63125	1.78814e-05	63125	7.15256e-06	63125	2.74181e-05	63125	0.000101328	63125	3.09944e-05	63125	6.55651e-05	63125	4.76837e-05	63125	7.51019e-05	63125	3.33786e-05	63125	7.39098e-05	63125	5.48363e-05	63125	5.48363e-05	63125	1.66893e-05
		63750	4.76837e-05	63750	5.72205e-05	63750	7.7486e-05	63750	5.84126e-05	63750	0.000110865	63750	2.98023e-05	63750	3.69549e-05	63750	7.86781e-05	63750	9.53674e-05	63750	5.96046e-06	63750	4.64916e-05	63750	5.72205e-05	63750	3.57628e-06	63750	5.84126e-05	63750	6.79493e-05	63750	1.90735e-05	63750	6.79493e-05	63750	6.91414e-05	63750	3.93391e-05	63750	3.8147e-05	63750	1.90735e-05	63750	1.66893e-05	63750	5.126e-05	63750	4.76837e-06
		64375	2.86102e-05	64375	3.45707e-05	64375	1.43051e-05	64375	3.45707e-05	64375	5.84126e-05	64375	1.78814e-05	64375	9.53674e-05	64375	3.69549e-05	64375	3.8147e-05	64375	2.98023e-05	64375	1.54972e-05	64375	7.98702e-05	64375	8.46386e-05	64375	3.09944e-05	64375	5.00679e-05	64375	8.22544e-05	64375	2.5034e-05	64375	5.84126e-05	64375	5.84126e-05	64375	5.72205e-05	64375	9.17912e-05	64375	1.19209e-05	64375	3.93391e-05	64375	5.48363e-05
		65000	3.69549e-05	65000	4.64916e-05	65000	6.07967e-05	65000	3.09944e-05	65000	4.52995e-05	65000	9.53674e-05	65000	4.41074e-05	65000	6.79493e-05	65000	5.24521e-05	65000	6.19888e-05	65000	3.93391e-05	65000	2.02656e-05	65000	6.91414e-05	65000	2.98023e-05	65000	3.8147e-05	65000	5.00679e-05	65000	3.45707e-05	65000	7.39098e-05	65000	1.07288e-05	65000	2.26498e-05	65000	9.05991e-05	65000	5.96046e-05	65000	6.79493e-05	65000	8.46386e-05
		65625	5.84126e-05	65625	0.00010252	65625	5.60284e-05	65625	3.21865e-05	65625	6.31809e-05	65625	5.126e-05	65625	0.000128746	65625	6.31809e-05	65625	3.8147e-05	65625	6.55651e-05	65625	2.02656e-05	65625	2.14577e-05	65625	8.70228e-05	65625	5.24521e-05	65625	3.57628e-05	65625	2.74181e-05	65625	6.4373e-05	65625	4.52995e-05	65625	1.66893e-05	65625	5.48363e-05	65625	7.39098e-05	65625	7.86781e-05	65625	2.6226e-05	65625	3.8147e-05
		66250	4.41074e-05	66250	3.33786e-05	66250	5.84126e-05	66250	2.6226e-05	66250	7.15256e-06	66250	3.57628e-05	66250	3.33786e-05	66250	4.88758e-05	66250	5.48363e-05	66250	5.126e-05	66250	6.79493e-05	66250	0.000121593	66250	5.00679e-05	66250	4.88758e-05	66250	2.14577e-05	66250	7.39098e-05	66250	4.64916e-05	66250	9.53674e-06	66250	3.93391e-05	66250	5.84126e-05	66250	8.46386e-05	66250	4.64916e-05	66250	1.43051e-05	66250	9.17912e-05
		66875	1.3113e-05	66875	5.84126e-05	66875	1.3113e-05	66875	3.93391e-05	66875	3.69549e-05	66875	6.31809e-05	66875	3.57628e-05	66875	3.8147e-05	66875	3.09944e-05	66875	2.98023e-05	66875	8.82149e-05	66875	7.62939e-05	66875	5.96046e-05	66875	2.5034e-05	66875	4.76837e-05	66875	4.05312e-05	66875	4.64916e-05	66875	6.79493e-05	66875	9.05991e-05	66875	6.07967e-05	66875	3.09944e-05	66875	6.91414e-05	66875	6.91414e-05	66875	7.98702e-05
		67500	5.36442e-05	67500	2.26498e-05	67500	2.6226e-05	67500	6.67572e-05	67500	5.36442e-05	67500	1.43051e-05	67500	2.02656e-05	67500	1.90735e-05	67500	5.36442e-05	67500	2.6226e-05	67500	2.6226e-05	67500	4.88758e-05	67500	4.41074e-05	67500	1.78814e-05	67500	3.57628e-05	67500	4.52995e-05	67500	7.39098e-05	67500	2.02656e-05	67500	8.46386e-05	67500	5.96046e-05	67500	4.64916e-05	67500	4.88758e-05	67500	1.90735e-05	67500	7.62939e-05
		68125	8.46386e-05	68125	0.000100136	68125	4.41074e-05	68125	2.5034e-05	68125	7.15256e-06	68125	5.48363e-05	68125	4.41074e-05	68125	5.48363e-05	68125	1.78814e-05	68125	6.4373e-05	68125	1.3113e-05	68125	3.09944e-05	68125	3.57628e-05	68125	2.26498e-05	68125	2.5034e-05	68125	5.60284e-05	68125	2.86102e-05	68125	1.78814e-05	68125	4.88758e-05	68125	8.58307e-05	68125	3.21865e-05	68125	6.4373e-05	68125	5.00679e-05	68125	3.57628e-05
		68750	7.27177e-05	68750	3.57628e-05	68750	5.00679e-05	68750	1.78814e-05	68750	4.76837e-05	68750	2.26498e-05	68750	1.90735e-05	68750	5.126e-05	68750	4.88758e-05	68750	3.69549e-05	68750	6.79493e-05	68750	2.38419e-05	68750	4.41074e-05	68750	2.86102e-05	68750	3.09944e-05	68750	0.000107288	68750	5.36442e-05	68750	9.17912e-05	68750	3.45707e-05	68750	6.67572e-05	68750	4.29153e-05	68750	6.19888e-05	68750	2.86102e-05	68750	6.4373e-05
		69375	3.93391e-05	69375	5.72205e-05	69375	7.15256e-05	69375	8.58307e-05	69375	4.05312e-05	69375	7.86781e-05	69375	1.3113e-05	69375	3.33786e-05	69375	1.90735e-05	69375	0	69375	2.5034e-05	69375	6.19888e-05	69375	6.4373e-05	69375	2.02656e-05	69375	3.69549e-05	69375	1.3113e-05	69375	9.53674e-06	69375	7.27177e-05	69375	4.05312e-05	69375	6.91414e-05	69375	2.86102e-05	69375	0.000132322	69375	3.8147e-05	69375	7.39098e-05
		70000	2.86102e-05	70000	3.33786e-05	70000	4.52995e-05	70000	2.38419e-05	70000	5.48363e-05	70000	5.00679e-05	70000	5.96046e-05	70000	4.76837e-05	70000	2.98023e-05	70000	2.86102e-05	70000	2.02656e-05	70000	2.38419e-05	70000	3.09944e-05	70000	4.52995e-05	70000	8.22544e-05	70000	1.78814e-05	70000	4.88758e-05	70000	6.31809e-05	70000	2.26498e-05	70000	6.91414e-05	70000	3.69549e-05	70000	3.8147e-05	70000	7.7486e-05	70000	0.000120401
		70625	5.24521e-05	70625	5.60284e-05	70625	4.17233e-05	70625	4.76837e-05	70625	5.36442e-05	70625	8.10623e-05	70625	3.21865e-05	70625	4.76837e-05	70625	6.31809e-05	70625	4.17233e-05	70625	0.000100136	70625	7.7486e-05	70625	5.126e-05	70625	3.45707e-05	70625	4.64916e-05	70625	5.84126e-05	70625	2.86102e-05	70625	5.00679e-05	70625	0.00010848	70625	3.45707e-05	70625	2.26498e-05	70625	7.98702e-05	70625	5.126e-05	70625	6.4373e-05
		71250	4.41074e-05	71250	2.26498e-05	71250	2.02656e-05	71250	2.74181e-05	71250	6.79493e-05	71250	6.07967e-05	71250	5.84126e-05	71250	0.000113249	71250	8.22544e-05	71250	8.58307e-05	71250	2.38419e-05	71250	2.98023e-05	71250	8.70228e-05	71250	4.52995e-05	71250	1.43051e-05	71250	1.66893e-05	71250	6.67572e-05	71250	1.78814e-05	71250	6.31809e-05	71250	7.51019e-05	71250	1.3113e-05	71250	9.41753e-05	71250	4.17233e-05	71250	2.5034e-05
		71875	5.48363e-05	71875	3.45707e-05	71875	5.00679e-05	71875	1.07288e-05	71875	1.54972e-05	71875	6.07967e-05	71875	5.126e-05	71875	2.98023e-05	71875	1.43051e-05	71875	5.96046e-05	71875	8.34465e-05	71875	2.74181e-05	71875	5.126e-05	71875	5.00679e-05	71875	7.51019e-05	71875	3.45707e-05	71875	6.31809e-05	71875	9.53674e-06	71875	3.93391e-05	71875	2.74181e-05	71875	4.29153e-05	71875	8.34465e-06	71875	7.03335e-05	71875	1.66893e-05
		72500	2.26498e-05	72500	2.02656e-05	72500	7.27177e-05	72500	4.76837e-05	72500	2.14577e-05	72500	7.27177e-05	72500	5.24521e-05	72500	5.84126e-05	72500	5.00679e-05	72500	6.07967e-05	72500	4.76837e-05	72500	6.07967e-05	72500	4.64916e-05	72500	4.64916e-05	72500	9.53674e-05	72500	2.14577e-05	72500	2.38419e-05	72500	2.26498e-05	72500	8.58307e-05	72500	5.126e-05	72500	1.3113e-05	72500	5.126e-05	72500	8.46386e-05	72500	6.79493e-05
		73125	3.8147e-05	73125	6.31809e-05	73125	4.88758e-05	73125	2.26498e-05	73125	5.60284e-05	73125	9.89437e-05	73125	3.8147e-05	73125	7.15256e-05	73125	4.64916e-05	73125	2.6226e-05	73125	5.48363e-05	73125	3.21865e-05	73125	7.7486e-05	73125	7.62939e-05	73125	4.05312e-05	73125	7.27177e-05	73125	5.60284e-05	73125	2.02656e-05	73125	5.84126e-05	73125	1.3113e-05	73125	1.43051e-05	73125	6.31809e-05	73125	5.96046e-05	73125	2.86102e-05
		73750	3.45707e-05	73750	3.57628e-06	73750	3.09944e-05	73750	3.8147e-05	73750	2.26498e-05	73750	3.33786e-05	73750	3.45707e-05	73750	2.38419e-05	73750	3.09944e-05	73750	5.96046e-05	73750	1.90735e-05	73750	5.84126e-05	73750	3.09944e-05	73750	3.45707e-05	73750	4.52995e-05	73750	6.55651e-05	73750	2.14577e-05	73750	8.46386e-05	73750	2.26498e-05	73750	3.33786e-05	73750	2.86102e-05	73750	7.98702e-05	73750	7.15256e-05	73750	7.03335e-05
		74375	2.74181e-05	74375	4.17233e-05	74375	6.31809e-05	74375	5.00679e-05	74375	4.76837e-06	74375	7.15256e-05	74375	3.8147e-05	74375	3.69549e-05	74375	5.72205e-05	74375	5.48363e-05	74375	3.69549e-05	74375	4.29153e-05	74375	5.24521e-05	74375	6.67572e-05	74375	1.19209e-05	74375	2.74181e-05	74375	0.000157356	74375	2.5034e-05	74375	7.15256e-05	74375	0.000115633	74375	5.96046e-05	74375	2.38419e-06	74375	1.66893e-05	74375	4.17233e-05
		75000	9.29832e-05	75000	3.45707e-05	75000	1.19209e-05	75000	5.96046e-06	75000	6.67572e-05	75000	5.72205e-05	75000	5.24521e-05	75000	2.26498e-05	75000	6.79493e-05	75000	2.26498e-05	75000	4.05312e-05	75000	2.26498e-05	75000	3.09944e-05	75000	3.21865e-05	75000	6.4373e-05	75000	7.7486e-05	75000	6.91414e-05	75000	8.22544e-05	75000	4.52995e-05	75000	9.41753e-05	75000	5.48363e-05	75000	8.34465e-06	75000	4.17233e-05	75000	5.36442e-05
		75625	0.000103712	75625	3.8147e-05	75625	6.19888e-05	75625	3.8147e-05	75625	1.78814e-05	75625	2.5034e-05	75625	4.29153e-05	75625	7.51019e-05	75625	9.05991e-05	75625	6.19888e-05	75625	2.38419e-06	75625	3.33786e-05	75625	4.76837e-05	75625	2.98023e-05	75625	3.33786e-05	75625	0.000101328	75625	5.36442e-05	75625	4.88758e-05	75625	4.05312e-05	75625	7.27177e-05	75625	1.66893e-05	75625	5.48363e-05	75625	4.29153e-05	75625	2.5034e-05
		76250	7.39098e-05	76250	1.43051e-05	76250	3.69549e-05	76250	3.69549e-05	76250	9.29832e-05	76250	4.88758e-05	76250	3.33786e-05	76250	1.3113e-05	76250	7.86781e-05	76250	3.09944e-05	76250	4.05312e-05	76250	2.02656e-05	76250	1.78814e-05	76250	2.38419e-05	76250	4.41074e-05	76250	4.17233e-05	76250	9.29832e-05	76250	3.57628e-05	76250	7.39098e-05	76250	4.05312e-05	76250	1.78814e-05	76250	5.126e-05	76250	3.8147e-05	76250	2.26498e-05
		76875	7.27177e-05	76875	8.70228e-05	76875	3.21865e-05	76875	1.19209e-05	76875	7.62939e-05	76875	8.10623e-05	76875	1.90735e-05	76875	4.17233e-05	76875	5.60284e-05	76875	9.53674e-05	76875	5.36442e-05	76875	6.07967e-05	76875	3.69549e-05	76875	2.74181e-05	76875	7.03335e-05	76875	4.17233e-05	76875	8.82149e-05	76875	3.45707e-05	76875	6.91414e-05	76875	2.02656e-05	76875	2.38419e-05	76875	9.05991e-05	76875	2.5034e-05	76875	7.03335e-05
		77500	4.76837e-06	77500	3.45707e-05	77500	4.41074e-05	77500	2.02656e-05	77500	3.93391e-05	77500	6.4373e-05	77500	2.98023e-05	77500	2.02656e-05	77500	6.91414e-05	77500	2.5034e-05	77500	2.74181e-05	77500	3.93391e-05	77500	3.93391e-05	77500	9.53674e-06	77500	8.46386e-05	77500	2.02656e-05	77500	5.126e-05	77500	3.57628e-05	77500	3.57628e-05	77500	7.03335e-05	77500	4.76837e-05	77500	7.39098e-05	77500	3.09944e-05	77500	6.07967e-05
		78125	3.57628e-05	78125	2.6226e-05	78125	1.54972e-05	78125	7.39098e-05	78125	2.6226e-05	78125	6.07967e-05	78125	5.60284e-05	78125	7.98702e-05	78125	8.10623e-05	78125	0.000114441	78125	2.6226e-05	78125	5.72205e-05	78125	1.90735e-05	78125	1.54972e-05	78125	2.86102e-05	78125	6.91414e-05	78125	7.86781e-05	78125	3.21865e-05	78125	5.84126e-05	78125	6.79493e-05	78125	4.05312e-05	78125	2.98023e-05	78125	1.3113e-05	78125	5.24521e-05
		78750	8.10623e-05	78750	1.78814e-05	78750	2.86102e-05	78750	6.31809e-05	78750	3.45707e-05	78750	2.98023e-05	78750	2.86102e-05	78750	4.52995e-05	78750	5.72205e-05	78750	5.84126e-05	78750	4.76837e-05	78750	3.57628e-05	78750	3.45707e-05	78750	4.76837e-05	78750	6.19888e-05	78750	5.126e-05	78750	7.62939e-05	78750	8.9407e-05	78750	4.17233e-05	78750	4.64916e-05	78750	5.84126e-05	78750	5.96046e-05	78750	3.57628e-05	78750	3.8147e-05
		79375	2.02656e-05	79375	4.41074e-05	79375	2.5034e-05	79375	3.09944e-05	79375	6.31809e-05	79375	3.8147e-05	79375	2.74181e-05	79375	3.33786e-05	79375	7.39098e-05	79375	1.54972e-05	79375	5.72205e-05	79375	6.19888e-05	79375	3.57628e-06	79375	0.000100136	79375	6.4373e-05	79375	8.70228e-05	79375	0.000126362	79375	6.91414e-05	79375	4.64916e-05	79375	1.54972e-05	79375	8.46386e-05	79375	6.4373e-05	79375	2.86102e-05	79375	5.60284e-05
		80000	4.05312e-05	80000	5.84126e-05	80000	3.93391e-05	80000	6.91414e-05	80000	1.43051e-05	80000	7.62939e-05	80000	4.29153e-05	80000	5.36442e-05	80000	6.07967e-05	80000	2.98023e-05	80000	8.34465e-06	80000	4.52995e-05	80000	3.09944e-05	80000	5.96046e-05	80000	9.65595e-05	80000	4.29153e-05	80000	5.24521e-05	80000	6.4373e-05	80000	1.43051e-05	80000	0.000121593	80000	8.46386e-05	80000	3.45707e-05	80000	5.36442e-05	80000	2.86102e-05
		80625	5.60284e-05	80625	5.36442e-05	80625	6.67572e-05	80625	2.74181e-05	80625	5.48363e-05	80625	2.6226e-05	80625	2.14577e-05	80625	1.78814e-05	80625	3.45707e-05	80625	5.96046e-06	80625	0.000101328	80625	3.57628e-05	80625	8.34465e-06	80625	6.79493e-05	80625	3.45707e-05	80625	4.41074e-05	80625	3.57628e-06	80625	5.60284e-05	80625	1.90735e-05	80625	0.000104904	80625	7.27177e-05	80625	2.14577e-05	80625	2.26498e-05	80625	7.7486e-05
		81250	4.05312e-05	81250	2.98023e-05	81250	6.4373e-05	81250	2.38419e-05	81250	2.26498e-05	81250	3.69549e-05	81250	4.41074e-05	81250	4.76837e-05	81250	4.17233e-05	81250	3.93391e-05	81250	1.07288e-05	81250	6.31809e-05	81250	5.60284e-05	81250	6.4373e-05	81250	1.19209e-05	81250	2.38419e-05	81250	5.24521e-05	81250	4.64916e-05	81250	6.55651e-05	81250	8.70228e-05	81250	3.33786e-05	81250	2.5034e-05	81250	4.17233e-05	81250	4.52995e-05
		81875	1.43051e-05	81875	5.60284e-05	81875	5.96046e-06	81875	7.15256e-05	81875	6.07967e-05	81875	2.5034e-05	81875	7.98702e-05	81875	9.89437e-05	81875	0.000120401	81875	7.15256e-06	81875	3.09944e-05	81875	6.4373e-05	81875	7.03335e-05	81875	4.64916e-05	81875	6.67572e-05	81875	3.57628e-05	81875	2.86102e-05	81875	2.86102e-05	81875	3.21865e-05	81875	5.126e-05	81875	4.41074e-05	81875	9.65595e-05	81875	6.19888e-05	81875	3.45707e-05
		82500	1.43051e-05	82500	9.65595e-05	82500	4.41074e-05	82500	7.7486e-05	82500	5.126e-05	82500	5.72205e-05	82500	4.41074e-05	82500	6.07967e-05	82500	5.96046e-06	82500	1.66893e-05	82500	2.38419e-05	82500	8.10623e-05	82500	1.07288e-05	82500	7.03335e-05	82500	7.03335e-05	82500	2.98023e-05	82500	6.91414e-05	82500	6.79493e-05	82500	0.00012517	82500	7.62939e-05	82500	3.93391e-05	82500	3.57628e-05	82500	2.6226e-05	82500	2.6226e-05
		83125	5.84126e-05	83125	5.96046e-05	83125	3.8147e-05	83125	4.17233e-05	83125	7.15256e-05	83125	3.21865e-05	83125	4.76837e-05	83125	3.57628e-05	83125	2.02656e-05	83125	4.52995e-05	83125	4.76837e-05	83125	9.65595e-05	83125	3.33786e-05	83125	2.38419e-05	83125	6.55651e-05	83125	5.00679e-05	83125	2.26498e-05	83125	1.90735e-05	83125	3.09944e-05	83125	2.14577e-05	83125	9.53674e-06	83125	7.86781e-05	83125	3.33786e-05	83125	4.88758e-05
		83750	1.90735e-05	83750	3.21865e-05	83750	5.48363e-05	83750	3.33786e-05	83750	5.24521e-05	83750	2.98023e-05	83750	5.126e-05	83750	9.53674e-06	83750	4.76837e-05	83750	5.96046e-06	83750	4.17233e-05	83750	3.45707e-05	83750	2.74181e-05	83750	4.64916e-05	83750	7.62939e-05	83750	2.14577e-05	83750	4.64916e-05	83750	9.29832e-05	83750	1.66893e-05	83750	8.58307e-05	83750	7.7486e-05	83750	2.14577e-05	83750	7.39098e-05	83750	5.24521e-05
		84375	3.33786e-05	84375	1.78814e-05	84375	5.24521e-05	84375	6.31809e-05	84375	2.5034e-05	84375	5.72205e-05	84375	1.07288e-05	84375	5.96046e-06	84375	5.96046e-05	84375	0.00010848	84375	9.53674e-06	84375	1.54972e-05	84375	5.72205e-05	84375	3.69549e-05	84375	6.19888e-05	84375	2.26498e-05	84375	3.21865e-05	84375	9.41753e-05	84375	6.31809e-05	84375	9.29832e-05	84375	4.52995e-05	84375	3.93391e-05	84375	6.07967e-05	84375	4.17233e-05
		85000	2.5034e-05	85000	8.34465e-06	85000	8.58307e-05	85000	4.17233e-05	85000	3.93391e-05	85000	5.24521e-05	85000	3.45707e-05	85000	4.17233e-05	85000	6.19888e-05	85000	3.69549e-05	85000	5.48363e-05	85000	2.6226e-05	85000	2.5034e-05	85000	7.15256e-05	85000	5.48363e-05	85000	3.33786e-05	85000	6.31809e-05	85000	8.70228e-05	85000	8.34465e-06	85000	5.24521e-05	85000	3.8147e-05	85000	5.24521e-05	85000	3.69549e-05	85000	4.64916e-05
		85625	3.69549e-05	85625	6.55651e-05	85625	6.79493e-05	85625	6.31809e-05	85625	9.89437e-05	85625	9.05991e-05	85625	7.62939e-05	85625	8.9407e-05	85625	6.07967e-05	85625	1.78814e-05	85625	3.21865e-05	85625	0.000103712	85625	4.05312e-05	85625	3.09944e-05	85625	3.8147e-05	85625	7.27177e-05	85625	2.02656e-05	85625	5.84126e-05	85625	7.51019e-05	85625	6.07967e-05	85625	2.38419e-05	85625	4.52995e-05	85625	3.57628e-05	85625	5.96046e-05
		86250	3.93391e-05	86250	6.31809e-05	86250	6.19888e-05	86250	5.48363e-05	86250	5.48363e-05	86250	1.66893e-05	86250	8.10623e-05	86250	5.24521e-05	86250	5.84126e-05	86250	9.89437e-05	86250	3.8147e-05	86250	6.07967e-05	86250	2.98023e-05	86250	5.36442e-05	86250	1.78814e-05	86250	8.10623e-05	86250	3.21865e-05	86250	7.98702e-05	86250	5.84126e-05	86250	5.60284e-05	86250	7.03335e-05	86250	6.07967e-05	86250	2.02656e-05	86250	1.43051e-05
		86875	2.38419e-06	86875	3.57628e-05	86875	1.78814e-05	86875	5.72205e-05	86875	7.03335e-05	86875	5.84126e-05	86875	9.05991e-05	86875	4.64916e-05	86875	4.05312e-05	86875	6.79493e-05	86875	2.5034e-05	86875	7.15256e-05	86875	4.05312e-05	86875	2.02656e-05	86875	4.41074e-05	86875	4.41074e-05	86875	7.27177e-05	86875	5.84126e-05	86875	3.8147e-05	86875	0.000103712	86875	4.64916e-05	86875	9.77516e-05	86875	6.07967e-05	86875	1.90735e-05
		87500	3.93391e-05	87500	5.84126e-05	87500	2.38419e-05	87500	4.88758e-05	87500	8.46386e-05	87500	6.67572e-05	87500	5.24521e-05	87500	5.72205e-05	87500	8.58307e-05	87500	9.89437e-05	87500	2.5034e-05	87500	2.38419e-05	87500	3.69549e-05	87500	5.24521e-05	87500	2.98023e-05	87500	2.14577e-05	87500	4.17233e-05	87500	7.7486e-05	87500	4.29153e-05	87500	4.41074e-05	87500	3.69549e-05	87500	6.19888e-05	87500	2.98023e-05	87500	2.6226e-05
		88125	4.05312e-05	88125	4.05312e-05	88125	3.21865e-05	88125	5.126e-05	88125	6.67572e-05	88125	4.29153e-05	88125	3.09944e-05	88125	6.79493e-05	88125	0.000101328	88125	4.17233e-05	88125	3.69549e-05	88125	3.69549e-05	88125	7.27177e-05	88125	2.02656e-05	88125	8.70228e-05	88125	2.26498e-05	88125	1.19209e-05	88125	4.88758e-05	88125	6.07967e-05	88125	5.48363e-05	88125	5.126e-05	88125	5.48363e-05	88125	3.45707e-05	88125	7.15256e-06
		88750	7.15256e-05	88750	3.09944e-05	88750	1.3113e-05	88750	5.36442e-05	88750	9.65595e-05	88750	3.45707e-05	88750	8.34465e-05	88750	5.00679e-05	88750	4.64916e-05	88750	1.54972e-05	88750	5.36442e-05	88750	3.8147e-05	88750	3.93391e-05	88750	2.86102e-05	88750	1.90735e-05	88750	5.24521e-05	88750	7.51019e-05	88750	3.69549e-05	88750	2.98023e-05	88750	5.96046e-05	88750	4.17233e-05	88750	1.43051e-05	88750	6.91414e-05	88750	5.00679e-05
		89375	2.14577e-05	89375	5.126e-05	89375	6.31809e-05	89375	3.33786e-05	89375	3.57628e-05	89375	5.00679e-05	89375	0.00010848	89375	1.43051e-05	89375	2.26498e-05	89375	8.70228e-05	89375	5.96046e-05	89375	0.000121593	89375	4.29153e-05	89375	2.6226e-05	89375	6.67572e-05	89375	2.98023e-05	89375	5.72205e-05	89375	6.4373e-05	89375	5.00679e-05	89375	7.86781e-05	89375	4.76837e-05	89375	5.96046e-06	89375	5.48363e-05	89375	1.43051e-05
		90000	1.3113e-05	90000	1.90735e-05	90000	2.38419e-06	90000	7.39098e-05	90000	4.41074e-05	90000	3.09944e-05	90000	4.41074e-05	90000	3.93391e-05	90000	3.09944e-05	90000	7.27177e-05	90000	5.96046e-05	90000	5.36442e-05	90000	3.33786e-05	90000	4.52995e-05	90000	5.60284e-05	90000	5.48363e-05	90000	7.15256e-06	90000	4.76837e-05	90000	5.84126e-05	90000	2.6226e-05	90000	3.09944e-05	90000	4.88758e-05	90000	3.69549e-05	90000	3.09944e-05
		90625	7.39098e-05	90625	1.07288e-05	90625	3.09944e-05	90625	1.90735e-05	90625	7.62939e-05	90625	6.55651e-05	90625	1.66893e-05	90625	1.78814e-05	90625	7.39098e-05	90625	4.64916e-05	90625	5.48363e-05	90625	1.90735e-05	90625	7.51019e-05	90625	5.96046e-05	90625	5.48363e-05	90625	5.48363e-05	90625	4.76837e-06	90625	1.90735e-05	90625	6.79493e-05	90625	5.00679e-05	90625	2.02656e-05	90625	3.09944e-05	90625	6.4373e-05	90625	6.07967e-05
		91250	4.17233e-05	91250	8.46386e-05	91250	4.52995e-05	91250	2.02656e-05	91250	5.60284e-05	91250	5.00679e-05	91250	7.27177e-05	91250	8.82149e-05	91250	7.03335e-05	91250	4.88758e-05	91250	7.03335e-05	91250	0.000115633	91250	2.86102e-05	91250	1.66893e-05	91250	9.65595e-05	91250	5.00679e-05	91250	6.07967e-05	91250	4.17233e-05	91250	5.126e-05	91250	5.126e-05	91250	2.14577e-05	91250	4.64916e-05	91250	2.38419e-05	91250	5.00679e-05
		91875	2.38419e-05	91875	1.3113e-05	91875	3.09944e-05	91875	4.05312e-05	91875	3.69549e-05	91875	2.74181e-05	91875	7.98702e-05	91875	7.03335e-05	91875	6.67572e-05	91875	4.64916e-05	91875	5.96046e-05	91875	2.5034e-05	91875	0.000114441	91875	3.45707e-05	91875	4.76837e-05	91875	7.62939e-05	91875	3.45707e-05	91875	5.48363e-05	91875	7.62939e-05	91875	0.000100136	91875	4.41074e-05	91875	3.69549e-05	91875	4.88758e-05	91875	1.54972e-05
		92500	8.34465e-05	92500	4.88758e-05	92500	3.45707e-05	92500	7.86781e-05	92500	6.79493e-05	92500	4.41074e-05	92500	5.48363e-05	92500	5.96046e-05	92500	7.7486e-05	92500	5.96046e-05	92500	4.64916e-05	92500	8.34465e-05	92500	7.15256e-05	92500	0.000103712	92500	1.43051e-05	92500	2.86102e-05	92500	9.29832e-05	92500	8.46386e-05	92500	0.00010252	92500	1.54972e-05	92500	4.76837e-05	92500	1.66893e-05	92500	6.4373e-05	92500	5.72205e-05
		93125	7.15256e-05	93125	5.36442e-05	93125	1.78814e-05	93125	1.90735e-05	93125	6.31809e-05	93125	0.000100136	93125	5.96046e-05	93125	8.70228e-05	93125	3.33786e-05	93125	4.41074e-05	93125	5.48363e-05	93125	3.57628e-05	93125	3.21865e-05	93125	2.26498e-05	93125	5.84126e-05	93125	3.09944e-05	93125	4.17233e-05	93125	8.46386e-05	93125	5.36442e-05	93125	2.38419e-05	93125	6.67572e-05	93125	5.72205e-05	93125	4.05312e-05	93125	6.55651e-05
		93750	9.53674e-06	93750	1.3113e-05	93750	3.69549e-05	93750	4.52995e-05	93750	2.14577e-05	93750	2.86102e-05	93750	4.52995e-05	93750	2.26498e-05	93750	0.000112057	93750	4.17233e-05	93750	2.38419e-05	93750	1.78814e-05	93750	4.88758e-05	93750	1.3113e-05	93750	1.43051e-05	93750	6.55651e-05	93750	3.09944e-05	93750	4.29153e-05	93750	2.86102e-05	93750	4.64916e-05	93750	1.66893e-05	93750	5.126e-05	93750	3.45707e-05	93750	2.6226e-05
		94375	9.53674e-05	94375	6.79493e-05	94375	6.19888e-05	94375	6.67572e-05	94375	4.52995e-05	94375	6.31809e-05	94375	2.38419e-05	94375	1.43051e-05	94375	7.7486e-05	94375	9.77516e-05	94375	2.5034e-05	94375	3.8147e-05	94375	2.74181e-05	94375	9.77516e-05	94375	3.21865e-05	94375	2.02656e-05	94375	4.17233e-05	94375	2.02656e-05	94375	4.88758e-05	94375	5.36442e-05	94375	2.02656e-05	94375	6.55651e-05	94375	4.05312e-05	94375	4.76837e-05
		95000	4.17233e-05	95000	5.24521e-05	95000	1.19209e-05	95000	6.55651e-05	95000	5.36442e-05	95000	2.5034e-05	95000	7.86781e-05	95000	4.52995e-05	95000	2.26498e-05	95000	9.53674e-06	95000	2.6226e-05	95000	3.09944e-05	95000	4.29153e-05	95000	1.54972e-05	95000	4.76837e-05	95000	2.14577e-05	95000	1.43051e-05	95000	4.52995e-05	95000	8.9407e-05	95000	2.14577e-05	95000	0.00012517	95000	7.15256e-05	95000	3.93391e-05	95000	7.51019e-05
		95625	5.60284e-05	95625	2.74181e-05	95625	9.77516e-05	95625	8.9407e-05	95625	6.19888e-05	95625	5.48363e-05	95625	4.05312e-05	95625	0.000116825	95625	6.4373e-05	95625	6.55651e-05	95625	2.98023e-05	95625	2.26498e-05	95625	4.41074e-05	95625	7.15256e-05	95625	2.98023e-05	95625	2.86102e-05	95625	4.76837e-05	95625	3.33786e-05	95625	4.17233e-05	95625	0.000104904	95625	1.78814e-05	95625	3.69549e-05	95625	6.07967e-05	95625	7.7486e-05
		96250	5.96046e-05	96250	3.57628e-05	96250	5.84126e-05	96250	4.17233e-05	96250	4.52995e-05	96250	1.07288e-05	96250	6.31809e-05	96250	5.96046e-06	96250	1.90735e-05	96250	5.00679e-05	96250	5.48363e-05	96250	3.57628e-05	96250	3.93391e-05	96250	5.126e-05	96250	0.000106096	96250	3.45707e-05	96250	7.39098e-05	96250	2.38419e-05	96250	4.88758e-05	96250	7.15256e-05	96250	4.05312e-05	96250	2.74181e-05	96250	0.000104904	96250	4.17233e-05
		96875	5.48363e-05	96875	3.21865e-05	96875	5.36442e-05	96875	0.000106096	96875	4.76837e-05	96875	2.02656e-05	96875	7.7486e-05	96875	5.60284e-05	96875	3.09944e-05	96875	3.8147e-05	96875	4.88758e-05	96875	2.74181e-05	96875	2.74181e-05	96875	2.98023e-05	96875	3.93391e-05	96875	1.19209e-05	96875	4.88758e-05	96875	0	96875	4.17233e-05	96875	7.62939e-05	96875	3.33786e-05	96875	7.03335e-05	96875	5.00679e-05	96875	6.4373e-05
		97500	5.00679e-05	97500	5.96046e-06	97500	5.48363e-05	97500	3.33786e-05	97500	6.55651e-05	97500	7.86781e-05	97500	4.05312e-05	97500	4.05312e-05	97500	5.24521e-05	97500	4.76837e-05	97500	4.52995e-05	97500	2.02656e-05	97500	2.02656e-05	97500	5.84126e-05	97500	6.67572e-05	97500	6.31809e-05	97500	5.72205e-05	97500	1.07288e-05	97500	2.6226e-05	97500	2.98023e-05	97500	0.000114441	97500	2.26498e-05	97500	1.07288e-05	97500	6.91414e-05
		98125	4.29153e-05	98125	6.79493e-05	98125	9.77516e-05	98125	5.60284e-05	98125	7.15256e-05	98125	2.98023e-05	98125	5.36442e-05	98125	3.09944e-05	98125	0.000109673	98125	5.72205e-05	98125	2.14577e-05	98125	4.76837e-06	98125	4.88758e-05	98125	4.29153e-05	98125	8.34465e-06	98125	3.33786e-05	98125	3.45707e-05	98125	3.45707e-05	98125	5.00679e-05	98125	5.126e-05	98125	5.48363e-05	98125	0.000112057	98125	5.60284e-05	98125	9.65595e-05
		98750	2.14577e-05	98750	3.69549e-05	98750	4.41074e-05	98750	4.52995e-05	98750	3.45707e-05	98750	1.66893e-05	98750	1.43051e-05	98750	7.86781e-05	98750	5.24521e-05	98750	3.93391e-05	98750	7.27177e-05	98750	2.74181e-05	98750	5.126e-05	98750	4.17233e-05	98750	4.17233e-05	98750	2.26498e-05	98750	2.14577e-05	98750	6.55651e-05	98750	0.000100136	98750	5.60284e-05	98750	6.07967e-05	98750	5.24521e-05	98750	4.29153e-05	98750	2.5034e-05
		99375	2.6226e-05	99375	2.98023e-05	99375	3.69549e-05	99375	4.52995e-05	99375	5.84126e-05	99375	6.4373e-05	99375	6.19888e-05	99375	6.4373e-05	99375	1.43051e-05	99375	0.000118017	99375	6.31809e-05	99375	5.48363e-05	99375	5.84126e-05	99375	2.5034e-05	99375	5.00679e-05	99375	3.93391e-05	99375	5.126e-05	99375	6.91414e-05	99375	1.78814e-05	99375	1.54972e-05	99375	4.76837e-05	99375	1.66893e-05	99375	5.36442e-05	99375	4.41074e-05
		100000	3.69549e-05	100000	5.24521e-05	100000	1.78814e-05	100000	2.98023e-05	100000	3.21865e-05	100000	6.91414e-05	100000	7.86781e-05	100000	2.6226e-05	100000	3.33786e-05	100000	8.34465e-06	100000	7.86781e-05	100000	6.4373e-05	100000	4.17233e-05	100000	2.86102e-05	100000	5.36442e-05	100000	5.72205e-05	100000	5.126e-05	100000	0.000100136	100000	7.03335e-05	100000	9.53674e-06	100000	6.79493e-05	100000	9.89437e-05	100000	4.88758e-05	100000	4.88758e-05
		100625	8.46386e-05	100625	3.57628e-05	100625	8.70228e-05	100625	5.96046e-05	100625	3.93391e-05	100625	5.48363e-05	100625	9.89437e-05	100625	5.96046e-05	100625	9.89437e-05	100625	4.29153e-05	100625	4.76837e-05	100625	7.03335e-05	100625	7.15256e-06	100625	1.78814e-05	100625	5.126e-05	100625	7.62939e-05	100625	1.54972e-05	100625	3.57628e-05	100625	0.000160933	100625	0.00014782	100625	6.19888e-05	100625	7.62939e-05	100625	8.70228e-05	100625	5.36442e-05
		101250	9.65595e-05	101250	9.29832e-05	101250	5.72205e-05	101250	5.72205e-05	101250	6.79493e-05	101250	4.88758e-05	101250	2.14577e-05	101250	6.55651e-05	101250	1.78814e-05	101250	8.22544e-05	101250	5.84126e-05	101250	1.78814e-05	101250	5.84126e-05	101250	1.19209e-06	101250	7.51019e-05	101250	7.51019e-05	101250	2.98023e-05	101250	3.8147e-05	101250	2.38419e-05	101250	2.5034e-05	101250	1.54972e-05	101250	3.33786e-05	101250	5.84126e-05	101250	9.65595e-05
		101875	3.21865e-05	101875	5.96046e-05	101875	1.66893e-05	101875	3.33786e-05	101875	2.98023e-05	101875	8.58307e-05	101875	2.6226e-05	101875	0.000100136	101875	5.36442e-05	101875	9.53674e-05	101875	0.000120401	101875	2.14577e-05	101875	8.34465e-06	101875	3.45707e-05	101875	2.14577e-05	101875	6.67572e-05	101875	7.51019e-05	101875	5.72205e-05	101875	9.29832e-05	101875	3.57628e-06	101875	1.90735e-05	101875	6.4373e-05	101875	3.8147e-05	101875	7.15256e-05
		102500	4.17233e-05	102500	4.76837e-05	102500	3.57628e-05	102500	6.31809e-05	102500	9.05991e-05	102500	3.09944e-05	102500	5.00679e-05	102500	9.53674e-06	102500	0.000112057	102500	1.43051e-05	102500	2.74181e-05	102500	6.4373e-05	102500	3.57628e-05	102500	1.78814e-05	102500	2.98023e-05	102500	5.00679e-05	102500	4.29153e-05	102500	5.00679e-05	102500	2.86102e-05	102500	6.79493e-05	102500	7.98702e-05	102500	4.64916e-05	102500	1.54972e-05	102500	9.41753e-05
		103125	3.21865e-05	103125	3.33786e-05	103125	2.02656e-05	103125	4.17233e-05	103125	9.89437e-05	103125	4.52995e-05	103125	3.45707e-05	103125	4.05312e-05	103125	8.82149e-05	103125	5.24521e-05	103125	2.02656e-05	103125	3.33786e-05	103125	4.17233e-05	103125	5.36442e-05	103125	6.91414e-05	103125	5.96046e-05	103125	6.4373e-05	103125	5.00679e-05	103125	4.76837e-05	103125	1.78814e-05	103125	7.15256e-06	103125	6.31809e-05	103125	2.86102e-05	103125	2.02656e-05
		103750	7.39098e-05	103750	2.74181e-05	103750	4.29153e-05	103750	4.88758e-05	103750	2.98023e-05	103750	4.29153e-05	103750	1.43051e-05	103750	2.6226e-05	103750	6.07967e-05	103750	3.8147e-05	103750	4.52995e-05	103750	1.78814e-05	103750	9.53674e-06	103750	1.78814e-05	103750	8.58307e-05	103750	0.000110865	103750	3.8147e-05	103750	2.38419e-05	103750	6.19888e-05	103750	4.29153e-05	103750	2.86102e-05	103750	7.03335e-05	103750	8.70228e-05	103750	8.58307e-05
		104375	4.29153e-05	104375	5.126e-05	104375	3.09944e-05	104375	6.07967e-05	104375	1.78814e-05	104375	6.79493e-05	104375	4.17233e-05	104375	4.52995e-05	104375	7.7486e-05	104375	4.52995e-05	104375	1.90735e-05	104375	0.000110865	104375	2.26498e-05	104375	6.79493e-05	104375	6.91414e-05	104375	2.26498e-05	104375	2.38419e-05	104375	6.31809e-05	104375	7.98702e-05	104375	8.70228e-05	104375	5.96046e-05	104375	4.64916e-05	104375	7.62939e-05	104375	4.29153e-05
		105000	7.86781e-05	105000	4.29153e-05	105000	6.31809e-05	105000	5.72205e-05	105000	7.98702e-05	105000	5.00679e-05	105000	5.96046e-05	105000	1.66893e-05	105000	7.39098e-05	105000	4.05312e-05	105000	5.60284e-05	105000	8.70228e-05	105000	8.34465e-06	105000	1.43051e-05	105000	4.64916e-05	105000	5.36442e-05	105000	5.24521e-05	105000	8.10623e-05	105000	1.3113e-05	105000	0.000107288	105000	6.07967e-05	105000	1.66893e-05	105000	2.5034e-05	105000	9.53674e-06
		105625	3.09944e-05	105625	5.36442e-05	105625	5.126e-05	105625	1.43051e-05	105625	1.78814e-05	105625	5.96046e-06	105625	5.96046e-05	105625	4.52995e-05	105625	9.65595e-05	105625	5.00679e-05	105625	3.69549e-05	105625	2.6226e-05	105625	7.7486e-05	105625	6.4373e-05	105625	4.64916e-05	105625	5.36442e-05	105625	7.03335e-05	105625	1.78814e-05	105625	4.64916e-05	105625	3.57628e-05	105625	2.26498e-05	105625	4.29153e-05	105625	5.24521e-05	105625	1.78814e-05
		106250	4.17233e-05	106250	1.54972e-05	106250	3.69549e-05	106250	7.86781e-05	106250	4.52995e-05	106250	1.90735e-05	106250	5.00679e-05	106250	3.57628e-05	106250	1.78814e-05	106250	1.66893e-05	106250	5.36442e-05	106250	5.72205e-05	106250	3.09944e-05	106250	5.00679e-05	106250	3.57628e-05	106250	5.00679e-05	106250	0.000104904	106250	5.00679e-05	106250	2.38419e-05	106250	9.41753e-05	106250	3.45707e-05	106250	3.45707e-05	106250	7.39098e-05	106250	2.5034e-05
		106875	1.54972e-05	106875	7.98702e-05	106875	6.31809e-05	106875	1.54972e-05	106875	3.57628e-05	106875	5.72205e-05	106875	7.62939e-05	106875	7.39098e-05	106875	4.88758e-05	106875	4.29153e-05	106875	9.53674e-06	106875	3.09944e-05	106875	8.58307e-05	106875	3.93391e-05	106875	5.60284e-05	106875	6.4373e-05	106875	5.72205e-05	106875	4.88758e-05	106875	9.05991e-05	106875	5.24521e-05	106875	9.17912e-05	106875	5.00679e-05	106875	8.70228e-05	106875	2.5034e-05
		107500	9.05991e-05	107500	4.88758e-05	107500	7.27177e-05	107500	6.07967e-05	107500	1.43051e-05	107500	6.79493e-05	107500	3.93391e-05	107500	4.64916e-05	107500	0.000109673	107500	0.000106096	107500	4.64916e-05	107500	3.21865e-05	107500	4.88758e-05	107500	3.93391e-05	107500	1.43051e-05	107500	5.60284e-05	107500	5.36442e-05	107500	8.22544e-05	107500	1.54972e-05	107500	5.24521e-05	107500	2.6226e-05	107500	7.51019e-05	107500	4.17233e-05	107500	8.58307e-05
		108125	7.7486e-05	108125	9.53674e-06	108125	3.69549e-05	108125	4.88758e-05	108125	6.19888e-05	108125	3.93391e-05	108125	4.17233e-05	108125	5.24521e-05	108125	4.29153e-05	108125	6.91414e-05	108125	7.15256e-05	108125	5.24521e-05	108125	9.05991e-05	108125	7.39098e-05	108125	3.69549e-05	108125	6.55651e-05	108125	5.126e-05	108125	2.26498e-05	108125	7.7486e-05	108125	8.58307e-05	108125	2.86102e-05	108125	1.90735e-05	108125	1.66893e-05	108125	9.41753e-05
		108750	5.00679e-05	108750	5.126e-05	108750	3.93391e-05	108750	2.74181e-05	108750	6.91414e-05	108750	5.72205e-05	108750	8.9407e-05	108750	1.3113e-05	108750	2.38419e-05	108750	0.000113249	108750	4.76837e-05	108750	5.36442e-05	108750	4.17233e-05	108750	8.34465e-05	108750	5.48363e-05	108750	5.60284e-05	108750	6.91414e-05	108750	3.21865e-05	108750	4.29153e-05	108750	3.69549e-05	108750	1.07288e-05	108750	1.90735e-05	108750	1.07288e-05	108750	1.78814e-05
		109375	0.000122786	109375	2.02656e-05	109375	1.90735e-05	109375	3.57628e-05	109375	2.38419e-05	109375	9.53674e-06	109375	7.51019e-05	109375	1.19209e-05	109375	5.36442e-05	109375	2.86102e-05	109375	7.7486e-05	109375	6.91414e-05	109375	4.05312e-05	109375	5.00679e-05	109375	2.02656e-05	109375	1.19209e-05	109375	0.000118017	109375	4.41074e-05	109375	9.17912e-05	109375	4.41074e-05	109375	3.45707e-05	109375	7.7486e-05	109375	5.24521e-05	109375	5.126e-05
		110000	7.86781e-05	110000	3.21865e-05	110000	2.6226e-05	110000	5.126e-05	110000	1.90735e-05	110000	1.54972e-05	110000	2.6226e-05	110000	1.78814e-05	110000	5.00679e-05	110000	1.90735e-05	110000	6.4373e-05	110000	4.64916e-05	110000	3.69549e-05	110000	5.126e-05	110000	2.02656e-05	110000	6.07967e-05	110000	4.05312e-05	110000	6.07967e-05	110000	5.24521e-05	110000	9.05991e-05	110000	5.24521e-05	110000	4.17233e-05	110000	2.02656e-05	110000	2.86102e-05
		110625	6.91414e-05	110625	2.26498e-05	110625	1.66893e-05	110625	7.27177e-05	110625	4.76837e-05	110625	1.90735e-05	110625	6.07967e-05	110625	7.98702e-05	110625	2.14577e-05	110625	2.86102e-05	110625	7.39098e-05	110625	9.53674e-06	110625	6.19888e-05	110625	2.14577e-05	110625	2.5034e-05	110625	7.39098e-05	110625	2.14577e-05	110625	2.26498e-05	110625	3.57628e-05	110625	2.5034e-05	110625	9.89437e-05	110625	6.67572e-05	110625	2.14577e-05	110625	2.26498e-05
		111250	3.21865e-05	111250	5.48363e-05	111250	4.52995e-05	111250	5.00679e-05	111250	2.26498e-05	111250	1.90735e-05	111250	2.5034e-05	111250	4.64916e-05	111250	2.02656e-05	111250	3.09944e-05	111250	5.00679e-05	111250	1.43051e-05	111250	1.3113e-05	111250	2.6226e-05	111250	3.57628e-05	111250	5.24521e-05	111250	2.02656e-05	111250	2.02656e-05	111250	5.36442e-05	111250	5.36442e-05	111250	7.03335e-05	111250	5.48363e-05	111250	2.6226e-05	111250	4.05312e-05
		111875	8.46386e-05	111875	8.70228e-05	111875	1.78814e-05	111875	2.02656e-05	111875	2.38419e-05	111875	7.27177e-05	111875	1.54972e-05	111875	2.02656e-05	111875	9.89437e-05	111875	6.07967e-05	111875	6.4373e-05	111875	8.82149e-05	111875	4.41074e-05	111875	5.126e-05	111875	2.98023e-05	111875	4.64916e-05	111875	3.57628e-06	111875	0.000127554	111875	4.05312e-05	111875	3.93391e-05	111875	6.07967e-05	111875	7.15256e-05	111875	3.45707e-05	111875	8.34465e-05
		112500	5.00679e-05	112500	3.21865e-05	112500	3.09944e-05	112500	6.19888e-05	112500	3.93391e-05	112500	8.82149e-05	112500	5.48363e-05	112500	7.51019e-05	112500	4.64916e-05	112500	4.29153e-05	112500	8.22544e-05	112500	5.72205e-05	112500	3.57628e-06	112500	3.93391e-05	112500	3.57628e-05	112500	5.48363e-05	112500	4.17233e-05	112500	5.96046e-05	112500	1.3113e-05	112500	3.69549e-05	112500	1.07288e-05	112500	2.26498e-05	112500	4.41074e-05	112500	7.27177e-05
		113125	5.84126e-05	113125	3.69549e-05	113125	3.69549e-05	113125	4.76837e-05	113125	2.26498e-05	113125	2.26498e-05	113125	6.19888e-05	113125	7.15256e-05	113125	7.15256e-05	113125	4.05312e-05	113125	3.8147e-05	113125	1.3113e-05	113125	7.15256e-05	113125	2.02656e-05	113125	2.5034e-05	113125	4.76837e-06	113125	3.21865e-05	113125	4.76837e-06	113125	1.07288e-05	113125	7.39098e-05	113125	3.33786e-05	113125	8.10623e-05	113125	6.55651e-05	113125	2.98023e-05
		113750	3.57628e-05	113750	6.4373e-05	113750	6.19888e-05	113750	3.57628e-06	113750	4.17233e-05	113750	2.02656e-05	113750	2.14577e-05	113750	2.38419e-05	113750	8.58307e-05	113750	2.74181e-05	113750	7.98702e-05	113750	9.89437e-05	113750	4.64916e-05	113750	4.41074e-05	113750	3.69549e-05	113750	6.19888e-05	113750	4.64916e-05	113750	4.76837e-05	113750	5.84126e-05	113750	2.6226e-05	113750	7.27177e-05	113750	7.86781e-05	113750	4.41074e-05	113750	2.74181e-05
		114375	3.8147e-05	114375	5.84126e-05	114375	5.24521e-05	114375	1.90735e-05	114375	1.19209e-05	114375	4.05312e-05	114375	0.000101328	114375	2.38419e-05	114375	5.60284e-05	114375	7.27177e-05	114375	3.57628e-05	114375	7.7486e-05	114375	6.07967e-05	114375	6.19888e-05	114375	8.34465e-06	114375	4.41074e-05	114375	0.000100136	114375	0.00010252	114375	7.27177e-05	114375	9.53674e-05	114375	5.96046e-05	114375	9.05991e-05	114375	4.76837e-05	114375	9.53674e-06
		115000	7.62939e-05	115000	2.86102e-05	115000	5.60284e-05	115000	6.79493e-05	115000	5.72205e-05	115000	3.57628e-05	115000	6.31809e-05	115000	1.43051e-05	115000	5.36442e-05	115000	3.45707e-05	115000	2.14577e-05	115000	2.86102e-05	115000	3.09944e-05	115000	3.93391e-05	115000	3.21865e-05	115000	7.15256e-05	115000	4.52995e-05	115000	2.74181e-05	115000	3.93391e-05	115000	1.07288e-05	115000	2.86102e-05	115000	4.76837e-06	115000	1.90735e-05	115000	2.26498e-05
		115625	3.93391e-05	115625	2.38419e-05	115625	6.19888e-05	115625	4.29153e-05	115625	3.33786e-05	115625	3.69549e-05	115625	5.126e-05	115625	2.14577e-05	115625	5.72205e-05	115625	4.76837e-06	115625	2.98023e-05	115625	4.52995e-05	115625	5.84126e-05	115625	1.19209e-05	115625	7.39098e-05	115625	2.6226e-05	115625	6.19888e-05	115625	4.17233e-05	115625	5.126e-05	115625	7.62939e-05	115625	5.36442e-05	115625	4.64916e-05	115625	2.14577e-05	115625	7.62939e-05
		116250	7.15256e-05	116250	2.74181e-05	116250	3.57628e-05	116250	2.5034e-05	116250	5.84126e-05	116250	2.74181e-05	116250	4.88758e-05	116250	2.02656e-05	116250	7.7486e-05	116250	3.33786e-05	116250	6.19888e-05	116250	3.45707e-05	116250	3.8147e-05	116250	6.4373e-05	116250	5.96046e-06	116250	5.00679e-05	116250	2.14577e-05	116250	7.03335e-05	116250	1.90735e-05	116250	3.57628e-05	116250	3.09944e-05	116250	5.126e-05	116250	1.90735e-05	116250	4.76837e-05
		116875	0.000100136	116875	2.38419e-05	116875	3.69549e-05	116875	4.41074e-05	116875	4.76837e-05	116875	1.43051e-05	116875	3.09944e-05	116875	3.09944e-05	116875	5.60284e-05	116875	5.00679e-05	116875	7.86781e-05	116875	3.93391e-05	116875	7.7486e-05	116875	1.3113e-05	116875	4.64916e-05	116875	2.14577e-05	116875	9.05991e-05	116875	4.41074e-05	116875	3.21865e-05	116875	7.51019e-05	116875	2.38419e-05	116875	7.39098e-05	116875	4.52995e-05	116875	4.76837e-06
		117500	0.000123978	117500	4.41074e-05	117500	2.98023e-05	117500	3.8147e-05	117500	5.48363e-05	117500	4.76837e-05	117500	5.24521e-05	117500	2.86102e-05	117500	5.48363e-05	117500	1.43051e-05	117500	9.65595e-05	117500	5.00679e-05	117500	2.14577e-05	117500	4.29153e-05	117500	5.72205e-05	117500	5.96046e-05	117500	5.84126e-05	117500	5.60284e-05	117500	1.66893e-05	117500	6.19888e-05	117500	4.41074e-05	117500	2.98023e-05	117500	8.46386e-05	117500	2.6226e-05
		118125	2.14577e-05	118125	6.19888e-05	118125	9.05991e-05	118125	1.90735e-05	118125	5.60284e-05	118125	1.54972e-05	118125	7.51019e-05	118125	0.000169277	118125	6.31809e-05	118125	9.53674e-06	118125	8.70228e-05	118125	4.41074e-05	118125	7.27177e-05	118125	9.17912e-05	118125	4.17233e-05	118125	3.69549e-05	118125	4.88758e-05	118125	7.03335e-05	118125	0.000109673	118125	6.07967e-05	118125	3.21865e-05	118125	4.17233e-05	118125	4.88758e-05	118125	5.24521e-05
		118750	4.05312e-05	118750	7.62939e-05	118750	4.41074e-05	118750	1.43051e-05	118750	5.126e-05	118750	5.126e-05	118750	6.4373e-05	118750	5.00679e-05	118750	1.07288e-05	118750	1.90735e-05	118750	7.51019e-05	118750	4.64916e-05	118750	3.33786e-05	118750	5.00679e-05	118750	3.33786e-05	118750	7.7486e-05	118750	2.86102e-05	118750	3.21865e-05	118750	3.09944e-05	118750	7.03335e-05	118750	7.51019e-05	118750	7.27177e-05	118750	5.84126e-05	118750	5.96046e-06
		119375	4.29153e-05	119375	5.36442e-05	119375	5.24521e-05	119375	0.000100136	119375	4.52995e-05	119375	5.24521e-05	119375	9.77516e-05	119375	4.17233e-05	119375	8.58307e-05	119375	2.86102e-05	119375	8.82149e-05	119375	2.26498e-05	119375	5.36442e-05	119375	5.00679e-05	119375	2.6226e-05	119375	4.76837e-05	119375	3.09944e-05	119375	3.8147e-05	119375	6.55651e-05	119375	3.8147e-05	119375	8.58307e-05	119375	9.53674e-06	119375	1.90735e-05	119375	3.09944e-05
		120000	4.52995e-05	120000	3.57628e-06	120000	3.69549e-05	120000	1.54972e-05	120000	8.34465e-05	120000	2.6226e-05	120000	5.24521e-05	120000	2.86102e-05	120000	4.05312e-05	120000	4.64916e-05	120000	1.3113e-05	120000	4.41074e-05	120000	5.84126e-05	120000	5.96046e-05	120000	1.43051e-05	120000	1.78814e-05	120000	2.98023e-05	120000	4.05312e-05	120000	2.74181e-05	120000	4.05312e-05	120000	3.57628e-05	120000	8.22544e-05	120000	4.64916e-05	120000	0.000127554
		120625	2.26498e-05	120625	6.55651e-05	120625	9.05991e-05	120625	9.53674e-06	120625	5.126e-05	120625	3.69549e-05	120625	6.31809e-05	120625	4.52995e-05	120625	3.09944e-05	120625	9.41753e-05	120625	4.29153e-05	120625	7.27177e-05	120625	2.5034e-05	120625	6.67572e-05	120625	2.86102e-05	120625	3.09944e-05	120625	3.33786e-05	120625	8.46386e-05	120625	0.000128746	120625	7.62939e-05	120625	2.5034e-05	120625	6.19888e-05	120625	2.14577e-05	120625	3.45707e-05
		121250	3.09944e-05	121250	4.05312e-05	121250	7.15256e-06	121250	0.000119209	121250	5.126e-05	121250	5.36442e-05	121250	1.90735e-05	121250	2.74181e-05	121250	1.07288e-05	121250	6.67572e-05	121250	9.53674e-05	121250	3.69549e-05	121250	0.000101328	121250	3.57628e-06	121250	3.57628e-05	121250	5.48363e-05	121250	8.34465e-05	121250	6.4373e-05	121250	8.9407e-05	121250	9.29832e-05	121250	0.000109673	121250	3.21865e-05	121250	7.7486e-05	121250	7.15256e-05
		121875	8.70228e-05	121875	7.27177e-05	121875	2.02656e-05	121875	2.26498e-05	121875	3.8147e-05	121875	5.72205e-05	121875	2.14577e-05	121875	5.48363e-05	121875	6.67572e-05	121875	1.07288e-05	121875	1.54972e-05	121875	3.8147e-05	121875	5.72205e-05	121875	2.74181e-05	121875	2.6226e-05	121875	4.64916e-05	121875	5.60284e-05	121875	8.58307e-05	121875	3.21865e-05	121875	3.09944e-05	121875	6.4373e-05	121875	4.52995e-05	121875	3.93391e-05	121875	5.24521e-05
		122500	2.02656e-05	122500	4.17233e-05	122500	8.10623e-05	122500	1.07288e-05	122500	3.21865e-05	122500	2.86102e-05	122500	5.84126e-05	122500	7.15256e-05	122500	3.33786e-05	122500	5.36442e-05	122500	9.05991e-05	122500	4.29153e-05	122500	8.70228e-05	122500	8.46386e-05	122500	2.02656e-05	122500	4.52995e-05	122500	4.52995e-05	122500	7.15256e-06	122500	8.34465e-05	122500	6.07967e-05	122500	3.93391e-05	122500	8.70228e-05	122500	1.54972e-05	122500	4.52995e-05
		123125	2.26498e-05	123125	6.19888e-05	123125	3.09944e-05	123125	2.38419e-05	123125	5.48363e-05	123125	2.74181e-05	123125	5.72205e-05	123125	4.76837e-05	123125	7.7486e-05	123125	5.96046e-06	123125	3.21865e-05	123125	6.79493e-05	123125	6.55651e-05	123125	8.46386e-05	123125	2.74181e-05	123125	2.98023e-05	123125	1.07288e-05	123125	3.57628e-05	123125	5.24521e-05	123125	2.86102e-05	123125	7.27177e-05	123125	2.26498e-05	123125	2.86102e-05	123125	5.84126e-05
		123750	5.00679e-05	123750	3.45707e-05	123750	4.64916e-05	123750	7.27177e-05	123750	8.22544e-05	123750	5.48363e-05	123750	3.33786e-05	123750	4.76837e-05	123750	3.8147e-05	123750	2.74181e-05	123750	6.19888e-05	123750	3.09944e-05	123750	2.14577e-05	123750	2.5034e-05	123750	8.58307e-05	123750	7.51019e-05	123750	1.78814e-05	123750	5.96046e-05	123750	7.03335e-05	123750	6.07967e-05	123750	1.54972e-05	123750	2.5034e-05	123750	5.60284e-05	123750	5.84126e-05
		124375	3.93391e-05	124375	3.33786e-05	124375	4.41074e-05	124375	8.34465e-06	124375	5.48363e-05	124375	4.52995e-05	124375	7.03335e-05	124375	1.90735e-05	124375	1.90735e-05	124375	3.21865e-05	124375	8.10623e-05	124375	2.98023e-05	124375	4.41074e-05	124375	3.8147e-05	124375	2.26498e-05	124375	4.52995e-05	124375	3.57628e-05	124375	5.72205e-05	124375	2.5034e-05	124375	2.02656e-05	124375	3.45707e-05	124375	2.5034e-05	124375	6.55651e-05	124375	6.91414e-05
		125000	4.29153e-05	125000	2.26498e-05	125000	4.64916e-05	125000	7.51019e-05	125000	7.03335e-05	125000	4.17233e-05	125000	9.53674e-06	125000	3.21865e-05	125000	5.84126e-05	125000	5.126e-05	125000	2.26498e-05	125000	6.91414e-05	125000	4.52995e-05	125000	8.22544e-05	125000	8.10623e-05	125000	3.8147e-05	125000	0.000121593	125000	9.89437e-05	125000	1.43051e-05	125000	0.00010252	125000	6.91414e-05	125000	7.7486e-05	125000	5.126e-05	125000	9.05991e-05
		125625	6.79493e-05	125625	6.79493e-05	125625	6.55651e-05	125625	9.53674e-06	125625	4.76837e-05	125625	8.34465e-06	125625	2.86102e-05	125625	6.4373e-05	125625	7.27177e-05	125625	5.00679e-05	125625	3.93391e-05	125625	0.000115633	125625	3.09944e-05	125625	4.64916e-05	125625	7.27177e-05	125625	5.00679e-05	125625	4.05312e-05	125625	2.5034e-05	125625	5.84126e-05	125625	4.52995e-05	125625	2.38419e-05	125625	3.45707e-05	125625	7.7486e-05	125625	5.60284e-05
		126250	2.5034e-05	126250	6.79493e-05	126250	4.41074e-05	126250	4.76837e-06	126250	1.07288e-05	126250	1.66893e-05	126250	3.21865e-05	126250	3.69549e-05	126250	4.76837e-05	126250	8.46386e-05	126250	2.98023e-05	126250	1.66893e-05	126250	4.29153e-05	126250	8.70228e-05	126250	5.36442e-05	126250	1.19209e-05	126250	5.36442e-05	126250	8.34465e-06	126250	6.55651e-05	126250	8.58307e-05	126250	6.79493e-05	126250	1.43051e-05	126250	5.60284e-05	126250	7.39098e-05
		126875	1.78814e-05	126875	5.48363e-05	126875	6.07967e-05	126875	4.64916e-05	126875	1.66893e-05	126875	5.48363e-05	126875	6.55651e-05	126875	9.05991e-05	126875	1.66893e-05	126875	6.07967e-05	126875	2.98023e-05	126875	1.43051e-05	126875	1.66893e-05	126875	7.03335e-05	126875	2.14577e-05	126875	2.38419e-05	126875	2.26498e-05	126875	3.8147e-05	126875	6.19888e-05	126875	2.5034e-05	126875	1.66893e-05	126875	4.52995e-05	126875	2.86102e-05	126875	0.000119209
		127500	0.000100136	127500	7.27177e-05	127500	8.10623e-05	127500	3.09944e-05	127500	3.93391e-05	127500	4.76837e-05	127500	4.29153e-05	127500	5.24521e-05	127500	5.24521e-05	127500	5.24521e-05	127500	4.76837e-05	127500	6.4373e-05	127500	4.88758e-05	127500	4.05312e-05	127500	8.10623e-05	127500	1.78814e-05	127500	5.24521e-05	127500	5.00679e-05	127500	8.34465e-06	127500	4.05312e-05	127500	3.69549e-05	127500	5.60284e-05	127500	1.90735e-05	127500	4.64916e-05
		128125	8.82149e-05	128125	1.90735e-05	128125	8.10623e-05	128125	3.45707e-05	128125	1.78814e-05	128125	3.69549e-05	128125	5.60284e-05	128125	6.67572e-05	128125	8.22544e-05	128125	0.000118017	128125	5.00679e-05	128125	2.5034e-05	128125	2.38419e-05	128125	5.48363e-05	128125	3.45707e-05	128125	3.33786e-05	128125	7.39098e-05	128125	4.76837e-05	128125	7.39098e-05	128125	1.43051e-05	128125	5.72205e-05	128125	7.39098e-05	128125	7.86781e-05	128125	7.15256e-06
		128750	3.21865e-05	128750	2.74181e-05	128750	3.45707e-05	128750	1.43051e-05	128750	5.36442e-05	128750	3.21865e-05	128750	5.84126e-05	128750	6.31809e-05	128750	1.78814e-05	128750	1.07288e-05	128750	1.54972e-05	128750	1.19209e-05	128750	1.54972e-05	128750	2.38419e-05	128750	5.60284e-05	128750	9.53674e-06	128750	6.91414e-05	128750	4.64916e-05	128750	7.51019e-05	128750	3.45707e-05	128750	7.51019e-05	128750	4.17233e-05	128750	5.24521e-05	128750	6.91414e-05
		129375	2.14577e-05	129375	1.54972e-05	129375	5.48363e-05	129375	4.76837e-06	129375	8.22544e-05	129375	2.02656e-05	129375	4.29153e-05	129375	3.8147e-05	129375	3.8147e-05	129375	3.09944e-05	129375	9.53674e-06	129375	5.00679e-05	129375	9.53674e-06	129375	3.57628e-05	129375	2.86102e-05	129375	2.26498e-05	129375	6.07967e-05	129375	7.86781e-05	129375	1.3113e-05	129375	3.69549e-05	129375	3.69549e-05	129375	4.41074e-05	129375	2.86102e-05	129375	9.53674e-06
		130000	7.27177e-05	130000	3.21865e-05	130000	2.98023e-05	130000	1.19209e-05	130000	4.29153e-05	130000	1.19209e-05	130000	4.29153e-05	130000	5.00679e-05	130000	3.69549e-05	130000	1.3113e-05	130000	6.55651e-05	130000	3.57628e-05	130000	3.8147e-05	130000	4.41074e-05	130000	6.07967e-05	130000	4.29153e-05	130000	4.76837e-06	130000	4.88758e-05	130000	6.07967e-05	130000	2.6226e-05	130000	4.41074e-05	130000	4.52995e-05	130000	5.60284e-05	130000	7.15256e-06
		130625	6.07967e-05	130625	3.21865e-05	130625	0.000104904	130625	3.8147e-05	130625	4.52995e-05	130625	3.93391e-05	130625	7.27177e-05	130625	4.52995e-05	130625	2.6226e-05	130625	8.70228e-05	130625	1.66893e-05	130625	2.26498e-05	130625	0.000110865	130625	2.14577e-05	130625	5.60284e-05	130625	4.41074e-05	130625	6.67572e-05	130625	1.90735e-05	130625	3.45707e-05	130625	0.000100136	130625	6.79493e-05	130625	3.09944e-05	130625	2.86102e-05	130625	5.96046e-05
		131250	2.5034e-05	131250	2.38419e-05	131250	4.88758e-05	131250	2.02656e-05	131250	5.96046e-05	131250	6.55651e-05	131250	2.86102e-05	131250	5.36442e-05	131250	7.7486e-05	131250	8.34465e-06	131250	4.05312e-05	131250	7.62939e-05	131250	4.76837e-05	131250	4.05312e-05	131250	9.53674e-06	131250	4.52995e-05	131250	4.17233e-05	131250	2.98023e-05	131250	0.000144243	131250	4.41074e-05	131250	2.86102e-05	131250	1.19209e-05	131250	5.126e-05	131250	5.84126e-05
		131875	8.10623e-05	131875	3.8147e-05	131875	6.19888e-05	131875	3.33786e-05	131875	3.45707e-05	131875	4.76837e-05	131875	0.000160933	131875	7.03335e-05	131875	5.36442e-05	131875	3.57628e-05	131875	3.57628e-05	131875	5.84126e-05	131875	1.19209e-05	131875	4.41074e-05	131875	2.5034e-05	131875	5.60284e-05	131875	9.05991e-05	131875	7.51019e-05	131875	6.19888e-05	131875	4.05312e-05	131875	1.43051e-05	131875	9.53674e-06	131875	1.43051e-05	131875	4.29153e-05
		132500	4.76837e-06	132500	5.48363e-05	132500	2.38419e-05	132500	1.43051e-05	132500	1.66893e-05	132500	4.76837e-05	132500	8.58307e-05	132500	6.91414e-05	132500	1.54972e-05	132500	9.05991e-05	132500	7.39098e-05	132500	9.53674e-06	132500	5.24521e-05	132500	9.53674e-05	132500	7.51019e-05	132500	5.24521e-05	132500	3.93391e-05	132500	2.74181e-05	132500	8.34465e-05	132500	2.86102e-05	132500	5.00679e-05	132500	5.96046e-05	132500	7.51019e-05	132500	4.64916e-05
		133125	7.86781e-05	133125	3.93391e-05	133125	0.00010848	133125	3.09944e-05	133125	4.41074e-05	133125	5.24521e-05	133125	4.17233e-05	133125	3.33786e-05	133125	4.29153e-05	133125	2.86102e-05	133125	6.67572e-05	133125	0.000120401	133125	7.39098e-05	133125	6.55651e-05	133125	8.82149e-05	133125	4.41074e-05	133125	4.88758e-05	133125	6.19888e-05	133125	5.24521e-05	133125	2.5034e-05	133125	0.000137091	133125	9.41753e-05	133125	2.98023e-05	133125	5.00679e-05
		133750	7.51019e-05	133750	7.15256e-05	133750	3.09944e-05	133750	8.58307e-05	133750	5.84126e-05	133750	5.48363e-05	133750	9.77516e-05	133750	3.09944e-05	133750	5.72205e-05	133750	6.79493e-05	133750	1.90735e-05	133750	2.38419e-05	133750	1.43051e-05	133750	3.21865e-05	133750	5.48363e-05	133750	4.52995e-05	133750	5.36442e-05	133750	6.07967e-05	133750	1.66893e-05	133750	3.8147e-05	133750	8.70228e-05	133750	5.48363e-05	133750	4.05312e-05	133750	2.14577e-05
		134375	9.29832e-05	134375	2.6226e-05	134375	4.52995e-05	134375	5.72205e-05	134375	9.89437e-05	134375	3.21865e-05	134375	1.19209e-05	134375	4.05312e-05	134375	2.5034e-05	134375	0.000123978	134375	2.14577e-05	134375	4.64916e-05	134375	0.00012517	134375	8.34465e-06	134375	9.89437e-05	134375	5.96046e-05	134375	2.26498e-05	134375	2.38419e-05	134375	7.86781e-05	134375	5.72205e-05	134375	4.41074e-05	134375	6.67572e-05	134375	3.45707e-05	134375	2.86102e-05
		135000	4.29153e-05	135000	6.67572e-05	135000	2.02656e-05	135000	2.02656e-05	135000	7.51019e-05	135000	4.64916e-05	135000	0.000101328	135000	7.03335e-05	135000	2.86102e-05	135000	3.93391e-05	135000	2.14577e-05	135000	3.69549e-05	135000	3.33786e-05	135000	8.22544e-05	135000	1.78814e-05	135000	1.90735e-05	135000	6.91414e-05	135000	7.62939e-05	135000	5.36442e-05	135000	6.55651e-05	135000	2.86102e-05	135000	4.64916e-05	135000	1.78814e-05	135000	3.69549e-05
		135625	2.5034e-05	135625	5.00679e-05	135625	4.76837e-05	135625	4.76837e-05	135625	1.19209e-05	135625	2.14577e-05	135625	6.91414e-05	135625	7.03335e-05	135625	4.29153e-05	135625	2.6226e-05	135625	1.07288e-05	135625	7.62939e-05	135625	4.64916e-05	135625	2.98023e-05	135625	3.69549e-05	135625	3.93391e-05	135625	2.38419e-05	135625	1.19209e-05	135625	4.88758e-05	135625	2.86102e-05	135625	1.3113e-05	135625	2.38419e-05	135625	6.07967e-05	135625	9.53674e-06
		136250	7.98702e-05	136250	5.24521e-05	136250	7.15256e-05	136250	4.76837e-05	136250	3.33786e-05	136250	2.6226e-05	136250	4.64916e-05	136250	7.7486e-05	136250	7.51019e-05	136250	8.34465e-06	136250	3.93391e-05	136250	6.07967e-05	136250	3.33786e-05	136250	1.43051e-05	136250	5.00679e-05	136250	1.66893e-05	136250	5.96046e-05	136250	8.34465e-06	136250	2.5034e-05	136250	1.78814e-05	136250	6.55651e-05	136250	9.77516e-05	136250	7.27177e-05	136250	7.27177e-05
		136875	5.60284e-05	136875	5.96046e-05	136875	4.17233e-05	136875	2.38419e-05	136875	3.33786e-05	136875	3.8147e-05	136875	6.91414e-05	136875	1.43051e-05	136875	4.29153e-05	136875	3.33786e-05	136875	5.60284e-05	136875	1.43051e-05	136875	3.57628e-05	136875	8.46386e-05	136875	5.96046e-05	136875	8.82149e-05	136875	5.24521e-05	136875	4.29153e-05	136875	9.53674e-06	136875	7.03335e-05	136875	4.76837e-05	136875	3.69549e-05	136875	2.5034e-05	136875	4.76837e-05
		137500	5.24521e-05	137500	2.38419e-05	137500	2.5034e-05	137500	3.09944e-05	137500	1.78814e-05	137500	6.19888e-05	137500	3.45707e-05	137500	0.000135899	137500	6.4373e-05	137500	3.33786e-05	137500	9.89437e-05	137500	2.98023e-05	137500	3.45707e-05	137500	6.55651e-05	137500	4.05312e-05	137500	4.52995e-05	137500	4.17233e-05	137500	0.000101328	137500	4.64916e-05	137500	1.19209e-05	137500	0.00013113	137500	7.15256e-05	137500	4.05312e-05	137500	6.91414e-05
		138125	1.66893e-05	138125	3.57628e-06	138125	4.29153e-05	138125	5.84126e-05	138125	4.76837e-06	138125	7.98702e-05	138125	1.54972e-05	138125	4.52995e-05	138125	4.88758e-05	138125	7.39098e-05	138125	2.38419e-05	138125	7.15256e-05	138125	5.84126e-05	138125	2.98023e-05	138125	6.07967e-05	138125	2.02656e-05	138125	5.24521e-05	138125	9.41753e-05	138125	3.57628e-05	138125	5.48363e-05	138125	3.8147e-05	138125	4.17233e-05	138125	6.91414e-05	138125	3.69549e-05
		138750	6.31809e-05	138750	1.3113e-05	138750	5.84126e-05	138750	6.4373e-05	138750	1.3113e-05	138750	5.24521e-05	138750	7.15256e-06	138750	7.27177e-05	138750	3.69549e-05	138750	3.33786e-05	138750	4.17233e-05	138750	2.74181e-05	138750	2.6226e-05	138750	6.19888e-05	138750	5.84126e-05	138750	1.43051e-05	138750	5.60284e-05	138750	5.72205e-05	138750	7.15256e-05	138750	1.3113e-05	138750	2.26498e-05	138750	2.6226e-05	138750	2.6226e-05	138750	2.38419e-06
		139375	7.39098e-05	139375	2.74181e-05	139375	4.52995e-05	139375	2.6226e-05	139375	2.02656e-05	139375	7.15256e-06	139375	8.70228e-05	139375	6.4373e-05	139375	1.66893e-05	139375	8.22544e-05	139375	3.69549e-05	139375	1.07288e-05	139375	3.8147e-05	139375	3.33786e-05	139375	2.26498e-05	139375	2.74181e-05	139375	4.64916e-05	139375	3.93391e-05	139375	8.9407e-05	139375	2.38419e-05	139375	6.79493e-05	139375	4.17233e-05	139375	2.38419e-05	139375	3.93391e-05
		140000	3.21865e-05	140000	4.17233e-05	140000	1.54972e-05	140000	3.21865e-05	140000	3.8147e-05	140000	4.17233e-05	140000	5.72205e-05	140000	7.27177e-05	140000	7.03335e-05	140000	0.000107288	140000	2.98023e-05	140000	1.66893e-05	140000	7.27177e-05	140000	4.64916e-05	140000	4.29153e-05	140000	6.55651e-05	140000	2.86102e-05	140000	4.64916e-05	140000	6.79493e-05	140000	4.29153e-05	140000	5.60284e-05	140000	6.91414e-05	140000	5.72205e-05	140000	6.4373e-05
		140625	5.72205e-05	140625	7.15256e-06	140625	5.84126e-05	140625	1.90735e-05	140625	1.3113e-05	140625	5.72205e-05	140625	7.51019e-05	140625	1.3113e-05	140625	6.91414e-05	140625	8.82149e-05	140625	3.8147e-05	140625	5.36442e-05	140625	5.96046e-05	140625	5.48363e-05	140625	1.19209e-05	140625	6.79493e-05	140625	0.000109673	140625	9.65595e-05	140625	5.36442e-05	140625	2.02656e-05	140625	2.6226e-05	140625	7.03335e-05	140625	6.67572e-05	140625	3.93391e-05
		141250	5.48363e-05	141250	8.10623e-05	141250	6.19888e-05	141250	7.7486e-05	141250	7.03335e-05	141250	2.38419e-05	141250	3.93391e-05	141250	5.00679e-05	141250	5.36442e-05	141250	3.33786e-05	141250	2.5034e-05	141250	4.05312e-05	141250	7.15256e-05	141250	3.57628e-06	141250	7.7486e-05	141250	2.98023e-05	141250	2.5034e-05	141250	3.33786e-05	141250	1.43051e-05	141250	2.86102e-05	141250	6.19888e-05	141250	8.34465e-06	141250	7.39098e-05	141250	2.98023e-05
		141875	5.60284e-05	141875	2.98023e-05	141875	4.05312e-05	141875	3.8147e-05	141875	2.86102e-05	141875	4.17233e-05	141875	4.29153e-05	141875	2.86102e-05	141875	0.000116825	141875	3.93391e-05	141875	3.21865e-05	141875	3.33786e-05	141875	1.78814e-05	141875	4.88758e-05	141875	4.64916e-05	141875	3.09944e-05	141875	8.22544e-05	141875	7.62939e-05	141875	3.69549e-05	141875	5.126e-05	141875	4.88758e-05	141875	3.21865e-05	141875	2.86102e-05	141875	1.19209e-05
		142500	5.48363e-05	142500	1.78814e-05	142500	5.60284e-05	142500	1.43051e-05	142500	2.6226e-05	142500	3.8147e-05	142500	8.10623e-05	142500	5.24521e-05	142500	2.14577e-05	142500	6.19888e-05	142500	2.98023e-05	142500	4.17233e-05	142500	3.57628e-05	142500	7.15256e-05	142500	3.57628e-05	142500	2.86102e-05	142500	3.69549e-05	142500	4.52995e-05	142500	3.33786e-05	142500	5.36442e-05	142500	5.96046e-05	142500	7.15256e-05	142500	5.126e-05	142500	4.64916e-05
		143125	0.000101328	143125	0.000104904	143125	7.86781e-05	143125	4.64916e-05	143125	3.8147e-05	143125	4.64916e-05	143125	9.05991e-05	143125	3.8147e-05	143125	2.02656e-05	143125	7.15256e-05	143125	1.19209e-05	143125	1.78814e-05	143125	1.3113e-05	143125	4.52995e-05	143125	6.4373e-05	143125	5.84126e-05	143125	4.88758e-05	143125	1.90735e-05	143125	2.5034e-05	143125	7.51019e-05	143125	6.67572e-05	143125	1.07288e-05	143125	7.7486e-05	143125	2.74181e-05
		143750	2.26498e-05	143750	1.90735e-05	143750	4.41074e-05	143750	2.86102e-05	143750	5.60284e-05	143750	5.24521e-05	143750	2.86102e-05	143750	4.29153e-05	143750	9.53674e-05	143750	5.24521e-05	143750	7.27177e-05	143750	3.93391e-05	143750	3.93391e-05	143750	0.000110865	143750	4.64916e-05	143750	8.58307e-05	143750	0.000106096	143750	5.60284e-05	143750	0.000116825	143750	9.17912e-05	143750	2.38419e-05	143750	2.26498e-05	143750	5.00679e-05	143750	5.96046e-05
		144375	5.24521e-05	144375	2.14577e-05	144375	4.17233e-05	144375	1.90735e-05	144375	7.62939e-05	144375	2.38419e-05	144375	2.6226e-05	144375	1.07288e-05	144375	6.07967e-05	144375	0.000113249	144375	4.41074e-05	144375	5.72205e-05	144375	1.54972e-05	144375	2.74181e-05	144375	6.19888e-05	144375	5.48363e-05	144375	2.98023e-05	144375	4.76837e-05	144375	4.52995e-05	144375	2.6226e-05	144375	4.64916e-05	144375	2.86102e-05	144375	5.00679e-05	144375	3.93391e-05
		145000	5.36442e-05	145000	3.09944e-05	145000	2.02656e-05	145000	6.19888e-05	145000	3.69549e-05	145000	5.48363e-05	145000	7.15256e-05	145000	9.17912e-05	145000	2.02656e-05	145000	2.26498e-05	145000	5.84126e-05	145000	5.84126e-05	145000	3.69549e-05	145000	2.6226e-05	145000	3.09944e-05	145000	4.52995e-05	145000	3.21865e-05	145000	3.45707e-05	145000	2.6226e-05	145000	8.70228e-05	145000	4.64916e-05	145000	7.98702e-05	145000	8.34465e-06	145000	4.76837e-05
		145625	8.10623e-05	145625	3.8147e-05	145625	1.66893e-05	145625	1.66893e-05	145625	3.57628e-05	145625	4.52995e-05	145625	6.4373e-05	145625	3.93391e-05	145625	5.60284e-05	145625	6.31809e-05	145625	4.17233e-05	145625	6.4373e-05	145625	0.000115633	145625	4.76837e-05	145625	1.78814e-05	145625	1.54972e-05	145625	6.31809e-05	145625	3.69549e-05	145625	2.98023e-05	145625	3.8147e-05	145625	0.000106096	145625	8.34465e-06	145625	4.64916e-05	145625	6.67572e-05
		146250	7.51019e-05	146250	9.53674e-06	146250	1.78814e-05	146250	1.19209e-05	146250	1.78814e-05	146250	3.33786e-05	146250	0.000100136	146250	5.36442e-05	146250	1.07288e-05	146250	3.09944e-05	146250	2.02656e-05	146250	3.09944e-05	146250	3.21865e-05	146250	7.51019e-05	146250	4.17233e-05	146250	5.96046e-05	146250	8.58307e-05	146250	6.55651e-05	146250	6.91414e-05	146250	6.4373e-05	146250	3.57628e-06	146250	3.21865e-05	146250	4.76837e-05	146250	3.8147e-05
		146875	4.29153e-05	146875	6.67572e-05	146875	5.36442e-05	146875	5.126e-05	146875	9.53674e-05	146875	2.26498e-05	146875	7.03335e-05	146875	2.38419e-05	146875	3.93391e-05	146875	3.57628e-05	146875	4.76837e-06	146875	0.000101328	146875	2.74181e-05	146875	5.00679e-05	146875	4.64916e-05	146875	4.05312e-05	146875	8.82149e-05	146875	7.98702e-05	146875	2.6226e-05	146875	9.05991e-05	146875	5.48363e-05	146875	3.69549e-05	146875	4.88758e-05	146875	4.17233e-05
		147500	4.64916e-05	147500	2.6226e-05	147500	1.19209e-05	147500	1.66893e-05	147500	5.00679e-05	147500	9.05991e-05	147500	3.8147e-05	147500	9.17912e-05	147500	0.000109673	147500	1.54972e-05	147500	2.98023e-05	147500	1.66893e-05	147500	8.58307e-05	147500	9.53674e-06	147500	3.69549e-05	147500	2.86102e-05	147500	1.43051e-05	147500	6.91414e-05	147500	6.19888e-05	147500	1.78814e-05	147500	6.07967e-05	147500	5.96046e-06	147500	4.05312e-05	147500	5.24521e-05
		148125	4.05312e-05	148125	3.21865e-05	148125	3.21865e-05	148125	3.33786e-05	148125	3.93391e-05	148125	3.8147e-05	148125	9.53674e-06	148125	5.126e-05	148125	4.76837e-05	148125	2.5034e-05	148125	4.41074e-05	148125	7.86781e-05	148125	1.90735e-05	148125	4.17233e-05	148125	6.67572e-05	148125	2.98023e-05	148125	9.05991e-05	148125	2.26498e-05	148125	2.5034e-05	148125	1.43051e-05	148125	4.52995e-05	148125	2.86102e-05	148125	3.8147e-05	148125	4.52995e-05
		148750	3.21865e-05	148750	4.64916e-05	148750	6.79493e-05	148750	3.8147e-05	148750	4.05312e-05	148750	2.38419e-05	148750	4.05312e-05	148750	0.000127554	148750	5.84126e-05	148750	3.8147e-05	148750	1.90735e-05	148750	2.98023e-05	148750	2.74181e-05	148750	6.07967e-05	148750	3.09944e-05	148750	1.78814e-05	148750	0.000109673	148750	1.43051e-05	148750	3.57628e-05	148750	4.88758e-05	148750	1.90735e-05	148750	7.03335e-05	148750	5.24521e-05	148750	2.02656e-05
		149375	4.64916e-05	149375	8.82149e-05	149375	3.57628e-05	149375	4.17233e-05	149375	9.77516e-05	149375	3.09944e-05	149375	4.76837e-06	149375	1.3113e-05	149375	7.39098e-05	149375	5.96046e-06	149375	8.10623e-05	149375	3.33786e-05	149375	3.09944e-05	149375	9.29832e-05	149375	4.41074e-05	149375	1.90735e-05	149375	6.79493e-05	149375	4.76837e-06	149375	4.64916e-05	149375	9.89437e-05	149375	6.07967e-05	149375	5.96046e-06	149375	5.60284e-05	149375	2.98023e-05
		150000	3.45707e-05	150000	3.8147e-05	150000	3.21865e-05	150000	1.3113e-05	150000	7.15256e-06	150000	1.07288e-05	150000	3.69549e-05	150000	7.39098e-05	150000	6.31809e-05	150000	3.57628e-05	150000	1.78814e-05	150000	5.36442e-05	150000	2.74181e-05	150000	7.62939e-05	150000	0.000112057	150000	8.34465e-06	150000	9.05991e-05	150000	6.55651e-05	150000	1.3113e-05	150000	5.72205e-05	150000	6.67572e-05	150000	2.14577e-05	150000	4.64916e-05	150000	5.00679e-05
		150625	5.126e-05	150625	3.21865e-05	150625	7.51019e-05	150625	8.10623e-05	150625	5.60284e-05	150625	4.88758e-05	150625	2.14577e-05	150625	1.90735e-05	150625	4.29153e-05	150625	1.90735e-05	150625	4.05312e-05	150625	5.00679e-05	150625	5.00679e-05	150625	6.55651e-05	150625	1.78814e-05	150625	8.70228e-05	150625	5.00679e-05	150625	4.88758e-05	150625	5.84126e-05	150625	6.31809e-05	150625	3.8147e-05	150625	3.69549e-05	150625	8.34465e-06	150625	5.126e-05
		151250	7.62939e-05	151250	4.64916e-05	151250	3.8147e-05	151250	5.96046e-06	151250	7.03335e-05	151250	2.02656e-05	151250	1.78814e-05	151250	2.26498e-05	151250	3.8147e-05	151250	1.43051e-05	151250	5.36442e-05	151250	0.000106096	151250	4.52995e-05	151250	3.33786e-05	151250	2.26498e-05	151250	3.21865e-05	151250	4.05312e-05	151250	5.126e-05	151250	2.26498e-05	151250	5.96046e-05	151250	1.43051e-05	151250	4.64916e-05	151250	6.4373e-05	151250	5.24521e-05
		151875	0.000103712	151875	4.76837e-05	151875	7.03335e-05	151875	7.51019e-05	151875	7.15256e-06	151875	2.02656e-05	151875	5.96046e-05	151875	2.86102e-05	151875	8.34465e-05	151875	1.3113e-05	151875	2.02656e-05	151875	4.76837e-06	151875	3.21865e-05	151875	9.29832e-05	151875	1.54972e-05	151875	4.88758e-05	151875	3.57628e-05	151875	8.34465e-06	151875	3.8147e-05	151875	3.69549e-05	151875	2.74181e-05	151875	4.88758e-05	151875	3.69549e-05	151875	1.3113e-05
		152500	2.38419e-05	152500	8.34465e-06	152500	2.98023e-05	152500	9.53674e-06	152500	7.86781e-05	152500	1.3113e-05	152500	0.000104904	152500	1.07288e-05	152500	8.34465e-06	152500	2.38419e-05	152500	3.8147e-05	152500	6.07967e-05	152500	3.93391e-05	152500	3.09944e-05	152500	3.09944e-05	152500	6.4373e-05	152500	2.74181e-05	152500	2.98023e-05	152500	5.126e-05	152500	0.00010848	152500	2.26498e-05	152500	5.96046e-05	152500	0.000109673	152500	5.126e-05
		153125	4.17233e-05	153125	3.09944e-05	153125	2.26498e-05	153125	7.03335e-05	153125	2.38419e-05	153125	3.57628e-05	153125	5.36442e-05	153125	6.19888e-05	153125	7.86781e-05	153125	6.55651e-05	153125	3.33786e-05	153125	4.52995e-05	153125	5.24521e-05	153125	5.60284e-05	153125	2.14577e-05	153125	6.31809e-05	153125	5.72205e-05	153125	3.45707e-05	153125	7.03335e-05	153125	8.58307e-05	153125	7.62939e-05	153125	0.000115633	153125	3.45707e-05	153125	2.74181e-05
		153750	7.39098e-05	153750	7.39098e-05	153750	3.09944e-05	153750	3.93391e-05	153750	6.91414e-05	153750	6.55651e-05	153750	1.3113e-05	153750	8.22544e-05	153750	4.41074e-05	153750	3.09944e-05	153750	4.29153e-05	153750	6.31809e-05	153750	7.27177e-05	153750	2.14577e-05	153750	4.05312e-05	153750	3.69549e-05	153750	6.19888e-05	153750	9.53674e-05	153750	4.29153e-05	153750	2.02656e-05	153750	2.74181e-05	153750	3.21865e-05	153750	1.78814e-05	153750	2.98023e-05
		154375	5.00679e-05	154375	6.4373e-05	154375	3.69549e-05	154375	8.46386e-05	154375	2.14577e-05	154375	3.21865e-05	154375	3.69549e-05	154375	4.76837e-05	154375	2.38419e-05	154375	2.5034e-05	154375	2.14577e-05	154375	2.86102e-05	154375	5.72205e-05	154375	4.76837e-06	154375	4.52995e-05	154375	2.14577e-05	154375	3.09944e-05	154375	3.8147e-05	154375	4.88758e-05	154375	7.62939e-05	154375	6.55651e-05	154375	4.76837e-05	154375	1.66893e-05	154375	9.29832e-05
		155000	7.7486e-05	155000	5.126e-05	155000	3.8147e-05	155000	7.27177e-05	155000	2.86102e-05	155000	4.88758e-05	155000	3.45707e-05	155000	7.27177e-05	155000	4.29153e-05	155000	2.98023e-05	155000	6.67572e-05	155000	6.31809e-05	155000	1.19209e-05	155000	5.24521e-05	155000	6.67572e-05	155000	4.17233e-05	155000	5.24521e-05	155000	1.90735e-05	155000	5.24521e-05	155000	7.27177e-05	155000	6.31809e-05	155000	7.98702e-05	155000	2.6226e-05	155000	9.17912e-05
		155625	1.66893e-05	155625	5.48363e-05	155625	7.03335e-05	155625	5.96046e-05	155625	7.03335e-05	155625	8.34465e-06	155625	7.15256e-05	155625	2.38419e-05	155625	2.14577e-05	155625	4.76837e-06	155625	3.21865e-05	155625	2.74181e-05	155625	1.43051e-05	155625	8.9407e-05	155625	7.7486e-05	155625	2.86102e-05	155625	5.60284e-05	155625	3.69549e-05	155625	5.126e-05	155625	6.07967e-05	155625	3.57628e-05	155625	1.66893e-05	155625	6.31809e-05	155625	6.31809e-05
		156250	2.74181e-05	156250	2.98023e-05	156250	2.26498e-05	156250	1.43051e-05	156250	5.126e-05	156250	2.6226e-05	156250	7.39098e-05	156250	4.05312e-05	156250	4.64916e-05	156250	2.6226e-05	156250	7.03335e-05	156250	4.88758e-05	156250	5.24521e-05	156250	7.27177e-05	156250	5.00679e-05	156250	3.45707e-05	156250	4.17233e-05	156250	3.93391e-05	156250	4.64916e-05	156250	8.34465e-05	156250	3.93391e-05	156250	2.86102e-05	156250	1.3113e-05	156250	1.66893e-05
		156875	4.29153e-05	156875	3.09944e-05	156875	3.45707e-05	156875	2.38419e-06	156875	3.45707e-05	156875	5.72205e-05	156875	3.33786e-05	156875	5.48363e-05	156875	6.4373e-05	156875	0.00010848	156875	5.36442e-05	156875	2.6226e-05	156875	9.53674e-06	156875	5.00679e-05	156875	3.8147e-05	156875	2.02656e-05	156875	1.54972e-05	156875	4.64916e-05	156875	3.45707e-05	156875	6.31809e-05	156875	4.05312e-05	156875	5.84126e-05	156875	3.8147e-05	156875	5.84126e-05
		157500	2.74181e-05	157500	2.86102e-05	157500	6.19888e-05	157500	6.07967e-05	157500	7.98702e-05	157500	2.6226e-05	157500	8.58307e-05	157500	2.5034e-05	157500	5.24521e-05	157500	4.05312e-05	157500	6.4373e-05	157500	4.17233e-05	157500	3.69549e-05	157500	4.05312e-05	157500	0.000100136	157500	2.02656e-05	157500	5.24521e-05	157500	3.33786e-05	157500	2.26498e-05	157500	5.60284e-05	157500	5.96046e-05	157500	7.27177e-05	157500	6.67572e-05	157500	1.07288e-05
		158125	5.126e-05	158125	2.74181e-05	158125	3.21865e-05	158125	5.36442e-05	158125	4.88758e-05	158125	9.53674e-06	158125	6.67572e-05	158125	2.38419e-05	158125	0.000139475	158125	5.126e-05	158125	4.52995e-05	158125	3.69549e-05	158125	5.24521e-05	158125	2.6226e-05	158125	2.38419e-05	158125	1.90735e-05	158125	2.98023e-05	158125	0.00010252	158125	5.126e-05	158125	6.91414e-05	158125	3.69549e-05	158125	3.57628e-05	158125	3.21865e-05	158125	7.86781e-05
		158750	3.8147e-05	158750	5.00679e-05	158750	3.93391e-05	158750	3.33786e-05	158750	1.54972e-05	158750	1.90735e-05	158750	5.48363e-05	158750	0.000113249	158750	9.53674e-06	158750	1.43051e-05	158750	2.86102e-05	158750	3.21865e-05	158750	2.38419e-05	158750	3.93391e-05	158750	4.41074e-05	158750	7.62939e-05	158750	1.54972e-05	158750	4.17233e-05	158750	5.00679e-05	158750	2.14577e-05	158750	3.57628e-05	158750	1.54972e-05	158750	6.31809e-05	158750	6.91414e-05
		159375	6.67572e-05	159375	3.8147e-05	159375	3.8147e-05	159375	6.31809e-05	159375	2.5034e-05	159375	4.05312e-05	159375	3.21865e-05	159375	8.70228e-05	159375	3.33786e-05	159375	5.72205e-05	159375	1.54972e-05	159375	4.05312e-05	159375	6.55651e-05	159375	3.93391e-05	159375	4.64916e-05	159375	2.74181e-05	159375	6.55651e-05	159375	0.000154972	159375	3.09944e-05	159375	1.3113e-05	159375	3.09944e-05	159375	6.19888e-05	159375	0.000110865	159375	9.53674e-06
		160000	3.69549e-05	160000	1.3113e-05	160000	3.33786e-05	160000	5.126e-05	160000	7.51019e-05	160000	2.26498e-05	160000	1.43051e-05	160000	4.17233e-05	160000	4.29153e-05	160000	3.57628e-05	160000	5.126e-05	160000	4.76837e-05	160000	4.29153e-05	160000	3.21865e-05	160000	1.78814e-05	160000	9.77516e-05	160000	0.000101328	160000	3.45707e-05	160000	4.29153e-05	160000	9.29832e-05	160000	4.41074e-05	160000	2.86102e-05	160000	1.90735e-05	160000	4.76837e-05
		160625	0.000110865	160625	2.98023e-05	160625	5.96046e-06	160625	6.4373e-05	160625	2.38419e-05	160625	2.98023e-05	160625	3.09944e-05	160625	6.31809e-05	160625	1.3113e-05	160625	5.96046e-06	160625	6.79493e-05	160625	2.6226e-05	160625	2.6226e-05	160625	2.14577e-05	160625	6.07967e-05	160625	7.51019e-05	160625	6.31809e-05	160625	6.31809e-05	160625	5.24521e-05	160625	4.17233e-05	160625	3.8147e-05	160625	7.15256e-05	160625	5.36442e-05	160625	4.76837e-05
		161250	7.7486e-05	161250	6.31809e-05	161250	2.74181e-05	161250	6.67572e-05	161250	3.45707e-05	161250	3.93391e-05	161250	6.91414e-05	161250	5.48363e-05	161250	5.36442e-05	161250	8.34465e-05	161250	8.58307e-05	161250	2.38419e-05	161250	5.126e-05	161250	1.90735e-05	161250	0.000116825	161250	5.84126e-05	161250	3.93391e-05	161250	8.34465e-05	161250	2.14577e-05	161250	0.000107288	161250	0.000135899	161250	8.70228e-05	161250	2.98023e-05	161250	8.58307e-05
		161875	3.45707e-05	161875	4.17233e-05	161875	2.6226e-05	161875	2.02656e-05	161875	3.57628e-05	161875	5.24521e-05	161875	5.48363e-05	161875	1.43051e-05	161875	1.43051e-05	161875	4.17233e-05	161875	7.98702e-05	161875	9.65595e-05	161875	2.74181e-05	161875	9.41753e-05	161875	3.57628e-06	161875	1.66893e-05	161875	4.05312e-05	161875	8.22544e-05	161875	4.17233e-05	161875	0.000110865	161875	5.24521e-05	161875	2.38419e-05	161875	6.91414e-05	161875	6.31809e-05
		162500	3.8147e-05	162500	6.79493e-05	162500	5.48363e-05	162500	1.43051e-05	162500	2.14577e-05	162500	6.79493e-05	162500	3.45707e-05	162500	6.55651e-05	162500	9.53674e-06	162500	2.26498e-05	162500	4.41074e-05	162500	1.66893e-05	162500	1.90735e-05	162500	2.26498e-05	162500	6.19888e-05	162500	7.39098e-05	162500	7.62939e-05	162500	0.000118017	162500	6.07967e-05	162500	3.21865e-05	162500	2.98023e-05	162500	7.39098e-05	162500	6.67572e-05	162500	9.17912e-05
		163125	1.43051e-05	163125	4.64916e-05	163125	3.8147e-05	163125	3.57628e-05	163125	3.69549e-05	163125	3.33786e-05	163125	3.09944e-05	163125	7.62939e-05	163125	2.74181e-05	163125	9.65595e-05	163125	4.64916e-05	163125	5.84126e-05	163125	1.43051e-05	163125	4.52995e-05	163125	2.86102e-05	163125	1.54972e-05	163125	3.69549e-05	163125	4.52995e-05	163125	4.17233e-05	163125	6.31809e-05	163125	7.62939e-05	163125	2.26498e-05	163125	2.86102e-05	163125	3.09944e-05
		163750	3.93391e-05	163750	7.15256e-05	163750	2.74181e-05	163750	0.00010848	163750	6.31809e-05	163750	5.96046e-05	163750	4.17233e-05	163750	7.27177e-05	163750	3.8147e-05	163750	5.24521e-05	163750	6.4373e-05	163750	7.03335e-05	163750	5.48363e-05	163750	5.48363e-05	163750	5.126e-05	163750	4.05312e-05	163750	6.07967e-05	163750	3.93391e-05	163750	8.70228e-05	163750	7.98702e-05	163750	7.15256e-05	163750	5.84126e-05	163750	4.76837e-05	163750	5.84126e-05
		164375	7.62939e-05	164375	4.29153e-05	164375	4.05312e-05	164375	3.21865e-05	164375	3.69549e-05	164375	1.66893e-05	164375	1.78814e-05	164375	3.09944e-05	164375	1.90735e-05	164375	4.41074e-05	164375	0.00010252	164375	2.14577e-05	164375	9.53674e-05	164375	7.7486e-05	164375	2.74181e-05	164375	4.76837e-06	164375	7.98702e-05	164375	4.29153e-05	164375	0.000128746	164375	1.43051e-05	164375	5.24521e-05	164375	4.76837e-05	164375	3.8147e-05	164375	5.48363e-05
		165000	2.74181e-05	165000	2.38419e-05	165000	2.98023e-05	165000	3.09944e-05	165000	3.8147e-05	165000	3.45707e-05	165000	4.52995e-05	165000	7.03335e-05	165000	5.96046e-06	165000	2.74181e-05	165000	2.74181e-05	165000	5.96046e-05	165000	4.76837e-05	165000	5.00679e-05	165000	1.43051e-05	165000	7.86781e-05	165000	8.70228e-05	165000	0.000112057	165000	1.3113e-05	165000	2.38419e-05	165000	3.09944e-05	165000	4.52995e-05	165000	3.21865e-05	165000	4.41074e-05
		165625	4.88758e-05	165625	1.07288e-05	165625	3.57628e-05	165625	5.126e-05	165625	7.15256e-06	165625	3.45707e-05	165625	6.79493e-05	165625	3.33786e-05	165625	5.36442e-05	165625	4.41074e-05	165625	9.53674e-05	165625	3.93391e-05	165625	2.38419e-05	165625	5.96046e-05	165625	2.74181e-05	165625	4.52995e-05	165625	2.14577e-05	165625	8.9407e-05	165625	9.53674e-06	165625	5.96046e-05	165625	5.48363e-05	165625	7.39098e-05	165625	7.03335e-05	165625	9.53674e-06
		166250	3.45707e-05	166250	2.14577e-05	166250	2.02656e-05	166250	6.67572e-05	166250	5.00679e-05	166250	2.38419e-05	166250	1.78814e-05	166250	6.67572e-05	166250	5.36442e-05	166250	7.27177e-05	166250	1.19209e-05	166250	1.3113e-05	166250	2.14577e-05	166250	7.98702e-05	166250	4.64916e-05	166250	3.09944e-05	166250	4.29153e-05	166250	2.14577e-05	166250	6.4373e-05	166250	3.69549e-05	166250	4.88758e-05	166250	3.09944e-05	166250	2.6226e-05	166250	3.09944e-05
		166875	8.46386e-05	166875	3.09944e-05	166875	9.89437e-05	166875	2.86102e-05	166875	2.38419e-05	166875	4.52995e-05	166875	4.41074e-05	166875	9.17912e-05	166875	6.91414e-05	166875	4.17233e-05	166875	1.66893e-05	166875	5.48363e-05	166875	2.98023e-05	166875	4.05312e-05	166875	1.3113e-05	166875	5.96046e-05	166875	2.74181e-05	166875	5.00679e-05	166875	4.41074e-05	166875	1.78814e-05	166875	0.00010252	166875	1.90735e-05	166875	9.29832e-05	166875	4.17233e-05
		167500	3.45707e-05	167500	5.60284e-05	167500	6.79493e-05	167500	7.39098e-05	167500	4.41074e-05	167500	2.38419e-05	167500	2.38419e-05	167500	4.76837e-06	167500	4.64916e-05	167500	6.67572e-05	167500	5.96046e-05	167500	6.4373e-05	167500	2.98023e-05	167500	5.96046e-06	167500	4.29153e-05	167500	1.07288e-05	167500	4.88758e-05	167500	4.76837e-06	167500	1.78814e-05	167500	5.72205e-05	167500	4.17233e-05	167500	3.8147e-05	167500	3.45707e-05	167500	7.03335e-05
		168125	5.36442e-05	168125	5.00679e-05	168125	3.93391e-05	168125	4.76837e-05	168125	3.93391e-05	168125	6.4373e-05	168125	7.98702e-05	168125	5.24521e-05	168125	7.7486e-05	168125	1.43051e-05	168125	4.88758e-05	168125	1.43051e-05	168125	3.45707e-05	168125	3.57628e-05	168125	2.86102e-05	168125	3.69549e-05	168125	0.000103712	168125	3.93391e-05	168125	7.98702e-05	168125	3.09944e-05	168125	9.05991e-05	168125	7.51019e-05	168125	4.17233e-05	168125	3.09944e-05
		168750	4.88758e-05	168750	5.96046e-05	168750	7.98702e-05	168750	3.21865e-05	168750	1.66893e-05	168750	2.38419e-05	168750	2.14577e-05	168750	4.29153e-05	168750	3.21865e-05	168750	1.43051e-05	168750	7.51019e-05	168750	9.89437e-05	168750	2.6226e-05	168750	2.14577e-05	168750	8.9407e-05	168750	9.05991e-05	168750	1.07288e-05	168750	3.8147e-05	168750	9.89437e-05	168750	1.3113e-05	168750	2.6226e-05	168750	2.98023e-05	168750	8.70228e-05	168750	6.91414e-05
		169375	5.96046e-06	169375	0.000110865	169375	7.51019e-05	169375	2.74181e-05	169375	1.90735e-05	169375	6.67572e-05	169375	2.26498e-05	169375	3.57628e-05	169375	6.79493e-05	169375	3.57628e-05	169375	5.126e-05	169375	5.24521e-05	169375	7.86781e-05	169375	3.33786e-05	169375	5.96046e-05	169375	5.126e-05	169375	2.86102e-05	169375	1.78814e-05	169375	3.57628e-05	169375	4.76837e-05	169375	2.38419e-05	169375	4.64916e-05	169375	2.74181e-05	169375	4.88758e-05
		170000	6.07967e-05	170000	0.000114441	170000	4.41074e-05	170000	1.3113e-05	170000	2.6226e-05	170000	3.57628e-05	170000	1.3113e-05	170000	5.96046e-06	170000	3.8147e-05	170000	3.8147e-05	170000	2.5034e-05	170000	2.5034e-05	170000	2.26498e-05	170000	0.000103712	170000	5.126e-05	170000	2.98023e-05	170000	2.26498e-05	170000	3.8147e-05	170000	9.53674e-06	170000	3.8147e-05	170000	4.29153e-05	170000	9.77516e-05	170000	5.36442e-05	170000	6.4373e-05
		170625	3.57628e-05	170625	5.00679e-05	170625	5.24521e-05	170625	6.91414e-05	170625	5.24521e-05	170625	1.43051e-05	170625	6.67572e-05	170625	4.88758e-05	170625	6.67572e-05	170625	2.86102e-05	170625	3.33786e-05	170625	5.72205e-05	170625	3.21865e-05	170625	5.96046e-06	170625	2.6226e-05	170625	2.02656e-05	170625	9.05991e-05	170625	2.5034e-05	170625	7.62939e-05	170625	2.02656e-05	170625	4.05312e-05	170625	5.72205e-05	170625	2.86102e-05	170625	5.24521e-05
		171250	8.10623e-05	171250	6.07967e-05	171250	6.55651e-05	171250	8.10623e-05	171250	3.8147e-05	171250	1.66893e-05	171250	4.05312e-05	171250	5.36442e-05	171250	3.33786e-05	171250	2.6226e-05	171250	2.26498e-05	171250	9.53674e-06	171250	1.3113e-05	171250	6.91414e-05	171250	2.86102e-05	171250	2.26498e-05	171250	2.6226e-05	171250	9.29832e-05	171250	7.86781e-05	171250	5.48363e-05	171250	3.8147e-05	171250	5.84126e-05	171250	4.64916e-05	171250	3.33786e-05
		171875	0.000101328	171875	4.76837e-06	171875	7.86781e-05	171875	1.43051e-05	171875	4.41074e-05	171875	6.67572e-05	171875	2.38419e-05	171875	4.17233e-05	171875	5.72205e-05	171875	8.34465e-05	171875	0.000114441	171875	5.48363e-05	171875	6.4373e-05	171875	2.14577e-05	171875	4.41074e-05	171875	2.86102e-05	171875	3.33786e-05	171875	6.19888e-05	171875	2.6226e-05	171875	1.54972e-05	171875	3.57628e-06	171875	2.5034e-05	171875	7.27177e-05	171875	5.96046e-05
		172500	6.31809e-05	172500	5.48363e-05	172500	4.76837e-05	172500	2.14577e-05	172500	3.57628e-06	172500	2.98023e-05	172500	5.72205e-05	172500	3.21865e-05	172500	3.09944e-05	172500	4.52995e-05	172500	4.17233e-05	172500	5.126e-05	172500	5.126e-05	172500	2.38419e-05	172500	3.69549e-05	172500	3.57628e-05	172500	3.8147e-05	172500	4.17233e-05	172500	2.6226e-05	172500	4.17233e-05	172500	5.126e-05	172500	0.000101328	172500	4.52995e-05	172500	5.36442e-05
		173125	7.15256e-05	173125	3.57628e-05	173125	1.07288e-05	173125	4.05312e-05	173125	1.78814e-05	173125	2.86102e-05	173125	7.15256e-05	173125	1.3113e-05	173125	2.14577e-05	173125	5.36442e-05	173125	2.38419e-05	173125	1.43051e-05	173125	1.90735e-05	173125	8.22544e-05	173125	6.19888e-05	173125	3.57628e-05	173125	6.55651e-05	173125	6.31809e-05	173125	7.51019e-05	173125	2.38419e-05	173125	5.36442e-05	173125	8.9407e-05	173125	4.17233e-05	173125	2.38419e-05
		173750	2.5034e-05	173750	9.41753e-05	173750	5.24521e-05	173750	3.69549e-05	173750	4.52995e-05	173750	7.15256e-06	173750	9.17912e-05	173750	2.5034e-05	173750	9.77516e-05	173750	7.39098e-05	173750	5.60284e-05	173750	3.8147e-05	173750	8.22544e-05	173750	0.000121593	173750	2.38419e-05	173750	3.33786e-05	173750	5.24521e-05	173750	3.93391e-05	173750	1.66893e-05	173750	1.3113e-05	173750	5.24521e-05	173750	9.53674e-06	173750	7.51019e-05	173750	3.8147e-05
		174375	2.5034e-05	174375	5.72205e-05	174375	4.64916e-05	174375	3.93391e-05	174375	2.38419e-05	174375	8.70228e-05	174375	5.00679e-05	174375	1.66893e-05	174375	3.57628e-05	174375	0.000114441	174375	1.3113e-05	174375	5.00679e-05	174375	0.000120401	174375	2.86102e-05	174375	3.69549e-05	174375	4.88758e-05	174375	9.53674e-06	174375	2.14577e-05	174375	0.000104904	174375	2.5034e-05	174375	2.26498e-05	174375	1.90735e-05	174375	2.5034e-05	174375	6.31809e-05
		175000	0.00010252	175000	6.19888e-05	175000	5.96046e-05	175000	1.43051e-05	175000	5.126e-05	175000	4.64916e-05	175000	6.19888e-05	175000	2.98023e-05	175000	2.74181e-05	175000	9.29832e-05	175000	2.98023e-05	175000	2.02656e-05	175000	5.48363e-05	175000	4.17233e-05	175000	1.54972e-05	175000	7.7486e-05	175000	7.98702e-05	175000	4.29153e-05	175000	2.5034e-05	175000	4.76837e-06	175000	3.45707e-05	175000	1.43051e-05	175000	2.38419e-05	175000	3.21865e-05
		175625	5.96046e-05	175625	2.38419e-05	175625	5.96046e-06	175625	1.3113e-05	175625	2.5034e-05	175625	4.41074e-05	175625	2.5034e-05	175625	4.76837e-06	175625	8.10623e-05	175625	2.86102e-05	175625	4.64916e-05	175625	5.48363e-05	175625	7.7486e-05	175625	3.69549e-05	175625	1.66893e-05	175625	0.000103712	175625	6.67572e-05	175625	3.69549e-05	175625	5.60284e-05	175625	5.84126e-05	175625	3.57628e-05	175625	6.79493e-05	175625	8.46386e-05	175625	3.8147e-05
		176250	4.76837e-05	176250	4.88758e-05	176250	5.36442e-05	176250	9.53674e-05	176250	6.31809e-05	176250	4.05312e-05	176250	2.5034e-05	176250	5.00679e-05	176250	7.03335e-05	176250	5.60284e-05	176250	4.17233e-05	176250	8.46386e-05	176250	5.60284e-05	176250	9.77516e-05	176250	5.126e-05	176250	1.19209e-05	176250	2.5034e-05	176250	8.10623e-05	176250	2.6226e-05	176250	7.98702e-05	176250	4.29153e-05	176250	3.45707e-05	176250	5.24521e-05	176250	1.78814e-05
		176875	4.41074e-05	176875	2.26498e-05	176875	3.69549e-05	176875	5.24521e-05	176875	3.33786e-05	176875	6.19888e-05	176875	4.76837e-05	176875	8.82149e-05	176875	1.54972e-05	176875	8.34465e-05	176875	2.98023e-05	176875	1.90735e-05	176875	3.57628e-05	176875	7.15256e-05	176875	6.67572e-05	176875	1.90735e-05	176875	0.000116825	176875	6.79493e-05	176875	2.6226e-05	176875	2.38419e-05	176875	8.46386e-05	176875	5.24521e-05	176875	4.76837e-05	176875	4.29153e-05
		177500	5.72205e-05	177500	3.8147e-05	177500	3.09944e-05	177500	8.70228e-05	177500	1.78814e-05	177500	1.90735e-05	177500	7.39098e-05	177500	2.6226e-05	177500	9.17912e-05	177500	9.29832e-05	177500	5.126e-05	177500	8.22544e-05	177500	5.96046e-06	177500	3.93391e-05	177500	1.19209e-05	177500	2.26498e-05	177500	7.7486e-05	177500	8.22544e-05	177500	3.09944e-05	177500	3.57628e-06	177500	1.90735e-05	177500	8.9407e-05	177500	2.6226e-05	177500	7.27177e-05
		178125	3.57628e-05	178125	4.76837e-06	178125	5.84126e-05	178125	4.17233e-05	178125	3.93391e-05	178125	4.29153e-05	178125	5.24521e-05	178125	7.15256e-06	178125	3.45707e-05	178125	3.57628e-05	178125	5.84126e-05	178125	4.41074e-05	178125	6.55651e-05	178125	6.4373e-05	178125	9.17912e-05	178125	2.86102e-05	178125	2.74181e-05	178125	3.09944e-05	178125	4.29153e-05	178125	2.26498e-05	178125	4.17233e-05	178125	7.98702e-05	178125	4.17233e-05	178125	9.65595e-05
		178750	9.77516e-05	178750	6.07967e-05	178750	1.54972e-05	178750	6.4373e-05	178750	9.65595e-05	178750	4.41074e-05	178750	0.000116825	178750	7.03335e-05	178750	8.82149e-05	178750	6.19888e-05	178750	6.07967e-05	178750	8.34465e-06	178750	3.33786e-05	178750	2.14577e-05	178750	2.74181e-05	178750	2.74181e-05	178750	6.55651e-05	178750	5.00679e-05	178750	6.07967e-05	178750	2.26498e-05	178750	1.54972e-05	178750	3.93391e-05	178750	2.6226e-05	178750	9.53674e-06
		179375	2.02656e-05	179375	1.43051e-05	179375	4.29153e-05	179375	7.27177e-05	179375	3.33786e-05	179375	1.19209e-05	179375	2.86102e-05	179375	4.05312e-05	179375	0.000103712	179375	8.9407e-05	179375	7.03335e-05	179375	1.3113e-05	179375	2.26498e-05	179375	4.88758e-05	179375	7.62939e-05	179375	8.58307e-05	179375	3.8147e-05	179375	4.76837e-05	179375	3.69549e-05	179375	3.8147e-05	179375	5.96046e-05	179375	5.00679e-05	179375	7.51019e-05	179375	4.05312e-05
		180000	3.93391e-05	180000	1.78814e-05	180000	3.33786e-05	180000	4.29153e-05	180000	3.33786e-05	180000	2.86102e-05	180000	4.29153e-05	180000	6.4373e-05	180000	6.55651e-05	180000	5.24521e-05	180000	3.21865e-05	180000	9.05991e-05	180000	1.66893e-05	180000	3.93391e-05	180000	4.52995e-05	180000	2.86102e-05	180000	8.34465e-06	180000	4.41074e-05	180000	3.45707e-05	180000	2.38419e-05	180000	6.19888e-05	180000	5.72205e-05	180000	1.90735e-05	180000	4.41074e-05
		180625	7.27177e-05	180625	1.19209e-05	180625	1.54972e-05	180625	3.69549e-05	180625	4.17233e-05	180625	3.8147e-05	180625	4.29153e-05	180625	1.66893e-05	180625	0.000103712	180625	4.64916e-05	180625	8.34465e-05	180625	2.02656e-05	180625	7.7486e-05	180625	3.21865e-05	180625	7.39098e-05	180625	3.93391e-05	180625	1.3113e-05	180625	6.4373e-05	180625	9.53674e-06	180625	6.4373e-05	180625	5.72205e-05	180625	4.88758e-05	180625	6.55651e-05	180625	5.36442e-05
		181250	2.98023e-05	181250	5.96046e-06	181250	1.43051e-05	181250	9.65595e-05	181250	4.41074e-05	181250	4.88758e-05	181250	4.88758e-05	181250	5.48363e-05	181250	5.24521e-05	181250	3.33786e-05	181250	3.57628e-05	181250	6.4373e-05	181250	9.41753e-05	181250	5.84126e-05	181250	1.78814e-05	181250	5.96046e-05	181250	0.00010848	181250	4.52995e-05	181250	6.07967e-05	181250	3.09944e-05	181250	2.74181e-05	181250	4.52995e-05	181250	7.7486e-05	181250	2.02656e-05
		181875	7.15256e-05	181875	2.86102e-05	181875	9.05991e-05	181875	4.76837e-05	181875	2.74181e-05	181875	3.21865e-05	181875	2.6226e-05	181875	5.48363e-05	181875	3.09944e-05	181875	0.000121593	181875	3.69549e-05	181875	3.09944e-05	181875	5.36442e-05	181875	6.4373e-05	181875	7.98702e-05	181875	2.38419e-05	181875	3.33786e-05	181875	3.69549e-05	181875	4.41074e-05	181875	7.03335e-05	181875	1.07288e-05	181875	4.88758e-05	181875	3.69549e-05	181875	5.48363e-05
		182500	2.98023e-05	182500	4.17233e-05	182500	9.53674e-06	182500	3.45707e-05	182500	3.57628e-05	182500	3.09944e-05	182500	3.09944e-05	182500	3.57628e-05	182500	6.79493e-05	182500	4.88758e-05	182500	2.38419e-05	182500	2.38419e-05	182500	6.4373e-05	182500	2.74181e-05	182500	1.54972e-05	182500	2.74181e-05	182500	2.86102e-05	182500	6.67572e-05	182500	3.33786e-05	182500	1.66893e-05	182500	2.38419e-05	182500	4.29153e-05	182500	6.4373e-05	182500	3.93391e-05
		183125	9.89437e-05	183125	2.26498e-05	183125	2.74181e-05	183125	4.64916e-05	183125	4.64916e-05	183125	5.126e-05	183125	4.76837e-05	183125	5.72205e-05	183125	6.55651e-05	183125	1.07288e-05	183125	9.53674e-05	183125	1.54972e-05	183125	4.29153e-05	183125	6.4373e-05	183125	7.51019e-05	183125	5.72205e-05	183125	2.38419e-05	183125	4.76837e-05	183125	4.41074e-05	183125	3.09944e-05	183125	4.41074e-05	183125	2.98023e-05	183125	2.5034e-05	183125	5.36442e-05
		183750	1.43051e-05	183750	8.34465e-06	183750	8.34465e-06	183750	5.60284e-05	183750	5.36442e-05	183750	1.19209e-06	183750	8.58307e-05	183750	9.89437e-05	183750	5.24521e-05	183750	8.34465e-05	183750	2.74181e-05	183750	5.00679e-05	183750	2.6226e-05	183750	6.31809e-05	183750	4.17233e-05	183750	4.29153e-05	183750	7.27177e-05	183750	0.00010848	183750	7.62939e-05	183750	6.91414e-05	183750	8.10623e-05	183750	3.45707e-05	183750	6.19888e-05	183750	4.76837e-06
		184375	4.76837e-06	184375	8.70228e-05	184375	9.41753e-05	184375	6.4373e-05	184375	3.33786e-05	184375	2.02656e-05	184375	6.07967e-05	184375	8.70228e-05	184375	2.5034e-05	184375	4.05312e-05	184375	7.51019e-05	184375	6.91414e-05	184375	1.54972e-05	184375	2.86102e-05	184375	4.05312e-05	184375	8.82149e-05	184375	5.48363e-05	184375	4.05312e-05	184375	2.5034e-05	184375	4.64916e-05	184375	6.31809e-05	184375	2.98023e-05	184375	6.19888e-05	184375	2.74181e-05
		185000	5.126e-05	185000	5.72205e-05	185000	3.09944e-05	185000	5.36442e-05	185000	8.58307e-05	185000	3.09944e-05	185000	5.72205e-05	185000	0.000112057	185000	1.66893e-05	185000	6.55651e-05	185000	4.52995e-05	185000	6.67572e-05	185000	5.00679e-05	185000	5.48363e-05	185000	4.88758e-05	185000	4.17233e-05	185000	2.26498e-05	185000	8.46386e-05	185000	5.24521e-05	185000	2.74181e-05	185000	1.54972e-05	185000	4.52995e-05	185000	5.96046e-06	185000	4.05312e-05
		185625	8.46386e-05	185625	1.07288e-05	185625	2.86102e-05	185625	5.36442e-05	185625	6.79493e-05	185625	4.29153e-05	185625	2.98023e-05	185625	8.9407e-05	185625	2.38419e-05	185625	6.67572e-05	185625	4.64916e-05	185625	2.26498e-05	185625	4.29153e-05	185625	4.29153e-05	185625	8.58307e-05	185625	4.17233e-05	185625	3.21865e-05	185625	5.48363e-05	185625	3.69549e-05	185625	8.70228e-05	185625	6.31809e-05	185625	3.45707e-05	185625	2.86102e-05	185625	3.8147e-05
		186250	3.8147e-05	186250	1.54972e-05	186250	6.91414e-05	186250	3.09944e-05	186250	6.55651e-05	186250	9.29832e-05	186250	3.33786e-05	186250	4.17233e-05	186250	8.22544e-05	186250	6.19888e-05	186250	8.22544e-05	186250	6.19888e-05	186250	5.60284e-05	186250	1.90735e-05	186250	4.29153e-05	186250	6.19888e-05	186250	1.19209e-05	186250	9.05991e-05	186250	4.29153e-05	186250	7.51019e-05	186250	7.7486e-05	186250	0.000127554	186250	6.19888e-05	186250	6.67572e-05
		186875	4.76837e-05	186875	4.88758e-05	186875	4.05312e-05	186875	5.48363e-05	186875	3.45707e-05	186875	7.51019e-05	186875	2.74181e-05	186875	3.33786e-05	186875	2.14577e-05	186875	5.72205e-05	186875	1.07288e-05	186875	3.09944e-05	186875	2.26498e-05	186875	4.29153e-05	186875	7.03335e-05	186875	7.15256e-05	186875	3.33786e-05	186875	5.00679e-05	186875	6.55651e-05	186875	0.000128746	186875	2.26498e-05	186875	0.000103712	186875	4.52995e-05	186875	7.51019e-05
		187500	5.96046e-06	187500	2.5034e-05	187500	9.53674e-06	187500	5.24521e-05	187500	6.79493e-05	187500	5.72205e-05	187500	1.66893e-05	187500	3.33786e-05	187500	3.8147e-05	187500	4.76837e-05	187500	9.53674e-06	187500	6.19888e-05	187500	5.00679e-05	187500	4.29153e-05	187500	8.22544e-05	187500	3.33786e-05	187500	5.96046e-05	187500	7.15256e-05	187500	4.64916e-05	187500	4.76837e-05	187500	7.03335e-05	187500	2.6226e-05	187500	4.29153e-05	187500	2.5034e-05
		188125	3.69549e-05	188125	6.19888e-05	188125	1.66893e-05	188125	6.07967e-05	188125	5.96046e-05	188125	6.19888e-05	188125	4.05312e-05	188125	1.66893e-05	188125	1.78814e-05	188125	4.29153e-05	188125	2.38419e-05	188125	3.33786e-05	188125	1.3113e-05	188125	7.03335e-05	188125	4.29153e-05	188125	3.93391e-05	188125	0.000119209	188125	9.53674e-06	188125	1.78814e-05	188125	8.22544e-05	188125	0.000120401	188125	6.55651e-05	188125	2.02656e-05	188125	3.8147e-05
		188750	4.52995e-05	188750	7.15256e-06	188750	2.02656e-05	188750	5.72205e-05	188750	3.21865e-05	188750	9.53674e-06	188750	6.07967e-05	188750	8.82149e-05	188750	6.79493e-05	188750	5.60284e-05	188750	7.98702e-05	188750	5.48363e-05	188750	8.34465e-06	188750	6.19888e-05	188750	8.34465e-05	188750	7.62939e-05	188750	3.09944e-05	188750	9.77516e-05	188750	3.09944e-05	188750	4.29153e-05	188750	6.67572e-05	188750	8.22544e-05	188750	1.43051e-05	188750	0.000114441
		189375	5.126e-05	189375	4.29153e-05	189375	2.02656e-05	189375	4.17233e-05	189375	4.88758e-05	189375	6.4373e-05	189375	3.93391e-05	189375	5.48363e-05	189375	5.00679e-05	189375	2.98023e-05	189375	6.4373e-05	189375	2.6226e-05	189375	2.6226e-05	189375	5.36442e-05	189375	3.45707e-05	189375	6.91414e-05	189375	5.84126e-05	189375	3.33786e-05	189375	2.74181e-05	189375	8.46386e-05	189375	3.8147e-05	189375	0.000106096	189375	3.57628e-05	189375	3.45707e-05
		190000	4.64916e-05	190000	2.86102e-05	190000	1.66893e-05	190000	2.86102e-05	190000	4.05312e-05	190000	5.72205e-05	190000	6.91414e-05	190000	0.00010848	190000	2.02656e-05	190000	2.02656e-05	190000	4.05312e-05	190000	6.4373e-05	190000	3.09944e-05	190000	8.34465e-05	190000	4.64916e-05	190000	5.00679e-05	190000	5.126e-05	190000	3.57628e-05	190000	4.52995e-05	190000	7.7486e-05	190000	3.45707e-05	190000	9.17912e-05	190000	2.02656e-05	190000	5.00679e-05
		190625	1.19209e-05	190625	5.84126e-05	190625	3.93391e-05	190625	0.000104904	190625	8.9407e-05	190625	4.76837e-05	190625	8.46386e-05	190625	2.86102e-05	190625	3.33786e-05	190625	9.41753e-05	190625	5.96046e-05	190625	2.26498e-05	190625	2.98023e-05	190625	8.34465e-05	190625	6.55651e-05	190625	2.98023e-05	190625	5.126e-05	190625	2.02656e-05	190625	6.31809e-05	190625	6.91414e-05	190625	3.57628e-05	190625	1.90735e-05	190625	3.45707e-05	190625	7.27177e-05
		191250	4.41074e-05	191250	2.02656e-05	191250	7.15256e-06	191250	6.91414e-05	191250	5.126e-05	191250	5.60284e-05	191250	2.6226e-05	191250	9.41753e-05	191250	7.62939e-05	191250	6.4373e-05	191250	7.15256e-06	191250	1.19209e-05	191250	9.53674e-06	191250	1.19209e-05	191250	2.6226e-05	191250	4.88758e-05	191250	4.52995e-05	191250	4.41074e-05	191250	0.000103712	191250	9.41753e-05	191250	3.45707e-05	191250	9.29832e-05	191250	6.19888e-05	191250	4.17233e-05
		191875	5.96046e-05	191875	8.70228e-05	191875	2.74181e-05	191875	4.52995e-05	191875	4.29153e-05	191875	4.88758e-05	191875	3.09944e-05	191875	4.17233e-05	191875	5.00679e-05	191875	6.67572e-05	191875	6.4373e-05	191875	4.52995e-05	191875	4.52995e-05	191875	9.65595e-05	191875	4.88758e-05	191875	2.6226e-05	191875	7.98702e-05	191875	2.14577e-05	191875	5.48363e-05	191875	2.26498e-05	191875	3.09944e-05	191875	0.000122786	191875	3.09944e-05	191875	2.38419e-05
		192500	1.90735e-05	192500	4.52995e-05	192500	5.126e-05	192500	5.00679e-05	192500	6.55651e-05	192500	3.09944e-05	192500	5.00679e-05	192500	4.05312e-05	192500	7.51019e-05	192500	5.72205e-05	192500	2.74181e-05	192500	5.48363e-05	192500	5.36442e-05	192500	2.5034e-05	192500	4.41074e-05	192500	6.19888e-05	192500	0.000103712	192500	7.86781e-05	192500	6.67572e-05	192500	3.57628e-06	192500	8.22544e-05	192500	4.29153e-05	192500	3.93391e-05	192500	7.7486e-05
		193125	0.000128746	193125	9.77516e-05	193125	5.00679e-05	193125	8.22544e-05	193125	4.76837e-05	193125	7.15256e-05	193125	7.27177e-05	193125	3.09944e-05	193125	7.03335e-05	193125	4.88758e-05	193125	8.10623e-05	193125	5.48363e-05	193125	6.07967e-05	193125	3.33786e-05	193125	4.29153e-05	193125	6.55651e-05	193125	4.52995e-05	193125	5.96046e-05	193125	2.6226e-05	193125	3.45707e-05	193125	0.000100136	193125	0.000116825	193125	1.78814e-05	193125	5.72205e-05
		193750	3.21865e-05	193750	4.41074e-05	193750	6.07967e-05	193750	3.45707e-05	193750	7.27177e-05	193750	3.33786e-05	193750	3.45707e-05	193750	2.74181e-05	193750	2.26498e-05	193750	5.126e-05	193750	1.54972e-05	193750	2.26498e-05	193750	3.93391e-05	193750	8.46386e-05	193750	6.4373e-05	193750	5.96046e-05	193750	3.21865e-05	193750	6.67572e-05	193750	8.82149e-05	193750	3.09944e-05	193750	9.77516e-05	193750	7.15256e-05	193750	4.52995e-05	193750	4.05312e-05
		194375	9.77516e-05	194375	4.64916e-05	194375	2.14577e-05	194375	5.72205e-05	194375	1.90735e-05	194375	2.26498e-05	194375	6.07967e-05	194375	1.3113e-05	194375	6.31809e-05	194375	7.15256e-05	194375	4.17233e-05	194375	2.98023e-05	194375	3.57628e-05	194375	2.14577e-05	194375	7.15256e-05	194375	3.33786e-05	194375	1.3113e-05	194375	7.27177e-05	194375	3.33786e-05	194375	6.4373e-05	194375	6.4373e-05	194375	3.57628e-05	194375	6.31809e-05	194375	2.74181e-05
		195000	5.60284e-05	195000	2.98023e-05	195000	2.6226e-05	195000	4.76837e-05	195000	5.00679e-05	195000	5.48363e-05	195000	4.64916e-05	195000	3.57628e-05	195000	5.60284e-05	195000	5.72205e-05	195000	0.00010252	195000	8.46386e-05	195000	5.84126e-05	195000	3.69549e-05	195000	4.76837e-06	195000	8.10623e-05	195000	9.89437e-05	195000	7.51019e-05	195000	0.000116825	195000	1.3113e-05	195000	8.82149e-05	195000	3.09944e-05	195000	4.52995e-05	195000	7.15256e-05
		195625	3.69549e-05	195625	9.53674e-05	195625	9.29832e-05	195625	0.000100136	195625	6.67572e-05	195625	8.34465e-06	195625	8.34465e-06	195625	1.90735e-05	195625	7.51019e-05	195625	7.7486e-05	195625	3.57628e-05	195625	0.000115633	195625	2.38419e-05	195625	1.66893e-05	195625	6.4373e-05	195625	4.05312e-05	195625	8.82149e-05	195625	2.98023e-05	195625	4.64916e-05	195625	1.78814e-05	195625	2.98023e-05	195625	5.96046e-05	195625	4.76837e-05	195625	3.09944e-05
		196250	3.45707e-05	196250	1.78814e-05	196250	0.000104904	196250	5.00679e-05	196250	3.8147e-05	196250	8.9407e-05	196250	8.22544e-05	196250	3.45707e-05	196250	4.41074e-05	196250	9.65595e-05	196250	5.60284e-05	196250	6.19888e-05	196250	2.98023e-05	196250	3.09944e-05	196250	5.24521e-05	196250	0.000107288	196250	0.000132322	196250	0.000100136	196250	5.72205e-05	196250	0.000127554	196250	5.126e-05	196250	3.45707e-05	196250	7.15256e-05	196250	3.93391e-05
		196875	2.38419e-05	196875	5.60284e-05	196875	2.26498e-05	196875	6.4373e-05	196875	6.07967e-05	196875	2.74181e-05	196875	6.07967e-05	196875	7.03335e-05	196875	7.03335e-05	196875	0.000103712	196875	0.00010252	196875	8.10623e-05	196875	5.96046e-06	196875	9.65595e-05	196875	5.126e-05	196875	5.84126e-05	196875	3.33786e-05	196875	5.72205e-05	196875	7.51019e-05	196875	2.74181e-05	196875	2.02656e-05	196875	9.17912e-05	196875	8.70228e-05	196875	0.000122786
		197500	4.52995e-05	197500	3.45707e-05	197500	7.27177e-05	197500	8.34465e-05	197500	1.78814e-05	197500	5.48363e-05	197500	6.91414e-05	197500	2.5034e-05	197500	1.54972e-05	197500	2.6226e-05	197500	5.126e-05	197500	2.26498e-05	197500	5.00679e-05	197500	7.03335e-05	197500	5.126e-05	197500	7.98702e-05	197500	2.74181e-05	197500	5.126e-05	197500	0.000101328	197500	4.17233e-05	197500	9.41753e-05	197500	6.67572e-05	197500	3.21865e-05	197500	2.38419e-05
		198125	5.48363e-05	198125	7.03335e-05	198125	5.48363e-05	198125	4.76837e-06	198125	7.15256e-05	198125	5.00679e-05	198125	6.67572e-05	198125	1.19209e-05	198125	2.26498e-05	198125	4.41074e-05	198125	2.02656e-05	198125	7.7486e-05	198125	6.19888e-05	198125	2.26498e-05	198125	4.41074e-05	198125	5.84126e-05	198125	7.51019e-05	198125	4.52995e-05	198125	3.57628e-05	198125	5.126e-05	198125	5.48363e-05	198125	7.98702e-05	198125	3.93391e-05	198125	5.60284e-05
		198750	2.5034e-05	198750	8.10623e-05	198750	2.74181e-05	198750	5.36442e-05	198750	5.72205e-05	198750	1.43051e-05	198750	4.64916e-05	198750	3.69549e-05	198750	2.6226e-05	198750	2.02656e-05	198750	1.66893e-05	198750	8.10623e-05	198750	4.64916e-05	198750	3.33786e-05	198750	4.76837e-05	198750	2.26498e-05	198750	2.5034e-05	198750	7.62939e-05	198750	7.51019e-05	198750	8.82149e-05	198750	4.05312e-05	198750	6.91414e-05	198750	7.03335e-05	198750	3.57628e-05
		199375	6.67572e-05	199375	5.00679e-05	199375	9.53674e-06	199375	2.86102e-05	199375	5.72205e-05	199375	2.26498e-05	199375	7.51019e-05	199375	5.00679e-05	199375	0.000175238	199375	0	199375	8.22544e-05	199375	5.60284e-05	199375	2.02656e-05	199375	3.21865e-05	199375	4.76837e-05	199375	1.19209e-05	199375	5.48363e-05	199375	4.64916e-05	199375	7.15256e-05	199375	2.5034e-05	199375	5.72205e-05	199375	7.15256e-05	199375	4.05312e-05	199375	9.53674e-06
		200000	3.21865e-05	200000	7.15256e-05	200000	0.000133514	200000	3.8147e-05	200000	7.7486e-05	200000	8.34465e-06	200000	2.86102e-05	200000	2.38419e-05	200000	6.19888e-05	200000	0.000127554	200000	6.55651e-05	200000	3.8147e-05	200000	0.000134706	200000	8.34465e-06	200000	3.57628e-05	200000	4.17233e-05	200000	7.15256e-05	200000	3.8147e-05	200000	1.78814e-05	200000	5.96046e-06	200000	0.000110865	200000	0.000144243	200000	8.34465e-05	200000	5.84126e-05
		200625	2.98023e-05	200625	6.91414e-05	200625	4.52995e-05	200625	7.86781e-05	200625	7.86781e-05	200625	6.31809e-05	200625	2.14577e-05	200625	5.72205e-05	200625	6.79493e-05	200625	3.09944e-05	200625	3.09944e-05	200625	4.88758e-05	200625	3.33786e-05	200625	8.70228e-05	200625	9.17912e-05	200625	5.72205e-05	200625	1.78814e-05	200625	9.53674e-05	200625	8.58307e-05	200625	5.96046e-05	200625	0.000122786	200625	9.17912e-05	200625	3.8147e-05	200625	0.000100136
		201250	3.45707e-05	201250	3.21865e-05	201250	7.15256e-06	201250	3.93391e-05	201250	0.000122786	201250	3.93391e-05	201250	4.41074e-05	201250	5.60284e-05	201250	8.9407e-05	201250	7.62939e-05	201250	5.126e-05	201250	0.000100136	201250	3.57628e-05	201250	2.6226e-05	201250	4.17233e-05	201250	5.00679e-05	201250	7.27177e-05	201250	8.70228e-05	201250	0.000140667	201250	0.000184774	201250	0.000170469	201250	0.00014782	201250	5.00679e-05	201250	9.17912e-05
		201875	6.91414e-05	201875	4.76837e-06	201875	8.34465e-05	201875	4.52995e-05	201875	8.34465e-06	201875	2.38419e-05	201875	5.00679e-05	201875	2.26498e-05	201875	7.62939e-05	201875	4.76837e-05	201875	6.31809e-05	201875	8.22544e-05	201875	9.53674e-05	201875	4.52995e-05	201875	7.03335e-05	201875	7.51019e-05	201875	7.39098e-05	201875	2.98023e-05	201875	6.67572e-05	201875	6.19888e-05	201875	9.29832e-05	201875	0.00010848	201875	4.76837e-05	201875	4.29153e-05
		202500	0.000122786	202500	1.78814e-05	202500	6.19888e-05	202500	5.126e-05	202500	5.72205e-05	202500	3.33786e-05	202500	5.36442e-05	202500	5.72205e-05	202500	8.34465e-05	202500	6.31809e-05	202500	9.29832e-05	202500	1.66893e-05	202500	4.29153e-05	202500	0.000101328	202500	0.000100136	202500	7.03335e-05	202500	8.46386e-05	202500	1.43051e-05	202500	5.36442e-05	202500	6.07967e-05	202500	0.000118017	202500	0.000145435	202500	4.05312e-05	202500	9.77516e-05
		203125	7.7486e-05	203125	7.7486e-05	203125	4.76837e-05	203125	1.90735e-05	203125	5.96046e-06	203125	4.88758e-05	203125	4.29153e-05	203125	4.88758e-05	203125	5.24521e-05	203125	6.19888e-05	203125	8.10623e-05	203125	6.79493e-05	203125	8.82149e-05	203125	9.89437e-05	203125	6.79493e-05	203125	5.48363e-05	203125	3.93391e-05	203125	0.000109673	203125	7.98702e-05	203125	6.91414e-05	203125	0.000160933	203125	0.000141859	203125	8.34465e-05	203125	0.000112057
		203750	6.31809e-05	203750	8.34465e-06	203750	4.17233e-05	203750	2.98023e-05	203750	4.41074e-05	203750	3.8147e-05	203750	1.90735e-05	203750	4.64916e-05	203750	5.96046e-05	203750	1.54972e-05	203750	7.7486e-05	203750	4.88758e-05	203750	0.000129938	203750	5.36442e-05	203750	5.24521e-05	203750	3.33786e-05	203750	8.46386e-05	203750	5.84126e-05	203750	0.000114441	203750	7.98702e-05	203750	0.00014782	203750	0.000151396	203750	7.03335e-05	203750	0.000116825
		204375	5.24521e-05	204375	3.45707e-05	204375	1.54972e-05	204375	7.27177e-05	204375	0.00010252	204375	3.21865e-05	204375	8.34465e-05	204375	1.90735e-05	204375	1.3113e-05	204375	3.33786e-05	204375	4.64916e-05	204375	0.000121593	204375	8.10623e-05	204375	0.000100136	204375	7.7486e-05	204375	7.15256e-05	204375	2.38419e-05	204375	0.000115633	204375	6.4373e-05	204375	9.65595e-05	204375	9.65595e-05	204375	0.000140667	204375	0.00015974	204375	0.000126362
		205000	8.34465e-06	205000	4.17233e-05	205000	1.54972e-05	205000	2.86102e-05	205000	5.24521e-05	205000	9.05991e-05	205000	3.8147e-05	205000	9.77516e-05	205000	4.64916e-05	205000	0.000100136	205000	7.62939e-05	205000	0.000107288	205000	2.14577e-05	205000	5.00679e-05	205000	9.65595e-05	205000	6.67572e-05	205000	0.000119209	205000	8.58307e-05	205000	3.69549e-05	205000	8.10623e-05	205000	0.000128746	205000	9.05991e-05	205000	8.70228e-05	205000	0.000150204
		205625	1.54972e-05	205625	2.86102e-05	205625	7.86781e-05	205625	4.88758e-05	205625	7.15256e-05	205625	7.03335e-05	205625	5.24521e-05	205625	4.17233e-05	205625	5.126e-05	205625	2.38419e-05	205625	5.72205e-05	205625	5.36442e-05	205625	5.60284e-05	205625	6.07967e-05	205625	0.000139475	205625	2.98023e-05	205625	7.03335e-05	205625	1.07288e-05	205625	7.86781e-05	205625	0.000110865	205625	0.000158548	205625	0.000123978	205625	0.000121593	205625	0.000103712
		206250	3.09944e-05	206250	1.3113e-05	206250	2.5034e-05	206250	3.21865e-05	206250	3.69549e-05	206250	1.43051e-05	206250	1.54972e-05	206250	1.3113e-05	206250	0.000107288	206250	6.19888e-05	206250	3.93391e-05	206250	6.4373e-05	206250	2.5034e-05	206250	0.000107288	206250	3.45707e-05	206250	9.29832e-05	206250	7.27177e-05	206250	0.000135899	206250	6.79493e-05	206250	2.02656e-05	206250	5.48363e-05	206250	0.000114441	206250	0.000126362	206250	0.000112057
		206875	5.36442e-05	206875	3.33786e-05	206875	3.69549e-05	206875	9.53674e-06	206875	4.29153e-05	206875	7.15256e-05	206875	6.31809e-05	206875	3.57628e-06	206875	2.26498e-05	206875	7.51019e-05	206875	5.36442e-05	206875	3.57628e-05	206875	8.34465e-05	206875	7.15256e-05	206875	9.53674e-06	206875	6.55651e-05	206875	1.78814e-05	206875	7.27177e-05	206875	8.70228e-05	206875	8.9407e-05	206875	9.05991e-05	206875	0.000135899	206875	0.000109673	206875	8.58307e-05
		207500	6.67572e-05	207500	5.84126e-05	207500	4.52995e-05	207500	5.36442e-05	207500	6.67572e-05	207500	2.74181e-05	207500	4.41074e-05	207500	6.31809e-05	207500	3.93391e-05	207500	3.93391e-05	207500	3.8147e-05	207500	9.17912e-05	207500	1.90735e-05	207500	8.82149e-05	207500	4.88758e-05	207500	1.90735e-05	207500	6.19888e-05	207500	3.33786e-05	207500	6.4373e-05	207500	6.67572e-05	207500	0.000149012	207500	0.000152588	207500	8.46386e-05	207500	0.00010848
		208125	7.15256e-05	208125	4.76837e-05	208125	2.86102e-05	208125	4.05312e-05	208125	7.7486e-05	208125	1.90735e-05	208125	3.33786e-05	208125	1.3113e-05	208125	4.17233e-05	208125	7.7486e-05	208125	8.22544e-05	208125	9.41753e-05	208125	5.48363e-05	208125	4.88758e-05	208125	8.10623e-05	208125	3.57628e-05	208125	8.10623e-05	208125	3.33786e-05	208125	0.000144243	208125	6.19888e-05	208125	0.000114441	208125	0.000145435	208125	5.48363e-05	208125	0.000141859
		208750	4.88758e-05	208750	6.31809e-05	208750	5.72205e-05	208750	3.33786e-05	208750	8.34465e-06	208750	7.39098e-05	208750	9.53674e-05	208750	2.5034e-05	208750	4.88758e-05	208750	8.9407e-05	208750	3.57628e-06	208750	0.00013113	208750	2.86102e-05	208750	6.07967e-05	208750	4.52995e-05	208750	5.60284e-05	208750	8.58307e-05	208750	0.000107288	208750	7.39098e-05	208750	0.000118017	208750	0.000103712	208750	0.000133514	208750	7.51019e-05	208750	0.000107288
		209375	5.84126e-05	209375	4.05312e-05	209375	5.126e-05	209375	5.84126e-05	209375	0.000116825	209375	3.57628e-05	209375	1.66893e-05	209375	8.34465e-06	209375	4.76837e-06	209375	2.6226e-05	209375	5.36442e-05	209375	0.000112057	209375	8.10623e-05	209375	5.84126e-05	209375	8.10623e-05	209375	0.000145435	209375	0.000104904	209375	0.000114441	209375	8.46386e-05	209375	0.000138283	209375	0.000200272	209375	0.000146627	209375	7.98702e-05	209375	2.86102e-05
		210000	6.55651e-05	210000	8.22544e-05	210000	1.66893e-05	210000	1.66893e-05	210000	3.93391e-05	210000	2.6226e-05	210000	7.86781e-05	210000	9.77516e-05	210000	4.17233e-05	210000	9.41753e-05	210000	4.41074e-05	210000	8.10623e-05	210000	4.64916e-05	210000	8.46386e-05	210000	8.22544e-05	210000	6.91414e-05	210000	5.72205e-05	210000	0.000154972	210000	9.29832e-05	210000	5.36442e-05	210000	0.000181198	210000	0.000184774	210000	0.000127554	210000	0.000129938
		210625	8.10623e-05	210625	4.76837e-05	210625	5.72205e-05	210625	5.00679e-05	210625	2.98023e-05	210625	1.3113e-05	210625	1.3113e-05	210625	1.78814e-05	210625	2.98023e-05	210625	7.7486e-05	210625	9.89437e-05	210625	4.88758e-05	210625	0.000103712	210625	7.15256e-05	210625	6.19888e-05	210625	8.34465e-05	210625	0.000180006	210625	8.82149e-05	210625	9.17912e-05	210625	6.79493e-05	210625	0.000120401	210625	0.000172853	210625	0.000212193	210625	0.000200272
		211250	5.36442e-05	211250	5.60284e-05	211250	6.07967e-05	211250	6.07967e-05	211250	4.41074e-05	211250	9.89437e-05	211250	3.8147e-05	211250	9.29832e-05	211250	5.126e-05	211250	2.5034e-05	211250	5.36442e-05	211250	7.7486e-05	211250	6.4373e-05	211250	0.000127554	211250	8.46386e-05	211250	1.19209e-05	211250	5.24521e-05	211250	0.00012517	211250	3.09944e-05	211250	6.91414e-05	211250	0.000145435	211250	0.000122786	211250	9.65595e-05	211250	0.000123978
		211875	3.21865e-05	211875	9.77516e-05	211875	7.15256e-05	211875	4.05312e-05	211875	1.07288e-05	211875	9.17912e-05	211875	5.60284e-05	211875	3.45707e-05	211875	3.93391e-05	211875	5.96046e-05	211875	0.000100136	211875	0.000110865	211875	4.52995e-05	211875	8.22544e-05	211875	6.91414e-05	211875	0.000121593	211875	0.000104904	211875	3.09944e-05	211875	6.55651e-05	211875	4.76837e-05	211875	0.000201464	211875	0.000132322	211875	0.00010252	211875	0.00015378
		212500	6.67572e-05	212500	6.55651e-05	212500	7.7486e-05	212500	1.78814e-05	212500	5.48363e-05	212500	1.3113e-05	212500	6.19888e-05	212500	5.24521e-05	212500	4.41074e-05	212500	9.05991e-05	212500	7.98702e-05	212500	6.4373e-05	212500	2.38419e-05	212500	9.53674e-05	212500	7.98702e-05	212500	2.5034e-05	212500	8.46386e-05	212500	0.000112057	212500	0.000118017	212500	7.7486e-05	212500	0.000144243	212500	0.00020504	212500	0.000113249	212500	8.58307e-05
		213125	4.52995e-05	213125	1.78814e-05	213125	9.41753e-05	213125	8.22544e-05	213125	5.126e-05	213125	3.09944e-05	213125	3.69549e-05	213125	3.57628e-05	213125	0.000109673	213125	9.53674e-06	213125	7.27177e-05	213125	6.91414e-05	213125	5.36442e-05	213125	7.03335e-05	213125	4.52995e-05	213125	0.000101328	213125	9.65595e-05	213125	0.00010848	213125	0.00010252	213125	0.000140667	213125	0.000219345	213125	0.000115633	213125	0.000144243	213125	9.29832e-05
		213750	3.45707e-05	213750	4.17233e-05	213750	3.93391e-05	213750	5.96046e-05	213750	5.48363e-05	213750	2.02656e-05	213750	4.52995e-05	213750	0.000101328	213750	3.69549e-05	213750	4.29153e-05	213750	0.000119209	213750	0.000107288	213750	2.02656e-05	213750	0.000119209	213750	0.00010252	213750	7.86781e-05	213750	0.000104904	213750	8.22544e-05	213750	7.03335e-05	213750	5.72205e-05	213750	0.000200272	213750	0.000166893	213750	0.000164509	213750	6.55651e-05
		214375	6.55651e-05	214375	3.45707e-05	214375	5.126e-05	214375	3.33786e-05	214375	4.05312e-05	214375	4.52995e-05	214375	2.5034e-05	214375	2.74181e-05	214375	2.86102e-05	214375	2.74181e-05	214375	5.36442e-05	214375	0.000115633	214375	0.000121593	214375	7.27177e-05	214375	9.41753e-05	214375	0.000110865	214375	7.62939e-05	214375	1.66893e-05	214375	0.000143051	214375	0.000144243	214375	0.000252724	214375	0.000188351	214375	0.000134706	214375	0.000132322
		215000	3.57628e-05	215000	6.07967e-05	215000	4.17233e-05	215000	7.39098e-05	215000	5.96046e-05	215000	8.58307e-05	215000	3.8147e-05	215000	3.69549e-05	215000	6.91414e-05	215000	6.19888e-05	215000	0.000120401	215000	7.15256e-05	215000	6.07967e-05	215000	0.000100136	215000	8.9407e-05	215000	0.000110865	215000	8.10623e-05	215000	9.29832e-05	215000	2.38419e-05	215000	9.41753e-05	215000	0.000104904	215000	0.00017643	215000	0.000141859	215000	0.000112057
		215625	8.22544e-05	215625	5.60284e-05	215625	6.07967e-05	215625	4.17233e-05	215625	4.05312e-05	215625	2.5034e-05	215625	1.78814e-05	215625	6.55651e-05	215625	4.41074e-05	215625	6.31809e-05	215625	9.77516e-05	215625	0.000146627	215625	8.46386e-05	215625	3.21865e-05	215625	3.93391e-05	215625	7.7486e-05	215625	0.000103712	215625	0.000174046	215625	6.79493e-05	215625	0.000106096	215625	0.000206232	215625	0.000213385	215625	0.000151396	215625	0.000178814
		216250	1.66893e-05	216250	3.69549e-05	216250	2.86102e-05	216250	2.74181e-05	216250	5.24521e-05	216250	6.31809e-05	216250	2.26498e-05	216250	8.70228e-05	216250	0	216250	3.21865e-05	216250	8.22544e-05	216250	0.000109673	216250	6.79493e-05	216250	7.51019e-05	216250	2.86102e-05	216250	0.000110865	216250	0.000206232	216250	9.89437e-05	216250	0.000132322	216250	8.22544e-05	216250	0.000220537	216250	0.000191927	216250	0.000104904	216250	0.000150204
		216875	2.5034e-05	216875	2.5034e-05	216875	5.00679e-05	216875	1.19209e-05	216875	7.62939e-05	216875	2.74181e-05	216875	2.38419e-05	216875	5.24521e-05	216875	1.43051e-05	216875	5.126e-05	216875	0.000115633	216875	0.000244379	216875	2.5034e-05	216875	0.000114441	216875	0.000109673	216875	0.000134706	216875	0.000110865	216875	0.000122786	216875	9.65595e-05	216875	9.17912e-05	216875	0.000203848	216875	0.000230074	216875	0.000128746	216875	7.51019e-05
		217500	1.3113e-05	217500	9.53674e-05	217500	9.65595e-05	217500	2.5034e-05	217500	3.57628e-06	217500	1.66893e-05	217500	6.91414e-05	217500	3.33786e-05	217500	5.126e-05	217500	4.05312e-05	217500	5.96046e-05	217500	0.000144243	217500	2.86102e-05	217500	2.6226e-05	217500	0.000110865	217500	9.41753e-05	217500	0.00017643	217500	0.000146627	217500	0.000211	217500	0.000101328	217500	0.000308752	217500	0.000195503	217500	0.000128746	217500	0.00014782
		218125	6.4373e-05	218125	5.36442e-05	218125	4.29153e-05	218125	3.09944e-05	218125	4.64916e-05	218125	5.72205e-05	218125	4.05312e-05	218125	4.76837e-05	218125	4.17233e-05	218125	2.14577e-05	218125	7.7486e-05	218125	7.7486e-05	218125	9.89437e-05	218125	0.000128746	218125	0.00010848	218125	0.000128746	218125	6.79493e-05	218125	0.000207424	218125	0.000160933	218125	0.000181198	218125	0.000268221	218125	0.000246763	218125	0.000188351	218125	0.000120401
		218750	1.19209e-05	218750	5.24521e-05	218750	2.74181e-05	218750	5.84126e-05	218750	8.34465e-06	218750	2.38419e-05	218750	4.29153e-05	218750	7.7486e-05	218750	3.45707e-05	218750	5.96046e-05	218750	0.000183582	218750	6.67572e-05	218750	4.76837e-05	218750	6.79493e-05	218750	0.000120401	218750	0.000128746	218750	0.000139475	218750	0.000127554	218750	5.84126e-05	218750	0.00012517	218750	0.000218153	218750	0.000267029	218750	0.00020504	218750	0.00010252
		219375	7.15256e-05	219375	5.00679e-05	219375	3.09944e-05	219375	5.126e-05	219375	2.26498e-05	219375	4.05312e-05	219375	4.76837e-05	219375	6.07967e-05	219375	8.22544e-05	219375	2.38419e-05	219375	0.000181198	219375	9.29832e-05	219375	7.7486e-05	219375	0.000127554	219375	0.000104904	219375	0.000120401	219375	0.000208616	219375	0.000216961	219375	0.000261068	219375	0.000208616	219375	0.00027895	219375	0.000261068	219375	0.000156164	219375	0.000158548
		220000	9.53674e-05	220000	5.84126e-05	220000	2.02656e-05	220000	3.09944e-05	220000	3.57628e-05	220000	5.36442e-05	220000	9.65595e-05	220000	1.43051e-05	220000	6.55651e-05	220000	2.6226e-05	220000	0.000123978	220000	0.000129938	220000	6.55651e-05	220000	9.77516e-05	220000	7.86781e-05	220000	0.000156164	220000	0.000225306	220000	0.000109673	220000	9.53674e-05	220000	0.000178814	220000	0.000277758	220000	0.000312328	220000	0.00019908	220000	0.000126362
		220625	4.05312e-05	220625	7.27177e-05	220625	1.19209e-05	220625	2.14577e-05	220625	5.96046e-06	220625	7.39098e-05	220625	0.00010252	220625	3.69549e-05	220625	3.21865e-05	220625	7.03335e-05	220625	0.000115633	220625	0.000221729	220625	2.38419e-05	220625	0.000100136	220625	0.000133514	220625	8.9407e-05	220625	0.00026226	220625	0.000211	220625	0.000154972	220625	0.000162125	220625	0.000261068	220625	0.000363588	220625	0.000268221	220625	0.000225306
		221250	8.9407e-05	221250	3.45707e-05	221250	7.15256e-05	221250	1.3113e-05	221250	8.9407e-05	221250	2.86102e-05	221250	6.67572e-05	221250	6.07967e-05	221250	2.5034e-05	221250	5.24521e-05	221250	0.000163317	221250	0.000219345	221250	0.000103712	221250	0.000120401	221250	0.000109673	221250	8.22544e-05	221250	0.000213385	221250	0.000201464	221250	0.000135899	221250	0.000152588	221250	0.000318289	221250	0.000305176	221250	0.000207424	221250	0.000174046
		221875	1.54972e-05	221875	6.55651e-05	221875	5.48363e-05	221875	7.86781e-05	221875	8.10623e-05	221875	1.54972e-05	221875	7.86781e-05	221875	4.64916e-05	221875	2.74181e-05	221875	4.64916e-05	221875	0.000188351	221875	0.00015974	221875	9.53674e-05	221875	5.48363e-05	221875	0.000118017	221875	0.000160933	221875	0.000156164	221875	0.000156164	221875	0.000154972	221875	0.000151396	221875	0.0003016	221875	0.000312328	221875	0.000133514	221875	0.000216961
		222500	2.74181e-05	222500	2.74181e-05	222500	6.4373e-05	222500	7.98702e-05	222500	5.72205e-05	222500	1.90735e-05	222500	0.00010252	222500	4.64916e-05	222500	4.17233e-05	222500	0.000116825	222500	0.000170469	222500	0.000185966	222500	0.000168085	222500	0.000138283	222500	0.000123978	222500	0.00013113	222500	0.00026226	222500	0.000257492	222500	0.000144243	222500	0.000190735	222500	0.000368357	222500	0.000365973	222500	0.000181198	222500	0.000178814
		223125	6.31809e-05	223125	2.38419e-05	223125	3.69549e-05	223125	1.78814e-05	223125	1.54972e-05	223125	5.36442e-05	223125	5.60284e-05	223125	4.52995e-05	223125	0.000126362	223125	6.79493e-05	223125	0.000110865	223125	0.000165701	223125	0.000113249	223125	0.000143051	223125	9.65595e-05	223125	0.000143051	223125	0.000294447	223125	0.000287294	223125	0.000106096	223125	0.000238419	223125	0.000367165	223125	0.000339746	223125	0.000224113	223125	0.000200272
		223750	1.66893e-05	223750	4.17233e-05	223750	8.22544e-05	223750	8.82149e-05	223750	5.24521e-05	223750	4.05312e-05	223750	8.70228e-05	223750	3.69549e-05	223750	4.76837e-05	223750	3.57628e-06	223750	0.000203848	223750	0.000184774	223750	0.000118017	223750	0.000135899	223750	0.000114441	223750	0.000107288	223750	0.000253916	223750	0.000318289	223750	0.000251532	223750	0.000220537	223750	0.000430346	223750	0.000431538	223750	0.000228882	223750	0.000240803
		224375	8.9407e-05	224375	7.03335e-05	224375	3.57628e-06	224375	2.98023e-05	224375	5.72205e-05	224375	2.98023e-05	224375	6.55651e-05	224375	3.33786e-05	224375	0.000121593	224375	6.07967e-05	224375	0.000263453	224375	0.000252724	224375	0.000149012	224375	0.000152588	224375	9.17912e-05	224375	0.000219345	224375	0.000312328	224375	0.00031352	224375	0.000282526	224375	0.000259876	224375	0.000445843	224375	0.000506639	224375	0.000221729	224375	0.000234842
		225000	1.78814e-05	225000	3.93391e-05	225000	5.24521e-05	225000	3.09944e-05	225000	4.88758e-05	225000	4.52995e-05	225000	5.126e-05	225000	7.51019e-05	225000	3.93391e-05	225000	2.98023e-05	225000	0.000123978	225000	0.000212193	225000	0.00014782	225000	0.000100136	225000	9.65595e-05	225000	8.70228e-05	225000	0.000323057	225000	0.000386238	225000	0.000225306	225000	0.000361204	225000	0.000495911	225000	0.00056982	225000	0.000222921	225000	0.000225306
		225625	4.52995e-05	225625	5.126e-05	225625	5.126e-05	225625	3.57628e-05	225625	5.84126e-05	225625	1.90735e-05	225625	0.00017643	225625	3.93391e-05	225625	6.07967e-05	225625	7.03335e-05	225625	0.000264645	225625	0.000123978	225625	0.00014782	225625	0.000152588	225625	6.19888e-05	225625	0.000133514	225625	0.000399351	225625	0.000355244	225625	0.000277758	225625	0.000317097	225625	0.000435114	225625	0.000658035	225625	0.000212193	225625	0.000245571
		226250	4.64916e-05	226250	2.74181e-05	226250	3.09944e-05	226250	0.000101328	226250	8.22544e-05	226250	5.60284e-05	226250	3.57628e-05	226250	9.41753e-05	226250	0.000112057	226250	8.58307e-05	226250	0.00033021	226250	0.000263453	226250	0.000146627	226250	8.22544e-05	226250	0.000180006	226250	0.000127554	226250	0.000460148	226250	0.000436306	226250	0.000253916	226250	0.000339746	226250	0.00054121	226250	0.000634193	226250	0.000253916	226250	0.000211
		226875	5.126e-05	226875	5.72205e-05	226875	2.5034e-05	226875	7.27177e-05	226875	0.000113249	226875	4.05312e-05	226875	0.000128746	226875	4.17233e-05	226875	0.000188351	226875	0.000107288	226875	0.000333786	226875	0.000350475	226875	0.000116825	226875	9.17912e-05	226875	0.00014782	226875	0.000166893	226875	0.000611544	226875	0.000452995	226875	0.00026226	226875	0.000370741	226875	0.000724792	226875	0.000745058	226875	0.00023365	226875	0.000238419
		227500	3.93391e-05	227500	1.54972e-05	227500	9.53674e-05	227500	3.45707e-05	227500	6.07967e-05	227500	3.21865e-05	227500	3.69549e-05	227500	5.24521e-05	227500	0.000107288	227500	3.8147e-05	227500	0.000236034	227500	0.000308752	227500	0.000127554	227500	0.000120401	227500	0.000226498	227500	0.000180006	227500	0.000480413	227500	0.000630617	227500	0.000476837	227500	0.000300407	227500	0.000742674	227500	0.000765324	227500	0.000298023	227500	0.000276566
		228125	8.70228e-05	228125	2.26498e-05	228125	5.72205e-05	228125	5.24521e-05	228125	7.62939e-05	228125	8.22544e-05	228125	7.39098e-05	228125	0.000116825	228125	7.15256e-05	228125	5.60284e-05	228125	0.000367165	228125	0.000369549	228125	9.89437e-05	228125	0.000103712	228125	0.000239611	228125	0.000162125	228125	0.000772476	228125	0.000424385	228125	0.00041008	228125	0.00031352	228125	0.000760555	228125	0.000849962	228125	0.00031352	228125	0.000287294
		228750	1.43051e-05	228750	5.00679e-05	228750	3.09944e-05	228750	5.126e-05	228750	3.69549e-05	228750	4.76837e-06	228750	3.45707e-05	228750	3.33786e-05	228750	6.07967e-05	228750	0.000166893	228750	0.000391006	228750	0.000423193	228750	0.000261068	228750	0.000177622	228750	0.000246763	228750	0.000195503	228750	0.000822544	228750	0.00082016	228750	0.000536442	228750	0.000456572	228750	0.000957251	228750	0.00115514	228750	0.000326633	228750	0.000277758
		229375	2.38419e-06	229375	5.72205e-05	229375	3.57628e-05	229375	0.000119209	229375	3.69549e-05	229375	5.36442e-05	229375	0.000174046	229375	0.000132322	229375	0.000139475	229375	0.000141859	229375	0.000392199	229375	0.000514984	229375	0.00018239	229375	0.000181198	229375	0.000253916	229375	0.000187159	229375	0.000910759	229375	0.000941753	229375	0.000548363	229375	0.000758171	229375	0.0010407	229375	0.00123143	229375	0.000269413	229375	0.000255108
		230000	6.19888e-05	230000	0.000100136	230000	6.4373e-05	230000	4.64916e-05	230000	7.7486e-05	230000	7.15256e-06	230000	0.00010848	230000	0.000109673	230000	6.91414e-05	230000	4.64916e-05	230000	0.000463724	230000	0.000622272	230000	0.000239611	230000	0.000188351	230000	0.000245571	230000	0.000267029	230000	0.00101805	230000	0.000938177	230000	0.000821352	230000	0.000821352	230000	0.00122905	230000	0.00155926	230000	0.000290871	230000	0.000351667
		230625	3.8147e-05	230625	2.38419e-05	230625	0.000134706	230625	4.76837e-06	230625	2.14577e-05	230625	5.48363e-05	230625	8.9407e-05	230625	0.000146627	230625	0.00012517	230625	2.02656e-05	230625	0.000457764	230625	0.000652075	230625	0.000134706	230625	0.000224113	230625	0.000281334	230625	0.000268221	230625	0.00104666	230625	0.000903606	230625	0.000711679	230625	0.000886917	230625	0.00139713	230625	0.00164866	230625	0.000360012	230625	0.000399351
		231250	5.00679e-05	231250	7.27177e-05	231250	6.31809e-05	231250	0.00010848	231250	7.51019e-05	231250	6.67572e-05	231250	0.000145435	231250	2.14577e-05	231250	0.000240803	231250	6.4373e-05	231250	0.000646114	231250	0.000799894	231250	0.000208616	231250	0.000234842	231250	0.000246763	231250	0.000302792	231250	0.000925064	231250	0.000995398	231250	0.000730753	231250	0.000983477	231250	0.00148892	231250	0.00186324	231250	0.000356436	231250	0.000388622
		231875	0.00010252	231875	7.27177e-05	231875	4.64916e-05	231875	8.10623e-05	231875	5.96046e-05	231875	2.6226e-05	231875	0.00014782	231875	0.000107288	231875	0.000152588	231875	0.000308752	231875	0.000582933	231875	0.000889301	231875	0.000308752	231875	0.000295639	231875	0.000283718	231875	0.000324249	231875	0.00089407	231875	0.000721216	231875	0.000957251	231875	0.00110149	231875	0.00185013	231875	0.00169754	231875	0.000412464	231875	0.000429153
		232500	7.98702e-05	232500	8.34465e-05	232500	4.17233e-05	232500	5.36442e-05	232500	7.15256e-05	232500	6.91414e-05	232500	0.00014782	232500	0.000243187	232500	0.000138283	232500	0.000211	232500	0.000765324	232500	0.00107288	232500	0.000271797	232500	0.000343323	232500	0.000443459	232500	0.000407696	232500	0.000878572	232500	0.000641346	232500	0.00127792	232500	0.00143528	232500	0.00201702	232500	0.0016892	232500	0.000324249	232500	0.000443459
		233125	7.15256e-05	233125	0.000143051	233125	5.48363e-05	233125	9.53674e-06	233125	7.62939e-05	233125	1.3113e-05	233125	0.000202656	233125	2.5034e-05	233125	0.000246763	233125	0.00013113	233125	0.000944138	233125	0.00106931	233125	0.000169277	233125	0.000187159	233125	0.000423193	233125	0.000380278	233125	0.000669956	233125	0.000573397	233125	0.00120997	233125	0.00100136	233125	0.00211358	233125	0.00156164	233125	0.000376701	233125	0.00043273
		233750	6.91414e-05	233750	0.000228882	233750	0.00010252	233750	9.17912e-05	233750	5.36442e-05	233750	7.27177e-05	233750	0.000100136	233750	0.000219345	233750	0.000104904	233750	0.000181198	233750	0.00121355	233750	0.00100374	233750	0.000305176	233750	0.000345707	233750	0.000464916	233750	0.000560284	233750	0.000486374	233750	0.000559092	233750	0.00118375	233750	0.00082016	233750	0.00178576	233750	0.00142813	233750	0.000514984	233750	0.000500679
		234375	0.00027895	234375	9.29832e-05	234375	8.34465e-05	234375	3.21865e-05	234375	6.55651e-05	234375	7.51019e-05	234375	2.26498e-05	234375	0.000274181	234375	0.000241995	234375	3.93391e-05	234375	0.00133395	234375	0.000883341	234375	0.000380278	234375	0.000337362	234375	0.00064373	234375	0.000501871	234375	0.000503063	234375	0.000404119	234375	0.000879765	234375	0.000711679	234375	0.00149608	234375	0.00132561	234375	0.000526905	234375	0.000573397
		235000	0.000151396	235000	0.000114441	235000	0.00010848	235000	0.000265837	235000	0.000101328	235000	0.000174046	235000	0.000115633	235000	8.10623e-05	235000	0.000172853	235000	0.000114441	235000	0.000902414	235000	0.00062108	235000	0.00043869	235000	0.000401735	235000	0.00071764	235000	0.000596046	235000	0.00035882	235000	0.000458956	235000	0.000754595	235000	0.000692606	235000	0.00133395	235000	0.000935793	235000	0.000602007	235000	0.000644922
		235625	0.00027895	235625	8.46386e-05	235625	0.000110865	235625	3.69549e-05	235625	0.000138283	235625	0.000145435	235625	0.000101328	235625	8.9407e-05	235625	0.00017643	235625	6.91414e-05	235625	0.000708103	235625	0.000531673	235625	0.000540018	235625	0.000386238	235625	0.000802279	235625	0.000724792	235625	0.000215769	235625	0.000392199	235625	0.00064373	235625	0.000605583	235625	0.00131845	235625	0.000834465	235625	0.000709295	235625	0.000687838
		236250	0.000103712	236250	0.000103712	236250	0.000103712	236250	4.76837e-05	236250	0.00012517	236250	0.000194311	236250	7.03335e-05	236250	2.74181e-05	236250	6.19888e-05	236250	0.000119209	236250	0.000697374	236250	0.000647306	236250	0.000547171	236250	0.000529289	236250	0.000808239	236250	0.00122428	236250	0.000363588	236250	0.000343323	236250	0.000602007	236250	0.000474453	236250	0.00109553	236250	0.000754595	236250	0.000751019	236250	0.000917912
		236875	0.000128746	236875	3.57628e-06	236875	0.000231266	236875	0.000185966	236875	0.000133514	236875	0.00013113	236875	3.45707e-05	236875	5.48363e-05	236875	0.000128746	236875	8.10623e-05	236875	0.000613928	236875	0.000604391	236875	0.000619888	236875	0.000878572	236875	0.000786781	236875	0.000964403	236875	0.000259876	236875	0.000219345	236875	0.0004673	236875	0.000362396	236875	0.000861883	236875	0.000778437	236875	0.000863075	236875	0.00095129
		237500	7.51019e-05	237500	5.126e-05	237500	0.000251532	237500	0.000157356	237500	0.000172853	237500	0.000145435	237500	4.17233e-05	237500	4.88758e-05	237500	5.48363e-05	237500	5.96046e-06	237500	0.000562668	237500	0.000531673	237500	0.000634193	237500	0.000677109	237500	0.000786781	237500	0.000963211	237500	0.000379086	237500	0.000380278	237500	0.000423193	237500	0.000445843	237500	0.000828505	237500	0.000733137	237500	0.000990629	237500	0.0010705
		238125	6.31809e-05	238125	8.9407e-05	238125	3.93391e-05	238125	0.000268221	238125	0.000236034	238125	3.69549e-05	238125	5.36442e-05	238125	9.53674e-05	238125	3.93391e-05	238125	2.26498e-05	238125	0.000449419	238125	0.000407696	238125	0.000700951	238125	0.000905991	238125	0.000767708	238125	0.000890493	238125	0.000362396	238125	0.000346899	238125	0.000386238	238125	0.000327826	238125	0.000687838	238125	0.000683069	238125	0.00125051	238125	0.00140429
		238750	4.05312e-05	238750	2.5034e-05	238750	0.000141859	238750	0.000166893	238750	0.000177622	238750	0.000228882	238750	3.09944e-05	238750	5.72205e-05	238750	2.6226e-05	238750	5.72205e-05	238750	0.000326633	238750	0.000365973	238750	0.000987053	238750	0.00103593	238750	0.000691414	238750	0.000605583	238750	0.000274181	238750	0.000232458	238750	0.000369549	238750	0.000352859	238750	0.000600815	238750	0.000540018	238750	0.00154138	238750	0.00192761
		239375	0.000129938	239375	0.000127554	239375	0.000200272	239375	0.000166893	239375	0.000187159	239375	0.000270605	239375	7.98702e-05	239375	8.34465e-06	239375	4.76837e-05	239375	4.76837e-05	239375	0.000392199	239375	0.000327826	239375	0.000878572	239375	0.000830889	239375	0.000472069	239375	0.000742674	239375	0.000143051	239375	0.000197887	239375	0.000230074	239375	0.000346899	239375	0.000559092	239375	0.000495911	239375	0.00188947	239375	0.00205398
		240000	9.53674e-05	240000	9.29832e-05	240000	0.000175238	240000	0.000183582	240000	0.000121593	240000	0.000150204	240000	5.24521e-05	240000	5.96046e-05	240000	4.29153e-05	240000	3.33786e-05	240000	0.000370741	240000	0.000263453	240000	0.000711679	240000	0.000652075	240000	0.000616312	240000	0.000474453	240000	0.00022769	240000	0.00025034	240000	0.000282526	240000	0.000265837	240000	0.000562668	240000	0.000429153	240000	0.00206232	240000	0.00218749
		240625	4.64916e-05	240625	5.72205e-05	240625	6.91414e-05	240625	0.000168085	240625	0.000121593	240625	0.000177622	240625	5.48363e-05	240625	2.02656e-05	240625	7.51019e-05	240625	3.33786e-05	240625	0.000323057	240625	0.000312328	240625	0.00067234	240625	0.000393391	240625	0.000342131	240625	0.0005126	240625	0.000202656	240625	0.000261068	240625	0.000170469	240625	0.000321865	240625	0.000617504	240625	0.000448227	240625	0.00230789	240625	0.00195384
		241250	6.19888e-05	241250	1.3113e-05	241250	2.38419e-05	241250	0.000110865	241250	0.000126362	241250	0.000140667	241250	6.19888e-05	241250	0.000115633	241250	3.21865e-05	241250	4.88758e-05	241250	0.000289679	241250	0.000261068	241250	0.00061512	241250	0.000602007	241250	0.000423193	241250	0.000482798	241250	0.000221729	241250	0.000271797	241250	0.000259876	241250	0.000272989	241250	0.000636578	241250	0.00043869	241250	0.00157356	241250	0.0016439
		241875	6.79493e-05	241875	3.33786e-05	241875	9.05991e-05	241875	4.41074e-05	241875	8.10623e-05	241875	0.000146627	241875	7.15256e-05	241875	5.72205e-05	241875	0.000116825	241875	7.98702e-05	241875	0.000275373	241875	0.000270605	241875	0.000565052	241875	0.000393391	241875	0.000423193	241875	0.000375509	241875	0.000213385	241875	0.000146627	241875	0.000334978	241875	0.00023365	241875	0.000355244	241875	0.000344515	241875	0.00157833	241875	0.00139236
		242500	5.72205e-05	242500	1.07288e-05	242500	0.000100136	242500	7.27177e-05	242500	8.34465e-05	242500	5.60284e-05	242500	6.4373e-05	242500	0.000103712	242500	0.000115633	242500	5.24521e-05	242500	0.000303984	242500	0.000258684	242500	0.000463724	242500	0.000272989	242500	0.000303984	242500	0.000362396	242500	0.000158548	242500	0.000211	242500	0.000333786	242500	0.00025034	242500	0.000343323	242500	0.000388622	242500	0.00119925	242500	0.00107884
		243125	5.72205e-05	243125	3.69549e-05	243125	0.000110865	243125	4.64916e-05	243125	0.000128746	243125	6.79493e-05	243125	8.46386e-05	243125	1.66893e-05	243125	7.7486e-05	243125	1.3113e-05	243125	0.000184774	243125	0.000267029	243125	0.000408888	243125	0.000425577	243125	0.000288486	243125	0.000245571	243125	0.00020504	243125	0.00015378	243125	0.000207424	243125	0.000214577	243125	0.000398159	243125	0.000300407	243125	0.00119448	243125	0.000972748
		243750	8.34465e-06	243750	0.000151396	243750	2.98023e-05	243750	7.51019e-05	243750	6.91414e-05	243750	4.05312e-05	243750	9.17912e-05	243750	6.67572e-05	243750	6.4373e-05	243750	3.93391e-05	243750	0.000277758	243750	0.000270605	243750	0.000337362	243750	0.000314713	243750	0.000311136	243750	0.000306368	243750	0.000209808	243750	0.000178814	243750	0.000164509	243750	0.000246763	243750	0.000344515	243750	0.000368357	243750	0.000873804	243750	0.000807047
		244375	3.33786e-05	244375	2.74181e-05	244375	2.38419e-05	244375	3.57628e-06	244375	4.76837e-06	244375	5.60284e-05	244375	7.03335e-05	244375	2.6226e-05	244375	0.000140667	244375	5.48363e-05	244375	0.000275373	244375	0.000240803	244375	0.000373125	244375	0.000267029	244375	0.000305176	244375	0.000326633	244375	0.000137091	244375	0.000209808	244375	0.000220537	244375	0.000135899	244375	0.000369549	244375	0.000331402	244375	0.000751019	244375	0.000711679
		245000	3.69549e-05	245000	8.10623e-05	245000	8.58307e-05	245000	8.10623e-05	245000	3.33786e-05	245000	2.98023e-05	245000	3.93391e-05	245000	6.4373e-05	245000	6.4373e-05	245000	5.00679e-05	245000	0.000294447	245000	0.000177622	245000	0.000312328	245000	0.000265837	245000	0.000240803	245000	0.000261068	245000	0.000157356	245000	0.000138283	245000	0.000146627	245000	0.000175238	245000	0.000264645	245000	0.000386238	245000	0.000756979	245000	0.000648499
		245625	1.66893e-05	245625	7.27177e-05	245625	5.00679e-05	245625	4.76837e-05	245625	4.17233e-05	245625	7.62939e-05	245625	9.89437e-05	245625	6.07967e-05	245625	3.57628e-05	245625	3.57628e-06	245625	0.000189543	245625	0.000190735	245625	0.000249147	245625	0.000230074	245625	0.000195503	245625	0.000185966	245625	0.000118017	245625	0.000134706	245625	0.000145435	245625	0.000238419	245625	0.000356436	245625	0.00033021	245625	0.000675917	245625	0.000654459
		246250	7.51019e-05	246250	6.79493e-05	246250	5.24521e-05	246250	5.96046e-05	246250	2.98023e-05	246250	3.57628e-05	246250	9.41753e-05	246250	6.19888e-05	246250	8.34465e-05	246250	2.26498e-05	246250	0.00023365	246250	0.000206232	246250	0.000305176	246250	0.00018239	246250	0.000216961	246250	0.000202656	246250	0.000164509	246250	0.000190735	246250	0.000169277	246250	0.000139475	246250	0.000373125	246250	0.000402927	246250	0.000709295	246250	0.00053525
		246875	2.86102e-05	246875	3.8147e-05	246875	2.38419e-05	246875	8.34465e-05	246875	2.6226e-05	246875	4.88758e-05	246875	7.51019e-05	246875	4.41074e-05	246875	3.21865e-05	246875	8.10623e-05	246875	0.000243187	246875	0.000215769	246875	0.000221729	246875	0.000195503	246875	0.000241995	246875	0.000287294	246875	0.000156164	246875	0.000122786	246875	0.000154972	246875	0.000132322	246875	0.000306368	246875	0.000306368	246875	0.000497103	246875	0.00056982
		247500	7.7486e-05	247500	5.96046e-05	247500	7.15256e-05	247500	2.98023e-05	247500	1.3113e-05	247500	5.36442e-05	247500	4.52995e-05	247500	8.34465e-05	247500	4.52995e-05	247500	3.45707e-05	247500	0.000133514	247500	0.000249147	247500	0.00019908	247500	0.000211	247500	0.000170469	247500	0.000258684	247500	0.000101328	247500	0.000126362	247500	0.000104904	247500	0.000158548	247500	0.000282526	247500	0.00023365	247500	0.000529289	247500	0.000445843
		248125	2.38419e-05	248125	4.76837e-05	248125	5.36442e-05	248125	7.39098e-05	248125	8.58307e-05	248125	1.07288e-05	248125	4.05312e-05	248125	5.36442e-05	248125	7.86781e-05	248125	4.41074e-05	248125	0.000184774	248125	0.000263453	248125	0.00010252	248125	0.000110865	248125	0.000129938	248125	0.000314713	248125	0.000164509	248125	0.000174046	248125	0.000197887	248125	0.000100136	248125	0.000287294	248125	0.000202656	248125	0.000443459	248125	0.000478029
		248750	4.05312e-05	248750	4.76837e-05	248750	1.78814e-05	248750	0.000137091	248750	4.88758e-05	248750	9.41753e-05	248750	4.76837e-05	248750	3.33786e-05	248750	1.43051e-05	248750	3.57628e-05	248750	0.000190735	248750	0.000135899	248750	0.000188351	248750	0.000221729	248750	0.000163317	248750	0.000193119	248750	0.000200272	248750	0.000104904	248750	0.000133514	248750	0.000137091	248750	0.000264645	248750	0.000228882	248750	0.000447035	248750	0.000405312
		249375	5.126e-05	249375	3.69549e-05	249375	9.53674e-06	249375	3.57628e-05	249375	8.34465e-05	249375	5.84126e-05	249375	2.14577e-05	249375	2.6226e-05	249375	3.45707e-05	249375	2.98023e-05	249375	0.00015974	249375	8.34465e-05	249375	0.000193119	249375	0.000144243	249375	0.000213385	249375	0.000230074	249375	0.000144243	249375	9.53674e-05	249375	0.000175238	249375	0.000115633	249375	0.000287294	249375	0.000209808	249375	0.000296831	249375	0.000371933
		250000	4.76837e-05	250000	4.52995e-05	250000	4.17233e-05	250000	7.86781e-05	250000	9.05991e-05	250000	4.05312e-05	250000	9.53674e-06	250000	1.3113e-05	250000	5.36442e-05	250000	6.19888e-05	250000	0.000230074	250000	9.77516e-05	250000	0.000196695	250000	0.000134706	250000	0.000189543	250000	0.000156164	250000	0.000156164	250000	0.000168085	250000	0.000208616	250000	0.000164509	250000	0.000317097	250000	0.000314713	250000	0.000417233	250000	0.000386238
		250625	7.15256e-06	250625	5.24521e-05	250625	5.72205e-05	250625	9.41753e-05	250625	0.000109673	250625	2.74181e-05	250625	1.54972e-05	250625	6.55651e-05	250625	3.57628e-05	250625	2.38419e-05	250625	0.000194311	250625	0.000149012	250625	0.000257492	250625	0.000144243	250625	0.000152588	250625	0.000171661	250625	0.000143051	250625	0.000208616	250625	0.000139475	250625	0.000160933	250625	0.000272989	250625	0.000211	250625	0.000393391	250625	0.000362396
		251250	0.000134706	251250	2.98023e-05	251250	6.55651e-05	251250	2.26498e-05	251250	6.79493e-05	251250	1.3113e-05	251250	4.41074e-05	251250	6.31809e-05	251250	4.41074e-05	251250	4.88758e-05	251250	0.000135899	251250	0.000201464	251250	0.000162125	251250	0.000169277	251250	9.17912e-05	251250	0.000188351	251250	0.00013113	251250	9.77516e-05	251250	0.000132322	251250	0.000157356	251250	0.0002563	251250	0.000290871	251250	0.000331402	251250	0.000317097
		251875	5.96046e-05	251875	3.45707e-05	251875	1.3113e-05	251875	5.72205e-05	251875	5.126e-05	251875	3.8147e-05	251875	6.79493e-05	251875	0.000149012	251875	5.00679e-05	251875	2.74181e-05	251875	0.000138283	251875	0.000189543	251875	0.000123978	251875	8.58307e-05	251875	0.000135899	251875	0.000168085	251875	0.000110865	251875	7.98702e-05	251875	0.00012517	251875	0.00014782	251875	0.000326633	251875	0.000239611	251875	0.000351667	251875	0.000319481
		252500	0.000112057	252500	3.8147e-05	252500	6.91414e-05	252500	4.17233e-05	252500	4.88758e-05	252500	4.64916e-05	252500	6.91414e-05	252500	4.52995e-05	252500	6.19888e-05	252500	7.15256e-05	252500	0.000190735	252500	0.000201464	252500	0.00014782	252500	0.000181198	252500	8.10623e-05	252500	6.55651e-05	252500	5.96046e-05	252500	8.58307e-05	252500	0.000137091	252500	0.000166893	252500	0.000257492	252500	0.000272989	252500	0.000317097	252500	0.000305176
		253125	2.26498e-05	253125	5.96046e-06	253125	1.90735e-05	253125	6.55651e-05	253125	6.4373e-05	253125	4.17233e-05	253125	6.79493e-05	253125	0.000107288	253125	4.05312e-05	253125	5.00679e-05	253125	0.000123978	253125	0.000104904	253125	0.000129938	253125	0.000209808	253125	9.29832e-05	253125	0.000165701	253125	8.10623e-05	253125	8.46386e-05	253125	0.000174046	253125	8.58307e-05	253125	0.000269413	253125	0.0003016	253125	0.000283718	253125	0.000234842
		253750	1.90735e-05	253750	2.14577e-05	253750	6.55651e-05	253750	2.26498e-05	253750	5.48363e-05	253750	2.26498e-05	253750	1.78814e-05	253750	7.62939e-05	253750	4.41074e-05	253750	3.93391e-05	253750	0.000163317	253750	0.000175238	253750	0.000144243	253750	0.000158548	253750	0.000149012	253750	0.000101328	253750	0.000110865	253750	8.9407e-05	253750	0.000120401	253750	9.89437e-05	253750	0.000174046	253750	0.000195503	253750	0.00035882	253750	0.000300407
		254375	3.69549e-05	254375	4.52995e-05	254375	3.21865e-05	254375	3.57628e-05	254375	2.02656e-05	254375	5.96046e-05	254375	1.43051e-05	254375	7.15256e-05	254375	0.000109673	254375	6.67572e-05	254375	0.000126362	254375	0.000184774	254375	0.000106096	254375	9.05991e-05	254375	0.000113249	254375	0.000121593	254375	0.000121593	254375	0.000145435	254375	0.000157356	254375	0.000121593	254375	0.000185966	254375	0.000271797	254375	0.00031352	254375	0.000323057
		255000	4.05312e-05	255000	4.29153e-05	255000	5.60284e-05	255000	6.67572e-05	255000	7.98702e-05	255000	5.96046e-05	255000	1.78814e-05	255000	4.05312e-05	255000	6.67572e-05	255000	5.36442e-05	255000	0.000128746	255000	0.000160933	255000	0.000137091	255000	0.000128746	255000	0.00010252	255000	7.98702e-05	255000	0.000145435	255000	0.000138283	255000	0.000129938	255000	0.000144243	255000	0.00019908	255000	0.000190735	255000	0.000274181	255000	0.000282526
		255625	6.67572e-05	255625	0.000109673	255625	5.126e-05	255625	4.76837e-05	255625	3.45707e-05	255625	5.60284e-05	255625	1.43051e-05	255625	4.88758e-05	255625	3.57628e-05	255625	8.46386e-05	255625	8.70228e-05	255625	2.86102e-05	255625	9.41753e-05	255625	0.000138283	255625	0.000154972	255625	8.58307e-05	255625	9.89437e-05	255625	7.98702e-05	255625	0.000118017	255625	0.000118017	255625	0.000230074	255625	0.000158548	255625	0.000295639	255625	0.00035882
		256250	5.00679e-05	256250	4.52995e-05	256250	4.41074e-05	256250	3.33786e-05	256250	5.36442e-05	256250	1.54972e-05	256250	0.000122786	256250	5.48363e-05	256250	6.91414e-05	256250	6.55651e-05	256250	0.000157356	256250	0.000127554	256250	0.000154972	256250	0.000109673	256250	0.000143051	256250	6.4373e-05	256250	0.000132322	256250	7.98702e-05	256250	0.000181198	256250	0.000165701	256250	0.000220537	256250	0.000163317	256250	0.000363588	256250	0.000289679
		256875	3.8147e-05	256875	1.3113e-05	256875	8.82149e-05	256875	5.60284e-05	256875	5.72205e-05	256875	2.14577e-05	256875	0.000122786	256875	2.38419e-06	256875	0.00010848	256875	4.76837e-06	256875	9.53674e-05	256875	0.000114441	256875	0.000170469	256875	0.000123978	256875	8.58307e-05	256875	0.000168085	256875	0.000109673	256875	0.000114441	256875	0.00013113	256875	0.000163317	256875	0.000267029	256875	0.000206232	256875	0.00025034	256875	0.000317097
		257500	8.34465e-06	257500	2.74181e-05	257500	3.69549e-05	257500	8.9407e-05	257500	3.33786e-05	257500	5.84126e-05	257500	3.8147e-05	257500	9.29832e-05	257500	5.24521e-05	257500	4.76837e-05	257500	0.000126362	257500	8.22544e-05	257500	9.41753e-05	257500	9.89437e-05	257500	8.46386e-05	257500	8.82149e-05	257500	0.000150204	257500	0.000121593	257500	0.00014782	257500	5.126e-05	257500	0.00028491	257500	0.000193119	257500	0.000220537	257500	0.000237226
		258125	5.96046e-05	258125	4.52995e-05	258125	8.46386e-05	258125	8.34465e-06	258125	7.27177e-05	258125	1.54972e-05	258125	3.21865e-05	258125	2.26498e-05	258125	5.36442e-05	258125	2.38419e-06	258125	0.000104904	258125	0.000152588	258125	0.000123978	258125	0.000126362	258125	0.00015378	258125	0.000163317	258125	0.000174046	258125	8.46386e-05	258125	0.000168085	258125	0.000180006	258125	0.000215769	258125	0.000238419	258125	0.000270605	258125	0.000277758
		258750	2.6226e-05	258750	4.29153e-05	258750	5.126e-05	258750	2.38419e-05	258750	6.31809e-05	258750	3.8147e-05	258750	4.52995e-05	258750	8.34465e-05	258750	5.96046e-05	258750	8.22544e-05	258750	0.000166893	258750	9.53674e-05	258750	0.000138283	258750	9.29832e-05	258750	0.000109673	258750	0.000156164	258750	0.00010848	258750	7.7486e-05	258750	0.000162125	258750	0.000224113	258750	0.000169277	258750	0.00013113	258750	0.000249147	258750	0.000174046
		259375	1.66893e-05	259375	4.41074e-05	259375	1.90735e-05	259375	3.69549e-05	259375	7.51019e-05	259375	1.78814e-05	259375	7.15256e-05	259375	5.00679e-05	259375	8.34465e-05	259375	5.96046e-05	259375	0.000122786	259375	0.000156164	259375	6.07967e-05	259375	9.17912e-05	259375	8.70228e-05	259375	0.00013113	259375	8.46386e-05	259375	0.00015974	259375	6.4373e-05	259375	9.65595e-05	259375	0.000237226	259375	0.00020504	259375	0.000244379	259375	0.000163317
		260000	1.78814e-05	260000	2.98023e-05	260000	3.57628e-05	260000	6.67572e-05	260000	7.62939e-05	260000	6.31809e-05	260000	5.48363e-05	260000	8.58307e-05	260000	0.000126362	260000	5.60284e-05	260000	0.000140667	260000	0.000129938	260000	6.4373e-05	260000	2.26498e-05	260000	0.000129938	260000	7.86781e-05	260000	0.000123978	260000	0.000100136	260000	0.000106096	260000	9.65595e-05	260000	0.000222921	260000	0.000183582	260000	0.000201464	260000	0.000196695
		260625	5.126e-05	260625	6.79493e-05	260625	6.07967e-05	260625	2.6226e-05	260625	6.19888e-05	260625	2.26498e-05	260625	4.29153e-05	260625	6.31809e-05	260625	2.74181e-05	260625	4.76837e-05	260625	0.000152588	260625	7.39098e-05	260625	6.79493e-05	260625	0.000127554	260625	7.7486e-05	260625	3.45707e-05	260625	0.000116825	260625	5.36442e-05	260625	3.33786e-05	260625	3.8147e-05	260625	0.000228882	260625	0.00010848	260625	0.000247955	260625	0.000231266
		261250	7.27177e-05	261250	6.07967e-05	261250	7.39098e-05	261250	7.86781e-05	261250	5.48363e-05	261250	7.7486e-05	261250	2.98023e-05	261250	7.86781e-05	261250	4.88758e-05	261250	0.000104904	261250	9.89437e-05	261250	0.000132322	261250	0.000166893	261250	9.89437e-05	261250	0.000109673	261250	0.00015378	261250	0.000146627	261250	7.51019e-05	261250	9.65595e-05	261250	0.000118017	261250	0.000197887	261250	0.000118017	261250	0.000236034	261250	0.000245571
		261875	4.88758e-05	261875	8.34465e-06	261875	2.98023e-05	261875	1.07288e-05	261875	4.88758e-05	261875	6.31809e-05	261875	4.88758e-05	261875	4.88758e-05	261875	4.88758e-05	261875	6.07967e-05	261875	0.000109673	261875	0.000139475	261875	0.000151396	261875	0.000109673	261875	0.000132322	261875	8.22544e-05	261875	8.10623e-05	261875	4.05312e-05	261875	0.000185966	261875	6.67572e-05	261875	0.000203848	261875	0.000184774	261875	0.000189543	261875	0.000237226
		262500	2.38419e-05	262500	2.38419e-05	262500	3.33786e-05	262500	4.76837e-05	262500	5.96046e-05	262500	3.8147e-05	262500	7.39098e-05	262500	3.45707e-05	262500	4.88758e-05	262500	7.98702e-05	262500	3.69549e-05	262500	0.000162125	262500	4.76837e-05	262500	6.31809e-05	262500	0.000135899	262500	0.000171661	262500	9.77516e-05	262500	9.89437e-05	262500	0.000152588	262500	7.7486e-05	262500	0.000165701	262500	0.000191927	262500	0.000249147	262500	0.000194311
		263125	3.93391e-05	263125	4.17233e-05	263125	3.21865e-05	263125	4.76837e-06	263125	1.19209e-06	263125	7.51019e-05	263125	7.27177e-05	263125	2.5034e-05	263125	2.38419e-05	263125	6.4373e-05	263125	6.79493e-05	263125	0.00010848	263125	0.000109673	263125	7.98702e-05	263125	0.000129938	263125	8.70228e-05	263125	4.64916e-05	263125	0.000119209	263125	4.05312e-05	263125	6.19888e-05	263125	0.00015974	263125	0.000193119	263125	0.000244379	263125	0.000219345
		263750	5.60284e-05	263750	7.15256e-05	263750	3.93391e-05	263750	1.19209e-05	263750	3.45707e-05	263750	4.76837e-05	263750	8.10623e-05	263750	7.51019e-05	263750	2.6226e-05	263750	0.00010848	263750	8.10623e-05	263750	9.17912e-05	263750	0.000150204	263750	0.00010252	263750	8.58307e-05	263750	0.000119209	263750	0.000174046	263750	0.000151396	263750	0.00010848	263750	0.000126362	263750	0.000163317	263750	0.000258684	263750	0.00019908	263750	0.000162125
		264375	3.09944e-05	264375	7.39098e-05	264375	5.126e-05	264375	3.09944e-05	264375	7.15256e-05	264375	8.46386e-05	264375	4.76837e-05	264375	6.07967e-05	264375	2.74181e-05	264375	6.07967e-05	264375	6.4373e-05	264375	0.000101328	264375	6.4373e-05	264375	0.00010848	264375	6.55651e-05	264375	0.000126362	264375	0.000150204	264375	0.000121593	264375	0.000163317	264375	0.000132322	264375	0.000139475	264375	0.000140667	264375	0.000188351	264375	0.000194311
		265000	4.76837e-06	265000	7.27177e-05	265000	5.72205e-05	265000	6.67572e-05	265000	0.000106096	265000	8.9407e-05	265000	4.64916e-05	265000	6.55651e-05	265000	0.000104904	265000	4.88758e-05	265000	6.79493e-05	265000	9.65595e-05	265000	0.000119209	265000	0.000100136	265000	8.46386e-05	265000	6.31809e-05	265000	9.29832e-05	265000	0.000101328	265000	0.000143051	265000	0.000121593	265000	0.000195503	265000	0.000240803	265000	0.000263453	265000	0.000195503
		265625	1.3113e-05	265625	3.45707e-05	265625	5.60284e-05	265625	5.126e-05	265625	5.84126e-05	265625	4.76837e-05	265625	1.90735e-05	265625	6.55651e-05	265625	6.31809e-05	265625	5.36442e-05	265625	0.000133514	265625	0.000100136	265625	9.77516e-05	265625	0.000141859	265625	0.000127554	265625	0.000119209	265625	5.84126e-05	265625	7.39098e-05	265625	9.05991e-05	265625	0.00013113	265625	0.000224113	265625	0.000169277	265625	0.000187159	265625	0.000170469
		266250	1.43051e-05	266250	5.84126e-05	266250	6.19888e-05	266250	2.5034e-05	266250	1.3113e-05	266250	3.69549e-05	266250	4.41074e-05	266250	0.000100136	266250	8.82149e-05	266250	3.21865e-05	266250	8.34465e-05	266250	8.22544e-05	266250	0.000112057	266250	8.58307e-05	266250	2.98023e-05	266250	0.000110865	266250	0.00014782	266250	9.29832e-05	266250	0.000116825	266250	0.000112057	266250	0.000185966	266250	0.000193119	266250	0.000225306	266250	0.000150204
		266875	7.15256e-06	266875	9.05991e-05	266875	2.86102e-05	266875	3.8147e-05	266875	4.17233e-05	266875	7.03335e-05	266875	5.126e-05	266875	2.5034e-05	266875	1.78814e-05	266875	6.4373e-05	266875	0.000119209	266875	0.000139475	266875	0.000152588	266875	5.36442e-05	266875	8.34465e-06	266875	0.000141859	266875	0.000134706	266875	7.15256e-05	266875	8.9407e-05	266875	0.000109673	266875	0.000128746	266875	0.000214577	266875	0.000134706	266875	0.000226498
		267500	4.05312e-05	267500	5.96046e-05	267500	8.34465e-06	267500	2.98023e-05	267500	5.00679e-05	267500	4.29153e-05	267500	3.45707e-05	267500	3.69549e-05	267500	4.88758e-05	267500	3.57628e-06	267500	0.000145435	267500	0.000101328	267500	0.000133514	267500	8.46386e-05	267500	5.60284e-05	267500	0.000162125	267500	6.07967e-05	267500	9.05991e-05	267500	0.000106096	267500	8.10623e-05	267500	0.000261068	267500	0.000244379	267500	0.00018239	267500	0.000180006
		268125	7.15256e-06	268125	7.03335e-05	268125	4.29153e-05	268125	3.69549e-05	268125	6.67572e-05	268125	1.3113e-05	268125	6.07967e-05	268125	3.8147e-05	268125	7.39098e-05	268125	4.76837e-05	268125	0.00015378	268125	0.00015974	268125	8.9407e-05	268125	5.36442e-05	268125	6.19888e-05	268125	0.000122786	268125	7.39098e-05	268125	1.54972e-05	268125	0.000100136	268125	9.89437e-05	268125	0.000180006	268125	0.00014782	268125	0.000166893	268125	0.000145435
		268750	4.88758e-05	268750	4.41074e-05	268750	7.86781e-05	268750	0.000100136	268750	7.51019e-05	268750	5.60284e-05	268750	9.05991e-05	268750	2.5034e-05	268750	3.09944e-05	268750	3.33786e-05	268750	6.07967e-05	268750	0.00014782	268750	3.57628e-05	268750	0.000101328	268750	9.53674e-05	268750	0.00014782	268750	7.03335e-05	268750	0.000110865	268750	5.48363e-05	268750	3.69549e-05	268750	0.000181198	268750	0.00010848	268750	0.000245571	268750	0.000145435
		269375	0.00010252	269375	5.36442e-05	269375	6.07967e-05	269375	3.21865e-05	269375	6.55651e-05	269375	4.64916e-05	269375	9.05991e-05	269375	2.98023e-05	269375	9.53674e-06	269375	5.126e-05	269375	5.96046e-05	269375	0.000133514	269375	0.000107288	269375	4.29153e-05	269375	4.05312e-05	269375	0.000110865	269375	0.000115633	269375	7.62939e-05	269375	7.7486e-05	269375	5.24521e-05	269375	0.000181198	269375	0.000175238	269375	0.000144243	269375	0.000208616
		270000	3.21865e-05	270000	4.29153e-05	270000	2.26498e-05	270000	6.19888e-05	270000	2.74181e-05	270000	9.53674e-06	270000	5.24521e-05	270000	6.55651e-05	270000	5.00679e-05	270000	4.17233e-05	270000	0.000104904	270000	0.000107288	270000	6.07967e-05	270000	9.41753e-05	270000	3.57628e-05	270000	0.000129938	270000	0.000119209	270000	5.60284e-05	270000	8.82149e-05	270000	9.05991e-05	270000	0.000158548	270000	0.00015378	270000	0.00014782	270000	0.000128746
		270625	9.53674e-06	270625	6.07967e-05	270625	8.82149e-05	270625	4.17233e-05	270625	4.05312e-05	270625	5.36442e-05	270625	8.58307e-05	270625	3.45707e-05	270625	2.98023e-05	270625	3.21865e-05	270625	0.000106096	270625	0.000110865	270625	6.19888e-05	270625	9.77516e-05	270625	0.000100136	270625	7.51019e-05	270625	0.000138283	270625	5.00679e-05	270625	0.000202656	270625	5.36442e-05	270625	0.000151396	270625	0.00013113	270625	0.00015378	270625	0.000150204
		271250	6.4373e-05	271250	1.07288e-05	271250	3.8147e-05	271250	2.74181e-05	271250	7.7486e-05	271250	2.14577e-05	271250	6.19888e-05	271250	1.43051e-05	271250	8.34465e-05	271250	8.34465e-05	271250	7.7486e-05	271250	0.000103712	271250	8.58307e-05	271250	3.8147e-05	271250	0.00013113	271250	0.00013113	271250	6.67572e-05	271250	2.6226e-05	271250	0.000120401	271250	0.000134706	271250	0.000156164	271250	0.000180006	271250	0.000169277	271250	0.000174046
		271875	2.98023e-05	271875	2.5034e-05	271875	8.82149e-05	271875	6.19888e-05	271875	3.8147e-05	271875	5.60284e-05	271875	4.52995e-05	271875	2.98023e-05	271875	0.000101328	271875	6.4373e-05	271875	0.000132322	271875	0.000109673	271875	9.65595e-05	271875	0.00014782	271875	3.69549e-05	271875	7.51019e-05	271875	6.4373e-05	271875	8.10623e-05	271875	4.41074e-05	271875	0.000129938	271875	0.000135899	271875	0.000234842	271875	0.000184774	271875	0.000107288
		272500	4.29153e-05	272500	3.8147e-05	272500	4.05312e-05	272500	8.22544e-05	272500	5.126e-05	272500	6.07967e-05	272500	2.98023e-05	272500	5.96046e-05	272500	5.24521e-05	272500	7.86781e-05	272500	7.86781e-05	272500	4.17233e-05	272500	7.51019e-05	272500	3.57628e-05	272500	6.31809e-05	272500	4.76837e-05	272500	9.05991e-05	272500	9.89437e-05	272500	0.00019908	272500	7.03335e-05	272500	0.000151396	272500	0.000156164	272500	6.55651e-05	272500	0.000112057
		273125	7.7486e-05	273125	5.00679e-05	273125	4.88758e-05	273125	5.24521e-05	273125	2.26498e-05	273125	1.90735e-05	273125	4.52995e-05	273125	6.67572e-05	273125	7.7486e-05	273125	3.09944e-05	273125	0.000134706	273125	7.27177e-05	273125	1.66893e-05	273125	6.4373e-05	273125	6.4373e-05	273125	5.96046e-05	273125	7.51019e-05	273125	0.000168085	273125	0.000150204	273125	5.84126e-05	273125	0.000119209	273125	0.000241995	273125	0.000115633	273125	7.27177e-05
		273750	5.48363e-05	273750	1.78814e-05	273750	1.19209e-05	273750	1.19209e-05	273750	6.55651e-05	273750	3.69549e-05	273750	4.41074e-05	273750	3.45707e-05	273750	1.78814e-05	273750	7.39098e-05	273750	0.000100136	273750	0.000118017	273750	0.000110865	273750	7.51019e-05	273750	9.65595e-05	273750	9.05991e-05	273750	9.29832e-05	273750	0.000121593	273750	2.38419e-05	273750	9.53674e-05	273750	7.27177e-05	273750	0.000107288	273750	0.000216961	273750	0.000138283
		274375	5.60284e-05	274375	2.98023e-05	274375	9.53674e-06	274375	3.09944e-05	274375	2.98023e-05	274375	3.09944e-05	274375	7.15256e-05	274375	5.96046e-05	274375	6.31809e-05	274375	3.69549e-05	274375	8.46386e-05	274375	0.000100136	274375	5.84126e-05	274375	0.000103712	274375	3.93391e-05	274375	8.9407e-05	274375	3.69549e-05	274375	0.000149012	274375	9.65595e-05	274375	5.60284e-05	274375	0.000175238	274375	0.00014782	274375	0.000194311	274375	0.000162125
		275000	8.46386e-05	275000	5.48363e-05	275000	2.74181e-05	275000	4.64916e-05	275000	6.31809e-05	275000	1.90735e-05	275000	8.46386e-05	275000	2.5034e-05	275000	6.67572e-05	275000	2.26498e-05	275000	4.52995e-05	275000	0.00010848	275000	2.74181e-05	275000	0.000101328	275000	8.10623e-05	275000	9.29832e-05	275000	6.31809e-05	275000	6.55651e-05	275000	7.15256e-05	275000	9.53674e-05	275000	0.000115633	275000	0.00012517	275000	0.000187159	275000	0.000172853
		275625	7.62939e-05	275625	1.19209e-06	275625	6.91414e-05	275625	6.55651e-05	275625	3.69549e-05	275625	3.8147e-05	275625	5.24521e-05	275625	5.48363e-05	275625	8.22544e-05	275625	5.96046e-05	275625	2.02656e-05	275625	0.00014782	275625	0.000127554	275625	0.000123978	275625	8.46386e-05	275625	0.000106096	275625	8.34465e-05	275625	9.77516e-05	275625	0.000114441	275625	0.000118017	275625	0.000150204	275625	0.000107288	275625	0.000151396	275625	0.000165701
		276250	5.72205e-05	276250	9.41753e-05	276250	3.45707e-05	276250	2.5034e-05	276250	1.07288e-05	276250	4.76837e-05	276250	6.91414e-05	276250	7.51019e-05	276250	3.09944e-05	276250	7.39098e-05	276250	0.000110865	276250	0.00010848	276250	6.91414e-05	276250	7.15256e-05	276250	7.03335e-05	276250	0.000165701	276250	4.88758e-05	276250	4.17233e-05	276250	0.000121593	276250	3.57628e-05	276250	0.000184774	276250	0.000151396	276250	0.000218153	276250	9.29832e-05
		276875	8.58307e-05	276875	6.31809e-05	276875	1.90735e-05	276875	2.6226e-05	276875	1.43051e-05	276875	2.6226e-05	276875	5.24521e-05	276875	6.67572e-05	276875	5.24521e-05	276875	3.69549e-05	276875	7.15256e-05	276875	5.72205e-05	276875	0.00013113	276875	2.6226e-05	276875	0.000114441	276875	0.000106096	276875	7.86781e-05	276875	8.22544e-05	276875	0.000132322	276875	3.69549e-05	276875	0.000145435	276875	0.00014782	276875	0.000160933	276875	0.000103712
		277500	1.78814e-05	277500	0.000118017	277500	9.53674e-06	277500	0.00012517	277500	3.57628e-06	277500	4.64916e-05	277500	2.26498e-05	277500	5.48363e-05	277500	4.64916e-05	277500	2.02656e-05	277500	0.000106096	277500	3.93391e-05	277500	4.76837e-05	277500	6.67572e-05	277500	6.55651e-05	277500	5.96046e-05	277500	9.05991e-05	277500	6.91414e-05	277500	0.000150204	277500	7.98702e-05	277500	0.00018239	277500	0.000166893	277500	0.000128746	277500	0.00026226
		278125	2.14577e-05	278125	7.51019e-05	278125	6.79493e-05	278125	2.38419e-05	278125	1.66893e-05	278125	6.79493e-05	278125	5.60284e-05	278125	2.74181e-05	278125	5.24521e-05	278125	0.000115633	278125	0.000104904	278125	6.67572e-05	278125	1.78814e-05	278125	8.46386e-05	278125	8.58307e-05	278125	3.8147e-05	278125	4.17233e-05	278125	0.000114441	278125	0.000156164	278125	0.000122786	278125	0.000158548	278125	0.000150204	278125	0.000134706	278125	0.000171661
		278750	4.41074e-05	278750	3.33786e-05	278750	1.43051e-05	278750	5.00679e-05	278750	4.76837e-05	278750	5.84126e-05	278750	5.126e-05	278750	6.4373e-05	278750	2.98023e-05	278750	2.14577e-05	278750	7.98702e-05	278750	6.67572e-05	278750	4.05312e-05	278750	0.00015378	278750	6.19888e-05	278750	0.000101328	278750	0.000143051	278750	6.19888e-05	278750	5.126e-05	278750	8.34465e-05	278750	0.000164509	278750	0.000120401	278750	0.000175238	278750	0.000219345
		279375	3.57628e-05	279375	6.4373e-05	279375	4.29153e-05	279375	6.55651e-05	279375	4.05312e-05	279375	3.09944e-05	279375	2.26498e-05	279375	4.64916e-05	279375	4.88758e-05	279375	4.52995e-05	279375	0.00010252	279375	5.24521e-05	279375	7.51019e-05	279375	0.000126362	279375	9.89437e-05	279375	4.52995e-05	279375	2.6226e-05	279375	7.62939e-05	279375	0.000112057	279375	3.69549e-05	279375	9.05991e-05	279375	9.17912e-05	279375	0.000171661	279375	0.000104904
		280000	0.000101328	280000	4.29153e-05	280000	2.98023e-05	280000	7.51019e-05	280000	3.57628e-05	280000	5.84126e-05	280000	2.6226e-05	280000	2.02656e-05	280000	0.000100136	280000	7.86781e-05	280000	1.3113e-05	280000	5.00679e-05	280000	5.36442e-05	280000	7.62939e-05	280000	6.67572e-05	280000	9.17912e-05	280000	7.62939e-05	280000	8.9407e-05	280000	5.126e-05	280000	0.000168085	280000	0.000211	280000	0.000201464	280000	0.000144243	280000	0.000162125
		280625	9.29832e-05	280625	2.26498e-05	280625	5.48363e-05	280625	3.45707e-05	280625	3.33786e-05	280625	3.33786e-05	280625	3.21865e-05	280625	0.000101328	280625	5.24521e-05	280625	1.78814e-05	280625	8.70228e-05	280625	7.86781e-05	280625	0.000139475	280625	7.15256e-05	280625	3.69549e-05	280625	0.00014782	280625	8.46386e-05	280625	0.000106096	280625	9.29832e-05	280625	9.53674e-05	280625	8.58307e-05	280625	8.22544e-05	280625	0.000152588	280625	0.000165701
		281250	3.57628e-05	281250	3.09944e-05	281250	3.93391e-05	281250	5.126e-05	281250	1.90735e-05	281250	3.33786e-05	281250	7.98702e-05	281250	3.21865e-05	281250	5.72205e-05	281250	2.14577e-05	281250	0.000137091	281250	9.65595e-05	281250	9.41753e-05	281250	4.41074e-05	281250	3.33786e-05	281250	7.98702e-05	281250	2.02656e-05	281250	1.66893e-05	281250	0.000120401	281250	0.000120401	281250	0.000190735	281250	0.000175238	281250	0.00014782	281250	0.000156164
		281875	3.45707e-05	281875	3.21865e-05	281875	2.6226e-05	281875	5.00679e-05	281875	3.8147e-05	281875	4.88758e-05	281875	0.000106096	281875	7.39098e-05	281875	5.00679e-05	281875	6.4373e-05	281875	6.31809e-05	281875	9.41753e-05	281875	9.29832e-05	281875	9.29832e-05	281875	0.000107288	281875	0.000100136	281875	0.000128746	281875	2.86102e-05	281875	0.000132322	281875	4.41074e-05	281875	0.000115633	281875	0.000149012	281875	0.000135899	281875	0.00012517
		282500	4.64916e-05	282500	2.02656e-05	282500	6.55651e-05	282500	6.79493e-05	282500	6.07967e-05	282500	9.29832e-05	282500	2.86102e-05	282500	1.78814e-05	282500	4.17233e-05	282500	2.98023e-05	282500	7.7486e-05	282500	8.82149e-05	282500	0.000158548	282500	4.17233e-05	282500	0.000112057	282500	8.10623e-05	282500	4.88758e-05	282500	0.000109673	282500	2.38419e-06	282500	4.64916e-05	282500	0.000174046	282500	0.000213385	282500	0.000162125	282500	0.000191927
		283125	4.88758e-05	283125	8.10623e-05	283125	2.38419e-05	283125	2.26498e-05	283125	5.48363e-05	283125	5.96046e-05	283125	8.70228e-05	283125	8.46386e-05	283125	6.4373e-05	283125	3.93391e-05	283125	6.67572e-05	283125	2.26498e-05	283125	4.76837e-06	283125	5.36442e-05	283125	8.34465e-05	283125	0.00013113	283125	0.000139475	283125	5.36442e-05	283125	0.000150204	283125	0.00013113	283125	0.00013113	283125	0.000175238	283125	0.000113249	283125	8.9407e-05
		283750	5.126e-05	283750	6.4373e-05	283750	1.43051e-05	283750	8.22544e-05	283750	0.000118017	283750	3.93391e-05	283750	2.86102e-05	283750	2.98023e-05	283750	4.05312e-05	283750	7.27177e-05	283750	8.58307e-05	283750	0.000120401	283750	5.60284e-05	283750	9.29832e-05	283750	6.91414e-05	283750	6.67572e-05	283750	8.82149e-05	283750	6.07967e-05	283750	6.19888e-05	283750	1.54972e-05	283750	0.000109673	283750	7.7486e-05	283750	0.000139475	283750	0.000122786
		284375	4.88758e-05	284375	5.96046e-05	284375	7.7486e-05	284375	4.29153e-05	284375	6.07967e-05	284375	1.90735e-05	284375	6.55651e-05	284375	6.79493e-05	284375	4.29153e-05	284375	1.66893e-05	284375	0.000115633	284375	5.60284e-05	284375	2.02656e-05	284375	9.41753e-05	284375	4.41074e-05	284375	2.6226e-05	284375	0.000113249	284375	4.52995e-05	284375	4.76837e-05	284375	7.03335e-05	284375	0.000113249	284375	0.000126362	284375	0.000135899	284375	0.000132322
		285000	7.39098e-05	285000	5.126e-05	285000	4.76837e-05	285000	4.64916e-05	285000	5.84126e-05	285000	2.38419e-05	285000	4.29153e-05	285000	5.24521e-05	285000	5.126e-05	285000	6.91414e-05	285000	5.48363e-05	285000	2.02656e-05	285000	7.86781e-05	285000	3.09944e-05	285000	3.33786e-05	285000	7.39098e-05	285000	9.89437e-05	285000	6.31809e-05	285000	5.00679e-05	285000	6.19888e-05	285000	0.000190735	285000	0.000171661	285000	0.000152588	285000	0.00010848
		285625	3.45707e-05	285625	7.27177e-05	285625	9.53674e-06	285625	1.90735e-05	285625	1.3113e-05	285625	2.02656e-05	285625	2.26498e-05	285625	2.74181e-05	285625	3.09944e-05	285625	3.45707e-05	285625	6.91414e-05	285625	9.05991e-05	285625	6.19888e-05	285625	0.000116825	285625	9.53674e-05	285625	7.86781e-05	285625	4.88758e-05	285625	8.46386e-05	285625	8.34465e-06	285625	5.48363e-05	285625	0.000209808	285625	0.000150204	285625	8.9407e-05	285625	0.000170469
		286250	5.00679e-05	286250	7.39098e-05	286250	6.31809e-05	286250	5.48363e-05	286250	4.17233e-05	286250	2.74181e-05	286250	1.90735e-05	286250	8.34465e-05	286250	1.90735e-05	286250	3.8147e-05	286250	0.000110865	286250	9.17912e-05	286250	6.91414e-05	286250	9.17912e-05	286250	6.4373e-05	286250	0.000118017	286250	0.000107288	286250	7.86781e-05	286250	9.53674e-05	286250	3.33786e-05	286250	0.000146627	286250	0.000162125	286250	0.000151396	286250	0.000134706
		286875	6.19888e-05	286875	2.86102e-05	286875	7.39098e-05	286875	7.86781e-05	286875	8.70228e-05	286875	1.66893e-05	286875	4.52995e-05	286875	7.51019e-05	286875	4.29153e-05	286875	7.15256e-05	286875	0.000107288	286875	7.86781e-05	286875	0.00013113	286875	2.74181e-05	286875	4.17233e-05	286875	8.58307e-05	286875	8.34465e-05	286875	4.64916e-05	286875	0.000121593	286875	5.72205e-05	286875	9.53674e-05	286875	0.000166893	286875	0.000104904	286875	5.24521e-05
		287500	0.000115633	287500	2.98023e-05	287500	1.78814e-05	287500	1.43051e-05	287500	6.79493e-05	287500	4.76837e-05	287500	7.7486e-05	287500	4.76837e-05	287500	0.000103712	287500	5.00679e-05	287500	0.00013113	287500	0.000140667	287500	6.79493e-05	287500	9.53674e-05	287500	8.10623e-05	287500	6.79493e-05	287500	5.24521e-05	287500	8.10623e-05	287500	0.000121593	287500	5.00679e-05	287500	9.77516e-05	287500	0.000137091	287500	9.89437e-05	287500	0.000116825
		288125	5.72205e-05	288125	3.8147e-05	288125	0.000112057	288125	1.3113e-05	288125	4.88758e-05	288125	1.90735e-05	288125	2.6226e-05	288125	0.000120401	288125	6.79493e-05	288125	4.05312e-05	288125	0.000106096	288125	0.000122786	288125	0.00010252	288125	7.62939e-05	288125	2.26498e-05	288125	8.58307e-05	288125	0.000128746	288125	7.86781e-05	288125	6.67572e-05	288125	9.65595e-05	288125	0.000126362	288125	0.000174046	288125	0.000144243	288125	0.000178814
		288750	2.14577e-05	288750	4.88758e-05	288750	4.05312e-05	288750	6.31809e-05	288750	2.38419e-05	288750	5.126e-05	288750	4.41074e-05	288750	4.88758e-05	288750	4.52995e-05	288750	3.21865e-05	288750	5.60284e-05	288750	4.17233e-05	288750	9.53674e-05	288750	6.67572e-05	288750	2.6226e-05	288750	8.58307e-05	288750	4.76837e-05	288750	2.74181e-05	288750	0.000129938	288750	4.41074e-05	288750	0.00010252	288750	0.000129938	288750	0.000164509	288750	0.000114441
		289375	4.29153e-05	289375	5.126e-05	289375	4.17233e-05	289375	4.52995e-05	289375	2.38419e-06	289375	1.78814e-05	289375	2.26498e-05	289375	2.74181e-05	289375	5.00679e-05	289375	2.5034e-05	289375	0.000165701	289375	6.79493e-05	289375	9.29832e-05	289375	5.84126e-05	289375	7.86781e-05	289375	9.29832e-05	289375	4.76837e-05	289375	8.10623e-05	289375	9.29832e-05	289375	8.82149e-05	289375	0.000126362	289375	0.000168085	289375	9.77516e-05	289375	2.26498e-05
		290000	7.15256e-05	290000	1.19209e-05	290000	3.33786e-05	290000	4.76837e-06	290000	6.4373e-05	290000	7.03335e-05	290000	3.69549e-05	290000	1.3113e-05	290000	2.26498e-05	290000	4.64916e-05	290000	2.86102e-05	290000	0.000138283	290000	8.22544e-05	290000	3.69549e-05	290000	7.15256e-05	290000	6.55651e-05	290000	0.000100136	290000	7.03335e-05	290000	0.000134706	290000	0.000128746	290000	0.000100136	290000	8.46386e-05	290000	0.000149012	290000	6.79493e-05
		290625	2.5034e-05	290625	2.26498e-05	290625	3.57628e-05	290625	3.69549e-05	290625	5.36442e-05	290625	3.33786e-05	290625	3.57628e-05	290625	9.53674e-06	290625	4.76837e-06	290625	1.90735e-05	290625	7.62939e-05	290625	4.52995e-05	290625	7.03335e-05	290625	9.89437e-05	290625	8.34465e-05	290625	6.31809e-05	290625	6.4373e-05	290625	0.000101328	290625	0.000129938	290625	5.24521e-05	290625	0.000214577	290625	0.000135899	290625	3.21865e-05	290625	0.000116825
		291250	3.33786e-05	291250	5.24521e-05	291250	4.17233e-05	291250	5.00679e-05	291250	4.29153e-05	291250	2.74181e-05	291250	5.126e-05	291250	1.66893e-05	291250	3.69549e-05	291250	3.93391e-05	291250	0.000137091	291250	9.77516e-05	291250	8.10623e-05	291250	0.000113249	291250	7.98702e-05	291250	9.17912e-05	291250	5.126e-05	291250	0.000150204	291250	7.39098e-05	291250	8.70228e-05	291250	7.15256e-05	291250	0.000137091	291250	0.000132322	291250	0.000128746
		291875	6.07967e-05	291875	5.36442e-05	291875	2.86102e-05	291875	9.53674e-06	291875	8.46386e-05	291875	2.38419e-05	291875	8.46386e-05	291875	9.53674e-06	291875	4.52995e-05	291875	3.21865e-05	291875	5.00679e-05	291875	9.53674e-05	291875	9.05991e-05	291875	7.86781e-05	291875	7.27177e-05	291875	3.45707e-05	291875	7.39098e-05	291875	4.88758e-05	291875	0.000133514	291875	5.36442e-05	291875	0.000170469	291875	0.000134706	291875	1.90735e-05	291875	0.000112057
		292500	8.46386e-05	292500	3.21865e-05	292500	2.6226e-05	292500	5.60284e-05	292500	5.48363e-05	292500	5.00679e-05	292500	6.19888e-05	292500	7.7486e-05	292500	0.000119209	292500	5.84126e-05	292500	1.90735e-05	292500	0.000103712	292500	9.89437e-05	292500	7.7486e-05	292500	6.07967e-05	292500	0.000126362	292500	0.000101328	292500	6.4373e-05	292500	2.14577e-05	292500	0.000129938	292500	0.000119209	292500	0.00020504	292500	0.000139475	292500	0.000104904
		293125	2.26498e-05	293125	2.98023e-05	293125	8.82149e-05	293125	1.43051e-05	293125	8.22544e-05	293125	4.88758e-05	293125	6.79493e-05	293125	4.64916e-05	293125	2.5034e-05	293125	5.126e-05	293125	6.79493e-05	293125	0.000116825	293125	6.19888e-05	293125	0.00010848	293125	0.000103712	293125	0.000109673	293125	0.00013113	293125	0.000106096	293125	0.000132322	293125	8.34465e-05	293125	0.000177622	293125	0.000112057	293125	8.10623e-05	293125	0.000114441
		293750	2.14577e-05	293750	2.86102e-05	293750	1.78814e-05	293750	3.09944e-05	293750	3.57628e-05	293750	4.52995e-05	293750	1.07288e-05	293750	3.33786e-05	293750	5.72205e-05	293750	4.17233e-05	293750	6.79493e-05	293750	0.00013113	293750	0.000116825	293750	0.000109673	293750	6.79493e-05	293750	5.36442e-05	293750	0.000106096	293750	6.07967e-05	293750	3.93391e-05	293750	8.34465e-05	293750	0.000135899	293750	0.000224113	293750	7.51019e-05	293750	0.000107288
		294375	6.67572e-05	294375	8.46386e-05	294375	5.48363e-05	294375	2.74181e-05	294375	3.57628e-05	294375	4.05312e-05	294375	1.90735e-05	294375	3.09944e-05	294375	2.38419e-05	294375	3.33786e-05	294375	9.17912e-05	294375	7.51019e-05	294375	5.48363e-05	294375	9.41753e-05	294375	5.96046e-05	294375	4.64916e-05	294375	6.55651e-05	294375	5.96046e-05	294375	8.70228e-05	294375	0.000120401	294375	0.00012517	294375	0.000160933	294375	0.000137091	294375	0.000149012
		295000	3.45707e-05	295000	2.5034e-05	295000	4.64916e-05	295000	3.33786e-05	295000	6.67572e-05	295000	4.76837e-06	295000	4.29153e-05	295000	6.79493e-05	295000	3.8147e-05	295000	3.69549e-05	295000	0.000110865	295000	0.00010848	295000	9.41753e-05	295000	0.000100136	295000	5.126e-05	295000	0.000119209	295000	7.7486e-05	295000	9.29832e-05	295000	0.000116825	295000	4.29153e-05	295000	0.000150204	295000	0.000141859	295000	0.00014782	295000	0.000164509
		295625	3.57628e-05	295625	6.4373e-05	295625	2.74181e-05	295625	5.60284e-05	295625	1.19209e-06	295625	7.86781e-05	295625	6.4373e-05	295625	5.00679e-05	295625	3.69549e-05	295625	1.3113e-05	295625	7.27177e-05	295625	0.000113249	295625	2.74181e-05	295625	0.000100136	295625	8.70228e-05	295625	8.82149e-05	295625	6.91414e-05	295625	4.05312e-05	295625	0.000106096	295625	9.53674e-06	295625	0.00012517	295625	0.000110865	295625	0.000164509	295625	0.000174046
		296250	3.69549e-05	296250	0.000112057	296250	7.86781e-05	296250	5.24521e-05	296250	5.96046e-06	296250	5.96046e-06	296250	5.96046e-05	296250	1.43051e-05	296250	4.52995e-05	296250	6.4373e-05	296250	7.86781e-05	296250	0.000100136	296250	5.84126e-05	296250	2.02656e-05	296250	1.19209e-05	296250	8.10623e-05	296250	1.66893e-05	296250	0.000110865	296250	4.52995e-05	296250	0.000118017	296250	0.000174046	296250	7.62939e-05	296250	8.46386e-05	296250	6.4373e-05
		296875	4.17233e-05	296875	1.78814e-05	296875	2.26498e-05	296875	5.24521e-05	296875	3.69549e-05	296875	5.24521e-05	296875	3.93391e-05	296875	4.76837e-05	296875	4.41074e-05	296875	1.54972e-05	296875	8.58307e-05	296875	8.10623e-05	296875	7.03335e-05	296875	0.000107288	296875	6.07967e-05	296875	5.60284e-05	296875	8.10623e-05	296875	9.05991e-05	296875	5.00679e-05	296875	8.22544e-05	296875	0.00018239	296875	6.19888e-05	296875	0.000163317	296875	0.000109673
		297500	4.76837e-05	297500	5.96046e-05	297500	2.98023e-05	297500	5.126e-05	297500	6.19888e-05	297500	3.57628e-05	297500	3.93391e-05	297500	1.3113e-05	297500	3.45707e-05	297500	2.26498e-05	297500	8.82149e-05	297500	9.29832e-05	297500	7.27177e-05	297500	5.24521e-05	297500	3.09944e-05	297500	5.00679e-05	297500	0.000110865	297500	3.09944e-05	297500	7.62939e-05	297500	7.62939e-05	297500	0.000146627	297500	7.15256e-05	297500	8.10623e-05	297500	0.000134706
		298125	2.74181e-05	298125	2.02656e-05	298125	3.33786e-05	298125	6.91414e-05	298125	7.51019e-05	298125	6.55651e-05	298125	0.00010252	298125	0.000121593	298125	9.53674e-06	298125	2.86102e-05	298125	9.41753e-05	298125	8.10623e-05	298125	0.000100136	298125	7.15256e-05	298125	7.62939e-05	298125	5.60284e-05	298125	9.89437e-05	298125	3.8147e-05	298125	8.46386e-05	298125	8.46386e-05	298125	0.000144243	298125	0.000187159	298125	0.000208616	298125	9.05991e-05
		298750	5.00679e-05	298750	7.15256e-05	298750	5.60284e-05	298750	2.6226e-05	298750	6.31809e-05	298750	5.36442e-05	298750	8.58307e-05	298750	9.41753e-05	298750	7.86781e-05	298750	2.02656e-05	298750	8.9407e-05	298750	8.82149e-05	298750	2.14577e-05	298750	2.5034e-05	298750	9.89437e-05	298750	7.86781e-05	298750	7.98702e-05	298750	1.78814e-05	298750	0.000129938	298750	9.65595e-05	298750	0.000169277	298750	0.000120401	298750	0.000154972	298750	0.000119209
		299375	3.09944e-05	299375	2.14577e-05	299375	6.67572e-05	299375	4.05312e-05	299375	3.21865e-05	299375	5.84126e-05	299375	7.27177e-05	299375	7.15256e-05	299375	6.07967e-05	299375	5.00679e-05	299375	8.9407e-05	299375	6.4373e-05	299375	1.3113e-05	299375	0.000126362	299375	7.86781e-05	299375	6.55651e-05	299375	6.19888e-05	299375	6.79493e-05	299375	5.60284e-05	299375	5.48363e-05	299375	4.17233e-05	299375	5.60284e-05	299375	9.65595e-05	299375	9.41753e-05
		300000	7.03335e-05	300000	2.86102e-05	300000	1.78814e-05	300000	1.43051e-05	300000	2.74181e-05	300000	5.00679e-05	300000	4.64916e-05	300000	6.91414e-05	300000	7.51019e-05	300000	3.69549e-05	300000	5.24521e-05	300000	0.000135899	300000	7.39098e-05	300000	9.17912e-05	300000	3.09944e-05	300000	7.86781e-05	300000	8.9407e-05	300000	0.000114441	300000	2.6226e-05	300000	9.29832e-05	300000	0.00014782	300000	5.84126e-05	300000	4.88758e-05	300000	0.000151396
		300625	3.57628e-05	300625	9.05991e-05	300625	5.126e-05	300625	5.48363e-05	300625	4.41074e-05	300625	7.51019e-05	300625	4.05312e-05	300625	5.126e-05	300625	2.38419e-05	300625	7.86781e-05	300625	3.45707e-05	300625	0.000120401	300625	5.84126e-05	300625	0.000141859	300625	6.55651e-05	300625	0.00015378	300625	5.96046e-05	300625	3.57628e-05	300625	4.29153e-05	300625	2.5034e-05	300625	0.000115633	300625	0.000115633	300625	7.51019e-05	300625	0.000169277
		301250	7.39098e-05	301250	7.7486e-05	301250	3.21865e-05	301250	5.36442e-05	301250	3.33786e-05	301250	9.17912e-05	301250	4.17233e-05	301250	7.39098e-05	301250	9.41753e-05	301250	3.93391e-05	301250	9.53674e-05	301250	6.67572e-05	301250	6.91414e-05	301250	9.53674e-06	301250	0.000106096	301250	2.5034e-05	301250	0.000127554	301250	9.17912e-05	301250	5.96046e-05	301250	5.72205e-05	301250	0.000121593	301250	6.55651e-05	301250	0.00018239	301250	0.000110865
		301875	2.14577e-05	301875	4.52995e-05	301875	3.33786e-05	301875	2.74181e-05	301875	1.3113e-05	301875	2.74181e-05	301875	7.62939e-05	301875	8.22544e-05	301875	1.78814e-05	301875	8.46386e-05	301875	0.000114441	301875	6.91414e-05	301875	5.126e-05	301875	0.000114441	301875	5.72205e-05	301875	3.21865e-05	301875	8.34465e-05	301875	4.41074e-05	301875	0.000115633	301875	6.07967e-05	301875	8.82149e-05	301875	5.84126e-05	301875	9.41753e-05	301875	7.51019e-05
		302500	7.62939e-05	302500	8.82149e-05	302500	7.27177e-05	302500	1.90735e-05	302500	0.000112057	302500	3.33786e-05	302500	1.43051e-05	302500	2.14577e-05	302500	4.76837e-06	302500	7.39098e-05	302500	5.48363e-05	302500	1.90735e-05	302500	2.5034e-05	302500	3.8147e-05	302500	2.74181e-05	302500	9.17912e-05	302500	0.000107288	302500	4.76837e-05	302500	0.000119209	302500	0.000170469	302500	0.000120401	302500	0.000139475	302500	0.000116825	302500	3.33786e-05
		303125	2.98023e-05	303125	0.000126362	303125	2.6226e-05	303125	6.91414e-05	303125	4.64916e-05	303125	3.57628e-05	303125	5.126e-05	303125	2.14577e-05	303125	3.09944e-05	303125	2.26498e-05	303125	3.69549e-05	303125	0.000107288	303125	6.79493e-05	303125	8.82149e-05	303125	0.000119209	303125	0.000100136	303125	8.70228e-05	303125	9.29832e-05	303125	9.05991e-05	303125	6.91414e-05	303125	0.000170469	303125	0.000166893	303125	0.00012517	303125	8.46386e-05
		303750	4.05312e-05	303750	7.39098e-05	303750	7.62939e-05	303750	6.19888e-05	303750	8.9407e-05	303750	5.72205e-05	303750	8.46386e-05	303750	7.39098e-05	303750	3.45707e-05	303750	3.57628e-05	303750	4.17233e-05	303750	8.10623e-05	303750	8.22544e-05	303750	7.62939e-05	303750	6.31809e-05	303750	5.36442e-05	303750	6.19888e-05	303750	8.9407e-05	303750	6.55651e-05	303750	0.000120401	303750	0.000137091	303750	0.000107288	303750	7.86781e-05	303750	0.000165701
		304375	6.4373e-05	304375	2.38419e-05	304375	5.36442e-05	304375	7.86781e-05	304375	1.90735e-05	304375	1.19209e-05	304375	1.66893e-05	304375	4.29153e-05	304375	6.19888e-05	304375	3.45707e-05	304375	0.00010252	304375	0.000119209	304375	4.41074e-05	304375	0.000106096	304375	1.66893e-05	304375	9.65595e-05	304375	0.000123978	304375	8.34465e-05	304375	7.62939e-05	304375	8.70228e-05	304375	0.000134706	304375	0.000138283	304375	9.89437e-05	304375	9.77516e-05
		305000	5.84126e-05	305000	0.000114441	305000	1.07288e-05	305000	1.19209e-05	305000	6.55651e-05	305000	2.5034e-05	305000	4.52995e-05	305000	5.72205e-05	305000	5.84126e-05	305000	4.05312e-05	305000	0.00015378	305000	9.89437e-05	305000	4.52995e-05	305000	4.76837e-05	305000	2.6226e-05	305000	2.38419e-05	305000	6.07967e-05	305000	8.70228e-05	305000	6.19888e-05	305000	0.000132322	305000	0.000110865	305000	6.31809e-05	305000	0.00014782	305000	0.000123978
		305625	3.69549e-05	305625	9.77516e-05	305625	7.15256e-05	305625	4.88758e-05	305625	6.55651e-05	305625	8.34465e-05	305625	8.9407e-05	305625	5.00679e-05	305625	5.48363e-05	305625	6.67572e-05	305625	2.6226e-05	305625	6.19888e-05	305625	0.000107288	305625	3.57628e-06	305625	9.05991e-05	305625	7.7486e-05	305625	4.41074e-05	305625	9.89437e-05	305625	0.000103712	305625	1.54972e-05	305625	6.67572e-05	305625	9.17912e-05	305625	0.000137091	305625	7.62939e-05
		306250	4.29153e-05	306250	3.33786e-05	306250	1.66893e-05	306250	5.48363e-05	306250	3.21865e-05	306250	4.64916e-05	306250	7.03335e-05	306250	7.15256e-05	306250	2.38419e-06	306250	6.4373e-05	306250	8.9407e-05	306250	0.000158548	306250	9.05991e-05	306250	0.000113249	306250	8.46386e-05	306250	1.90735e-05	306250	2.86102e-05	306250	0.000113249	306250	9.05991e-05	306250	8.70228e-05	306250	0.000107288	306250	5.96046e-05	306250	4.29153e-05	306250	0.000118017
		306875	1.43051e-05	306875	3.69549e-05	306875	8.46386e-05	306875	4.88758e-05	306875	2.26498e-05	306875	4.17233e-05	306875	5.126e-05	306875	7.27177e-05	306875	5.84126e-05	306875	6.07967e-05	306875	5.00679e-05	306875	8.10623e-05	306875	8.58307e-05	306875	2.02656e-05	306875	0.000115633	306875	5.72205e-05	306875	5.24521e-05	306875	5.36442e-05	306875	2.14577e-05	306875	0.000116825	306875	5.60284e-05	306875	0.000119209	306875	0.000177622	306875	0.000115633
		307500	2.5034e-05	307500	2.02656e-05	307500	3.21865e-05	307500	4.05312e-05	307500	5.48363e-05	307500	5.126e-05	307500	5.24521e-05	307500	9.05991e-05	307500	0.000101328	307500	1.54972e-05	307500	3.69549e-05	307500	0.000127554	307500	3.09944e-05	307500	7.15256e-05	307500	3.21865e-05	307500	7.15256e-05	307500	7.27177e-05	307500	9.53674e-05	307500	7.03335e-05	307500	5.36442e-05	307500	0.000144243	307500	0.000121593	307500	0.000112057	307500	8.22544e-05
		308125	4.64916e-05	308125	1.66893e-05	308125	7.27177e-05	308125	5.48363e-05	308125	6.07967e-05	308125	6.91414e-05	308125	6.31809e-05	308125	6.67572e-05	308125	8.22544e-05	308125	6.19888e-05	308125	6.91414e-05	308125	8.58307e-05	308125	9.53674e-05	308125	7.62939e-05	308125	9.77516e-05	308125	3.21865e-05	308125	7.7486e-05	308125	2.5034e-05	308125	2.02656e-05	308125	3.8147e-05	308125	9.41753e-05	308125	1.66893e-05	308125	5.96046e-05	308125	0.000183582
		308750	4.76837e-06	308750	2.74181e-05	308750	6.55651e-05	308750	5.126e-05	308750	6.07967e-05	308750	7.39098e-05	308750	1.90735e-05	308750	5.24521e-05	308750	2.98023e-05	308750	2.02656e-05	308750	4.52995e-05	308750	6.55651e-05	308750	4.05312e-05	308750	7.15256e-05	308750	2.38419e-05	308750	3.57628e-05	308750	2.86102e-05	308750	4.29153e-05	308750	4.17233e-05	308750	4.41074e-05	308750	0.000156164	308750	0.000114441	308750	0.000103712	308750	7.86781e-05
		309375	1.07288e-05	309375	7.15256e-05	309375	3.09944e-05	309375	6.19888e-05	309375	2.74181e-05	309375	4.76837e-05	309375	5.24521e-05	309375	8.46386e-05	309375	5.72205e-05	309375	6.07967e-05	309375	2.74181e-05	309375	4.41074e-05	309375	4.52995e-05	309375	7.03335e-05	309375	4.05312e-05	309375	6.55651e-05	309375	5.84126e-05	309375	9.77516e-05	309375	0.000113249	309375	4.64916e-05	309375	0.000104904	309375	0.000171661	309375	0.000104904	309375	0.000122786
[truncated: 172 more columns]

## Sheet: LPFM_WT_Overlap_1
	Tip	3XC-GG
	Sample	Collagen on gold
	Capture Rate (Hz)	500
	Low Pass Filter (Hz)	500
	Tune Time (sec)	0.98
	Defl InvOLS (nm/V)
	Stiffness (N/m) (Thermal)
	Stiffness (N/m) (Calculate)	0.23
	Measurement Locatin
	Environment	Air
	Deflection (V)	-0.5	Q	40
	Drive Frequency (KHz)		Amp (mV)		Amp (nm)	0
	Sweep Width (KHz)
	Tip DC voltage offset (mV)	0	Average Max	0.22769	mV/V	1000																0	Average	0.497211	Times	1000																0	Average	0.868927	Times	1000
	Drive Amplitude (V)	0	Standard Distribution	0.0412665																		0.5	Standard Distribution	0.104554																		1	Standard Distribution	0.0908793
	Number	1		2		3		4		5		6		7		8		9		10		1		2		3		4		5		6		7		8		9		10		1		2		3		4
	Max Freq (Hz) / Amp (mV)	232500	0.25034	231875	0.293255	233750	0.274181	236250	0.268221	233125	0.265837	236250	0.275373	235000	0.188351	229375	0.184774	227500	0.209808	228750	0.294447	229375	0.795126	229375	0.638962	231250	0.504255	236250	0.551939	231875	0.534058	228750	0.470877	227500	0.448227	229375	0.456572	228750	0.568628	228125	0.500679	230000	1.01447	231875	1.055	231875	0.959635	231875	1.13726
		Freq	AMP	Freq	AMP	Freq	AMP	Freq	AMP	Freq	AMP	Freq	AMP	Freq	AMP	Freq	AMP	Freq	AMP	Freq	AMP	Freq	AMP	Freq	AMP	Freq	AMP	Freq	AMP	Freq	AMP	Freq	AMP	Freq	AMP	Freq	AMP	Freq	AMP	Freq	AMP	Freq	AMP	Freq	AMP	Freq	AMP	Freq	AMP
		10000	5.36442e-05	10000	7.39098e-05	10000	0.000116825	10000	4.76837e-05	10000	1.78814e-05	10000	5.36442e-05	10000	7.03335e-05	10000	6.67572e-05	10000	7.51019e-05	10000	4.29153e-05	10000	2.14577e-05	10000	0.00010252	10000	3.33786e-05	10000	4.88758e-05	10000	7.62939e-05	10000	5.126e-05	10000	2.98023e-05	10000	6.19888e-05	10000	5.96046e-05	10000	7.51019e-05	10000	3.21865e-05	10000	2.5034e-05	10000	8.58307e-05	10000	6.55651e-05
		10625	2.74181e-05	10625	5.96046e-06	10625	7.51019e-05	10625	7.51019e-05	10625	1.19209e-05	10625	5.96046e-05	10625	5.96046e-06	10625	1.66893e-05	10625	9.53674e-05	10625	5.96046e-05	10625	7.7486e-05	10625	2.98023e-05	10625	0.00010252	10625	5.126e-05	10625	1.19209e-06	10625	3.21865e-05	10625	8.10623e-05	10625	7.03335e-05	10625	5.96046e-05	10625	6.31809e-05	10625	0.000101328	10625	2.6226e-05	10625	6.4373e-05	10625	0.000110865
		11250	5.00679e-05	11250	3.69549e-05	11250	2.14577e-05	11250	5.126e-05	11250	9.05991e-05	11250	3.09944e-05	11250	7.15256e-05	11250	6.55651e-05	11250	5.60284e-05	11250	6.4373e-05	11250	3.69549e-05	11250	5.24521e-05	11250	5.60284e-05	11250	5.72205e-05	11250	3.09944e-05	11250	7.62939e-05	11250	4.88758e-05	11250	1.43051e-05	11250	5.72205e-05	11250	4.64916e-05	11250	5.36442e-05	11250	4.29153e-05	11250	5.00679e-05	11250	1.78814e-05
		11875	6.07967e-05	11875	6.79493e-05	11875	7.7486e-05	11875	7.7486e-05	11875	6.07967e-05	11875	2.86102e-05	11875	5.00679e-05	11875	5.96046e-05	11875	9.53674e-06	11875	5.48363e-05	11875	3.33786e-05	11875	0.000109673	11875	4.76837e-05	11875	2.02656e-05	11875	6.67572e-05	11875	8.46386e-05	11875	4.52995e-05	11875	3.21865e-05	11875	0.000118017	11875	1.43051e-05	11875	9.65595e-05	11875	3.57628e-05	11875	8.34465e-05	11875	5.24521e-05
		12500	3.21865e-05	12500	3.57628e-05	12500	3.33786e-05	12500	3.69549e-05	12500	6.79493e-05	12500	6.4373e-05	12500	4.76837e-06	12500	4.76837e-05	12500	3.93391e-05	12500	9.29832e-05	12500	3.45707e-05	12500	2.5034e-05	12500	2.6226e-05	12500	1.78814e-05	12500	7.7486e-05	12500	4.17233e-05	12500	9.65595e-05	12500	4.88758e-05	12500	7.15256e-05	12500	2.86102e-05	12500	2.26498e-05	12500	0.000115633	12500	1.54972e-05	12500	5.60284e-05
		13125	8.34465e-06	13125	6.07967e-05	13125	3.93391e-05	13125	9.53674e-06	13125	6.19888e-05	13125	2.86102e-05	13125	6.79493e-05	13125	3.45707e-05	13125	3.8147e-05	13125	3.45707e-05	13125	0.000109673	13125	6.55651e-05	13125	8.10623e-05	13125	0.000107288	13125	6.4373e-05	13125	2.86102e-05	13125	6.79493e-05	13125	7.15256e-05	13125	0.00010252	13125	4.88758e-05	13125	4.76837e-06	13125	4.52995e-05	13125	3.8147e-05	13125	2.98023e-05
		13750	5.72205e-05	13750	5.96046e-06	13750	4.64916e-05	13750	6.07967e-05	13750	3.69549e-05	13750	6.31809e-05	13750	4.29153e-05	13750	5.96046e-05	13750	2.14577e-05	13750	5.00679e-05	13750	6.07967e-05	13750	6.19888e-05	13750	7.15256e-05	13750	3.33786e-05	13750	5.24521e-05	13750	6.91414e-05	13750	7.7486e-05	13750	4.17233e-05	13750	1.43051e-05	13750	8.9407e-05	13750	7.03335e-05	13750	0.000116825	13750	5.24521e-05	13750	8.46386e-05
		14375	5.00679e-05	14375	6.55651e-05	14375	7.7486e-05	14375	7.98702e-05	14375	0.000143051	14375	3.8147e-05	14375	5.00679e-05	14375	0.000100136	14375	9.53674e-05	14375	0.000106096	14375	6.07967e-05	14375	2.86102e-05	14375	5.24521e-05	14375	6.31809e-05	14375	4.29153e-05	14375	9.89437e-05	14375	5.72205e-05	14375	2.38419e-05	14375	7.39098e-05	14375	2.38419e-05	14375	5.48363e-05	14375	2.6226e-05	14375	3.09944e-05	14375	3.21865e-05
		15000	2.6226e-05	15000	8.34465e-06	15000	6.19888e-05	15000	2.26498e-05	15000	7.62939e-05	15000	8.82149e-05	15000	3.57628e-06	15000	4.76837e-05	15000	4.76837e-05	15000	4.64916e-05	15000	2.26498e-05	15000	4.52995e-05	15000	9.77516e-05	15000	5.48363e-05	15000	5.60284e-05	15000	7.62939e-05	15000	7.39098e-05	15000	2.5034e-05	15000	0.00010252	15000	6.4373e-05	15000	7.98702e-05	15000	2.6226e-05	15000	3.69549e-05	15000	3.33786e-05
		15625	6.55651e-05	15625	6.4373e-05	15625	1.54972e-05	15625	9.77516e-05	15625	4.52995e-05	15625	4.05312e-05	15625	3.21865e-05	15625	4.64916e-05	15625	5.84126e-05	15625	9.29832e-05	15625	5.126e-05	15625	6.67572e-05	15625	1.19209e-05	15625	8.70228e-05	15625	7.98702e-05	15625	3.21865e-05	15625	7.98702e-05	15625	2.14577e-05	15625	4.41074e-05	15625	3.57628e-05	15625	9.41753e-05	15625	7.39098e-05	15625	4.76837e-05	15625	0.000120401
		16250	7.98702e-05	16250	7.86781e-05	16250	4.88758e-05	16250	6.67572e-05	16250	1.43051e-05	16250	8.9407e-05	16250	3.21865e-05	16250	3.93391e-05	16250	2.6226e-05	16250	4.41074e-05	16250	1.19209e-06	16250	5.84126e-05	16250	1.78814e-05	16250	1.19209e-06	16250	1.19209e-05	16250	7.15256e-06	16250	1.19209e-06	16250	0.000106096	16250	5.24521e-05	16250	7.7486e-05	16250	6.91414e-05	16250	8.10623e-05	16250	7.98702e-05	16250	8.9407e-05
		16875	2.86102e-05	16875	0.000116825	16875	3.09944e-05	16875	5.126e-05	16875	7.86781e-05	16875	3.21865e-05	16875	2.38419e-05	16875	6.91414e-05	16875	5.60284e-05	16875	3.09944e-05	16875	3.57628e-05	16875	3.09944e-05	16875	1.43051e-05	16875	9.65595e-05	16875	3.45707e-05	16875	5.60284e-05	16875	5.36442e-05	16875	8.34465e-05	16875	3.21865e-05	16875	7.86781e-05	16875	6.31809e-05	16875	5.60284e-05	16875	1.54972e-05	16875	4.41074e-05
		17500	5.72205e-05	17500	4.52995e-05	17500	6.19888e-05	17500	5.24521e-05	17500	7.15256e-05	17500	2.02656e-05	17500	4.52995e-05	17500	8.58307e-05	17500	4.88758e-05	17500	6.07967e-05	17500	7.03335e-05	17500	1.78814e-05	17500	3.09944e-05	17500	4.88758e-05	17500	5.24521e-05	17500	6.4373e-05	17500	4.29153e-05	17500	4.52995e-05	17500	0.00015378	17500	5.24521e-05	17500	1.90735e-05	17500	2.5034e-05	17500	4.52995e-05	17500	4.05312e-05
		18125	2.98023e-05	18125	4.88758e-05	18125	0.000113249	18125	2.26498e-05	18125	7.7486e-05	18125	3.57628e-05	18125	1.43051e-05	18125	5.96046e-05	18125	2.38419e-05	18125	4.29153e-05	18125	9.65595e-05	18125	9.53674e-06	18125	8.34465e-05	18125	2.6226e-05	18125	5.96046e-06	18125	2.5034e-05	18125	4.17233e-05	18125	9.41753e-05	18125	4.41074e-05	18125	1.3113e-05	18125	6.4373e-05	18125	4.29153e-05	18125	3.57628e-05	18125	5.48363e-05
		18750	1.78814e-05	18750	5.48363e-05	18750	5.84126e-05	18750	2.86102e-05	18750	6.4373e-05	18750	9.05991e-05	18750	6.55651e-05	18750	5.84126e-05	18750	5.72205e-05	18750	3.69549e-05	18750	7.62939e-05	18750	3.93391e-05	18750	8.58307e-05	18750	3.8147e-05	18750	0.000115633	18750	9.53674e-06	18750	4.41074e-05	18750	3.69549e-05	18750	2.86102e-05	18750	2.38419e-05	18750	6.31809e-05	18750	4.64916e-05	18750	7.03335e-05	18750	4.64916e-05
		19375	2.5034e-05	19375	3.69549e-05	19375	3.33786e-05	19375	5.24521e-05	19375	5.48363e-05	19375	5.84126e-05	19375	2.86102e-05	19375	8.9407e-05	19375	3.33786e-05	19375	4.29153e-05	19375	6.79493e-05	19375	8.58307e-05	19375	4.64916e-05	19375	0.000126362	19375	2.86102e-05	19375	2.74181e-05	19375	9.17912e-05	19375	9.05991e-05	19375	4.41074e-05	19375	0.00010848	19375	1.19209e-05	19375	5.24521e-05	19375	0.000141859	19375	5.72205e-05
		20000	5.96046e-06	20000	5.00679e-05	20000	7.39098e-05	20000	6.67572e-05	20000	2.5034e-05	20000	3.33786e-05	20000	1.78814e-05	20000	7.15256e-06	20000	4.52995e-05	20000	4.76837e-05	20000	2.86102e-05	20000	5.24521e-05	20000	7.03335e-05	20000	4.64916e-05	20000	2.98023e-05	20000	1.43051e-05	20000	8.82149e-05	20000	2.38419e-05	20000	3.45707e-05	20000	9.29832e-05	20000	1.19209e-05	20000	2.86102e-05	20000	4.05312e-05	20000	0.00010848
		20625	3.93391e-05	20625	5.24521e-05	20625	2.26498e-05	20625	2.38419e-05	20625	9.89437e-05	20625	2.6226e-05	20625	6.67572e-05	20625	5.48363e-05	20625	5.24521e-05	20625	5.48363e-05	20625	4.52995e-05	20625	2.86102e-05	20625	4.52995e-05	20625	2.74181e-05	20625	6.19888e-05	20625	3.33786e-05	20625	4.64916e-05	20625	4.64916e-05	20625	4.17233e-05	20625	9.53674e-06	20625	3.57628e-05	20625	2.86102e-05	20625	0.000107288	20625	3.09944e-05
		21250	5.48363e-05	21250	5.36442e-05	21250	3.69549e-05	21250	3.8147e-05	21250	6.91414e-05	21250	5.36442e-05	21250	3.8147e-05	21250	1.3113e-05	21250	4.88758e-05	21250	3.93391e-05	21250	2.26498e-05	21250	5.96046e-05	21250	7.86781e-05	21250	5.36442e-05	21250	2.74181e-05	21250	5.96046e-05	21250	2.14577e-05	21250	3.8147e-05	21250	3.93391e-05	21250	6.67572e-05	21250	9.29832e-05	21250	3.93391e-05	21250	1.90735e-05	21250	5.126e-05
		21875	1.19209e-05	21875	8.82149e-05	21875	4.29153e-05	21875	8.46386e-05	21875	2.26498e-05	21875	8.70228e-05	21875	3.93391e-05	21875	7.15256e-05	21875	9.89437e-05	21875	6.19888e-05	21875	9.53674e-06	21875	0.000103712	21875	1.90735e-05	21875	4.17233e-05	21875	2.74181e-05	21875	3.8147e-05	21875	5.126e-05	21875	6.55651e-05	21875	2.5034e-05	21875	0.000118017	21875	2.6226e-05	21875	2.98023e-05	21875	6.19888e-05	21875	9.41753e-05
		22500	7.86781e-05	22500	2.5034e-05	22500	8.34465e-05	22500	5.72205e-05	22500	2.02656e-05	22500	2.5034e-05	22500	3.33786e-05	22500	5.84126e-05	22500	4.29153e-05	22500	1.78814e-05	22500	7.39098e-05	22500	1.3113e-05	22500	5.48363e-05	22500	2.6226e-05	22500	5.84126e-05	22500	7.7486e-05	22500	1.3113e-05	22500	2.26498e-05	22500	7.7486e-05	22500	0.000119209	22500	2.98023e-05	22500	7.15256e-06	22500	1.54972e-05	22500	7.51019e-05
		23125	6.67572e-05	23125	5.96046e-05	23125	5.00679e-05	23125	5.84126e-05	23125	3.33786e-05	23125	2.02656e-05	23125	7.03335e-05	23125	5.00679e-05	23125	0.000133514	23125	8.34465e-05	23125	2.74181e-05	23125	5.126e-05	23125	2.26498e-05	23125	5.00679e-05	23125	2.98023e-05	23125	5.24521e-05	23125	7.15256e-05	23125	0.000134706	23125	1.90735e-05	23125	4.05312e-05	23125	4.76837e-05	23125	8.58307e-05	23125	7.51019e-05	23125	3.09944e-05
		23750	3.45707e-05	23750	5.24521e-05	23750	8.9407e-05	23750	4.29153e-05	23750	5.126e-05	23750	5.96046e-05	23750	7.98702e-05	23750	5.24521e-05	23750	9.41753e-05	23750	2.26498e-05	23750	4.29153e-05	23750	0.00010848	23750	3.69549e-05	23750	3.57628e-05	23750	5.84126e-05	23750	2.6226e-05	23750	0.000112057	23750	9.89437e-05	23750	2.86102e-05	23750	7.51019e-05	23750	9.89437e-05	23750	0.000139475	23750	3.93391e-05	23750	3.33786e-05
		24375	6.79493e-05	24375	5.96046e-05	24375	4.64916e-05	24375	2.98023e-05	24375	0.000100136	24375	2.6226e-05	24375	2.26498e-05	24375	5.24521e-05	24375	7.51019e-05	24375	7.39098e-05	24375	3.09944e-05	24375	1.19209e-05	24375	7.62939e-05	24375	5.96046e-05	24375	3.93391e-05	24375	3.09944e-05	24375	2.5034e-05	24375	6.19888e-05	24375	6.91414e-05	24375	2.38419e-05	24375	5.24521e-05	24375	5.48363e-05	24375	3.93391e-05	24375	5.36442e-05
		25000	1.66893e-05	25000	5.126e-05	25000	1.43051e-05	25000	3.69549e-05	25000	3.69549e-05	25000	1.78814e-05	25000	2.86102e-05	25000	3.21865e-05	25000	4.76837e-06	25000	3.57628e-06	25000	9.17912e-05	25000	5.24521e-05	25000	7.27177e-05	25000	7.62939e-05	25000	7.7486e-05	25000	5.126e-05	25000	6.31809e-05	25000	1.19209e-05	25000	2.74181e-05	25000	4.52995e-05	25000	1.43051e-05	25000	6.07967e-05	25000	1.54972e-05	25000	6.19888e-05
		25625	5.96046e-05	25625	2.26498e-05	25625	1.43051e-05	25625	4.17233e-05	25625	5.96046e-05	25625	3.8147e-05	25625	2.38419e-05	25625	7.51019e-05	25625	2.98023e-05	25625	8.82149e-05	25625	9.53674e-06	25625	9.17912e-05	25625	7.03335e-05	25625	9.05991e-05	25625	3.57628e-05	25625	3.09944e-05	25625	2.98023e-05	25625	3.45707e-05	25625	1.78814e-05	25625	5.24521e-05	25625	6.4373e-05	25625	3.45707e-05	25625	6.91414e-05	25625	4.29153e-05
		26250	2.26498e-05	26250	1.19209e-06	26250	2.38419e-05	26250	4.76837e-05	26250	8.34465e-05	26250	4.76837e-05	26250	8.22544e-05	26250	8.34465e-06	26250	5.60284e-05	26250	6.91414e-05	26250	7.15256e-05	26250	2.6226e-05	26250	6.07967e-05	26250	2.6226e-05	26250	4.76837e-06	26250	8.58307e-05	26250	1.54972e-05	26250	9.77516e-05	26250	2.86102e-05	26250	1.3113e-05	26250	4.17233e-05	26250	7.98702e-05	26250	6.79493e-05	26250	0.000101328
		26875	4.76837e-05	26875	4.76837e-05	26875	2.38419e-06	26875	7.27177e-05	26875	5.00679e-05	26875	5.84126e-05	26875	1.78814e-05	26875	2.74181e-05	26875	2.5034e-05	26875	7.7486e-05	26875	5.96046e-05	26875	9.05991e-05	26875	1.54972e-05	26875	8.70228e-05	26875	2.14577e-05	26875	1.66893e-05	26875	5.00679e-05	26875	1.54972e-05	26875	6.67572e-05	26875	8.58307e-05	26875	6.67572e-05	26875	5.48363e-05	26875	5.24521e-05	26875	1.43051e-05
		27500	3.57628e-05	27500	6.31809e-05	27500	6.67572e-05	27500	1.90735e-05	27500	8.34465e-06	27500	4.64916e-05	27500	9.05991e-05	27500	3.93391e-05	27500	2.5034e-05	27500	4.17233e-05	27500	5.48363e-05	27500	1.3113e-05	27500	2.26498e-05	27500	4.64916e-05	27500	5.96046e-05	27500	6.19888e-05	27500	4.41074e-05	27500	5.72205e-05	27500	0.000114441	27500	2.38419e-05	27500	6.91414e-05	27500	3.09944e-05	27500	2.86102e-05	27500	2.74181e-05
		28125	3.33786e-05	28125	2.6226e-05	28125	3.09944e-05	28125	2.14577e-05	28125	4.29153e-05	28125	3.93391e-05	28125	0.00010848	28125	5.60284e-05	28125	7.62939e-05	28125	5.00679e-05	28125	4.76837e-05	28125	1.66893e-05	28125	1.43051e-05	28125	2.74181e-05	28125	6.31809e-05	28125	2.38419e-05	28125	8.46386e-05	28125	1.19209e-05	28125	0.000120401	28125	3.09944e-05	28125	7.51019e-05	28125	6.19888e-05	28125	2.38419e-05	28125	7.39098e-05
		28750	2.86102e-05	28750	1.78814e-05	28750	9.29832e-05	28750	0.00010848	28750	6.07967e-05	28750	6.4373e-05	28750	4.17233e-05	28750	4.05312e-05	28750	3.69549e-05	28750	4.05312e-05	28750	4.64916e-05	28750	9.41753e-05	28750	7.27177e-05	28750	3.69549e-05	28750	5.36442e-05	28750	2.02656e-05	28750	7.7486e-05	28750	5.36442e-05	28750	5.48363e-05	28750	4.17233e-05	28750	4.52995e-05	28750	7.15256e-05	28750	4.52995e-05	28750	2.98023e-05
		29375	4.88758e-05	29375	5.24521e-05	29375	0.000109673	29375	6.55651e-05	29375	5.48363e-05	29375	1.90735e-05	29375	3.09944e-05	29375	6.4373e-05	29375	4.52995e-05	29375	0.000106096	29375	0.000106096	29375	0.000109673	29375	3.93391e-05	29375	4.29153e-05	29375	2.86102e-05	29375	4.64916e-05	29375	2.98023e-05	29375	4.76837e-05	29375	1.54972e-05	29375	4.29153e-05	29375	7.03335e-05	29375	0.000107288	29375	2.74181e-05	29375	8.58307e-05
		30000	7.03335e-05	30000	2.14577e-05	30000	6.19888e-05	30000	3.8147e-05	30000	8.70228e-05	30000	3.93391e-05	30000	3.45707e-05	30000	5.36442e-05	30000	7.27177e-05	30000	5.60284e-05	30000	1.19209e-05	30000	4.29153e-05	30000	4.52995e-05	30000	3.57628e-05	30000	6.4373e-05	30000	5.84126e-05	30000	6.07967e-05	30000	6.79493e-05	30000	5.00679e-05	30000	1.54972e-05	30000	4.41074e-05	30000	7.15256e-05	30000	6.79493e-05	30000	3.93391e-05
		30625	0	30625	1.90735e-05	30625	8.22544e-05	30625	2.74181e-05	30625	6.79493e-05	30625	6.31809e-05	30625	9.17912e-05	30625	6.67572e-05	30625	0.000135899	30625	5.84126e-05	30625	3.69549e-05	30625	2.74181e-05	30625	9.41753e-05	30625	2.98023e-05	30625	2.86102e-05	30625	2.74181e-05	30625	2.86102e-05	30625	7.51019e-05	30625	2.6226e-05	30625	8.22544e-05	30625	0.000115633	30625	8.9407e-05	30625	2.5034e-05	30625	4.17233e-05
		31250	7.98702e-05	31250	5.24521e-05	31250	8.9407e-05	31250	4.41074e-05	31250	6.79493e-05	31250	3.69549e-05	31250	1.43051e-05	31250	8.70228e-05	31250	1.90735e-05	31250	7.51019e-05	31250	3.09944e-05	31250	2.38419e-05	31250	2.14577e-05	31250	2.86102e-05	31250	5.48363e-05	31250	5.72205e-05	31250	4.05312e-05	31250	7.7486e-05	31250	0.000122786	31250	2.6226e-05	31250	2.74181e-05	31250	5.84126e-05	31250	9.53674e-06	31250	9.41753e-05
		31875	7.27177e-05	31875	2.02656e-05	31875	2.14577e-05	31875	4.41074e-05	31875	3.57628e-05	31875	5.36442e-05	31875	7.39098e-05	31875	5.36442e-05	31875	7.03335e-05	31875	2.5034e-05	31875	8.34465e-05	31875	7.39098e-05	31875	4.05312e-05	31875	0.000119209	31875	4.29153e-05	31875	3.33786e-05	31875	6.19888e-05	31875	6.07967e-05	31875	2.74181e-05	31875	3.69549e-05	31875	7.39098e-05	31875	6.4373e-05	31875	7.62939e-05	31875	4.64916e-05
		32500	9.41753e-05	32500	7.7486e-05	32500	5.126e-05	32500	2.26498e-05	32500	4.05312e-05	32500	6.07967e-05	32500	4.41074e-05	32500	9.53674e-06	32500	3.8147e-05	32500	2.5034e-05	32500	5.96046e-06	32500	2.86102e-05	32500	2.38419e-05	32500	4.76837e-05	32500	4.17233e-05	32500	3.57628e-05	32500	5.126e-05	32500	2.38419e-05	32500	9.41753e-05	32500	5.00679e-05	32500	2.26498e-05	32500	2.6226e-05	32500	0.000100136	32500	3.33786e-05
		33125	8.70228e-05	33125	7.51019e-05	33125	6.79493e-05	33125	3.45707e-05	33125	1.78814e-05	33125	0.000137091	33125	4.41074e-05	33125	9.17912e-05	33125	1.19209e-05	33125	5.72205e-05	33125	1.3113e-05	33125	7.86781e-05	33125	6.79493e-05	33125	6.19888e-05	33125	2.6226e-05	33125	7.39098e-05	33125	6.07967e-05	33125	1.78814e-05	33125	2.6226e-05	33125	2.14577e-05	33125	4.29153e-05	33125	1.07288e-05	33125	5.126e-05	33125	7.86781e-05
		33750	2.02656e-05	33750	5.84126e-05	33750	1.19209e-06	33750	2.5034e-05	33750	2.5034e-05	33750	2.02656e-05	33750	7.62939e-05	33750	2.98023e-05	33750	8.10623e-05	33750	4.64916e-05	33750	8.9407e-05	33750	4.76837e-06	33750	0.000101328	33750	9.53674e-06	33750	4.05312e-05	33750	3.69549e-05	33750	9.53674e-06	33750	8.34465e-06	33750	3.93391e-05	33750	3.8147e-05	33750	4.05312e-05	33750	5.72205e-05	33750	2.74181e-05	33750	3.69549e-05
		34375	2.26498e-05	34375	0.000101328	34375	5.36442e-05	34375	4.88758e-05	34375	0.000120401	34375	0.00010848	34375	2.38419e-05	34375	1.90735e-05	34375	2.6226e-05	34375	2.26498e-05	34375	2.38419e-05	34375	6.79493e-05	34375	5.36442e-05	34375	7.39098e-05	34375	5.96046e-05	34375	5.24521e-05	34375	2.5034e-05	34375	7.86781e-05	34375	0.000129938	34375	3.09944e-05	34375	3.21865e-05	34375	5.24521e-05	34375	2.5034e-05	34375	9.53674e-05
		35000	7.86781e-05	35000	9.53674e-06	35000	4.76837e-05	35000	6.55651e-05	35000	0.000107288	35000	4.76837e-05	35000	5.84126e-05	35000	6.91414e-05	35000	4.64916e-05	35000	7.39098e-05	35000	6.4373e-05	35000	2.14577e-05	35000	2.6226e-05	35000	0.000103712	35000	8.22544e-05	35000	3.57628e-05	35000	6.07967e-05	35000	3.69549e-05	35000	4.41074e-05	35000	6.19888e-05	35000	1.19209e-05	35000	1.19209e-05	35000	4.52995e-05	35000	0.000144243
		35625	4.41074e-05	35625	5.126e-05	35625	4.64916e-05	35625	6.4373e-05	35625	4.52995e-05	35625	2.02656e-05	35625	0.000121593	35625	3.21865e-05	35625	5.00679e-05	35625	5.48363e-05	35625	6.91414e-05	35625	8.22544e-05	35625	4.29153e-05	35625	3.93391e-05	35625	1.66893e-05	35625	2.86102e-05	35625	5.84126e-05	35625	3.21865e-05	35625	6.07967e-05	35625	6.07967e-05	35625	3.33786e-05	35625	6.31809e-05	35625	5.96046e-05	35625	4.29153e-05
		36250	2.6226e-05	36250	9.65595e-05	36250	4.64916e-05	36250	6.07967e-05	36250	8.22544e-05	36250	2.98023e-05	36250	4.05312e-05	36250	1.07288e-05	36250	7.7486e-05	36250	4.41074e-05	36250	4.29153e-05	36250	4.05312e-05	36250	8.46386e-05	36250	3.69549e-05	36250	4.17233e-05	36250	3.93391e-05	36250	4.64916e-05	36250	2.26498e-05	36250	1.78814e-05	36250	2.02656e-05	36250	3.45707e-05	36250	3.69549e-05	36250	4.17233e-05	36250	0
		36875	0.000106096	36875	4.64916e-05	36875	4.76837e-05	36875	5.48363e-05	36875	1.90735e-05	36875	3.09944e-05	36875	1.19209e-05	36875	1.78814e-05	36875	6.19888e-05	36875	1.19209e-06	36875	1.66893e-05	36875	3.33786e-05	36875	0.000115633	36875	6.07967e-05	36875	2.5034e-05	36875	9.17912e-05	36875	8.46386e-05	36875	0.000104904	36875	0.000128746	36875	3.45707e-05	36875	6.07967e-05	36875	4.05312e-05	36875	5.96046e-05	36875	6.79493e-05
		37500	8.34465e-05	37500	2.6226e-05	37500	7.39098e-05	37500	5.60284e-05	37500	8.10623e-05	37500	7.7486e-05	37500	4.17233e-05	37500	3.45707e-05	37500	4.41074e-05	37500	0.000100136	37500	7.86781e-05	37500	3.69549e-05	37500	7.7486e-05	37500	4.05312e-05	37500	3.21865e-05	37500	0.000103712	37500	2.14577e-05	37500	5.24521e-05	37500	4.05312e-05	37500	4.88758e-05	37500	5.00679e-05	37500	4.41074e-05	37500	2.14577e-05	37500	3.69549e-05
		38125	6.91414e-05	38125	0.00010252	38125	1.43051e-05	38125	8.82149e-05	38125	1.54972e-05	38125	4.17233e-05	38125	0.00010252	38125	5.60284e-05	38125	5.00679e-05	38125	6.31809e-05	38125	5.00679e-05	38125	5.48363e-05	38125	4.88758e-05	38125	7.51019e-05	38125	7.15256e-05	38125	5.24521e-05	38125	4.17233e-05	38125	3.21865e-05	38125	3.69549e-05	38125	0.000109673	38125	9.29832e-05	38125	2.26498e-05	38125	5.126e-05	38125	2.98023e-05
		38750	7.98702e-05	38750	4.52995e-05	38750	4.29153e-05	38750	6.79493e-05	38750	7.27177e-05	38750	4.29153e-05	38750	4.17233e-05	38750	3.57628e-05	38750	4.41074e-05	38750	7.86781e-05	38750	3.57628e-05	38750	2.6226e-05	38750	4.29153e-05	38750	6.79493e-05	38750	4.64916e-05	38750	5.60284e-05	38750	6.07967e-05	38750	8.10623e-05	38750	2.86102e-05	38750	3.93391e-05	38750	2.98023e-05	38750	4.41074e-05	38750	7.03335e-05	38750	5.60284e-05
		39375	8.46386e-05	39375	9.05991e-05	39375	4.88758e-05	39375	4.41074e-05	39375	9.05991e-05	39375	5.00679e-05	39375	0	39375	0.000116825	39375	1.54972e-05	39375	5.126e-05	39375	4.05312e-05	39375	6.4373e-05	39375	7.51019e-05	39375	2.38419e-05	39375	6.79493e-05	39375	8.10623e-05	39375	2.5034e-05	39375	7.03335e-05	39375	4.17233e-05	39375	4.17233e-05	39375	5.60284e-05	39375	1.43051e-05	39375	4.76837e-06	39375	5.60284e-05
		40000	2.26498e-05	40000	6.31809e-05	40000	5.24521e-05	40000	9.17912e-05	40000	5.00679e-05	40000	3.93391e-05	40000	4.05312e-05	40000	3.09944e-05	40000	3.57628e-05	40000	5.24521e-05	40000	1.3113e-05	40000	2.6226e-05	40000	3.21865e-05	40000	1.66893e-05	40000	5.00679e-05	40000	2.5034e-05	40000	7.03335e-05	40000	4.29153e-05	40000	7.39098e-05	40000	1.54972e-05	40000	6.19888e-05	40000	7.7486e-05	40000	2.38419e-05	40000	6.19888e-05
		40625	2.74181e-05	40625	3.57628e-05	40625	5.48363e-05	40625	9.05991e-05	40625	1.3113e-05	40625	8.34465e-06	40625	7.86781e-05	40625	4.41074e-05	40625	2.26498e-05	40625	5.84126e-05	40625	5.126e-05	40625	5.24521e-05	40625	4.41074e-05	40625	2.02656e-05	40625	8.34465e-06	40625	7.98702e-05	40625	6.4373e-05	40625	0.000119209	40625	3.57628e-05	40625	3.93391e-05	40625	2.38419e-06	40625	4.76837e-06	40625	5.24521e-05	40625	7.51019e-05
		41250	4.29153e-05	41250	1.54972e-05	41250	8.10623e-05	41250	2.98023e-05	41250	3.57628e-05	41250	4.76837e-05	41250	2.26498e-05	41250	6.67572e-05	41250	7.7486e-05	41250	3.93391e-05	41250	7.27177e-05	41250	2.74181e-05	41250	7.27177e-05	41250	3.45707e-05	41250	2.74181e-05	41250	2.38419e-05	41250	7.51019e-05	41250	3.69549e-05	41250	6.67572e-05	41250	7.39098e-05	41250	7.39098e-05	41250	5.36442e-05	41250	5.00679e-05	41250	7.98702e-05
		41875	2.38419e-05	41875	4.52995e-05	41875	3.93391e-05	41875	5.24521e-05	41875	2.02656e-05	41875	3.09944e-05	41875	3.45707e-05	41875	5.96046e-05	41875	0.000113249	41875	5.60284e-05	41875	6.31809e-05	41875	4.41074e-05	41875	3.93391e-05	41875	5.72205e-05	41875	3.57628e-05	41875	2.26498e-05	41875	3.57628e-05	41875	8.9407e-05	41875	0.000114441	41875	5.84126e-05	41875	7.03335e-05	41875	5.96046e-05	41875	8.82149e-05	41875	6.67572e-05
		42500	2.26498e-05	42500	2.5034e-05	42500	6.67572e-05	42500	6.67572e-05	42500	6.55651e-05	42500	1.66893e-05	42500	7.39098e-05	42500	1.90735e-05	42500	5.36442e-05	42500	2.02656e-05	42500	1.66893e-05	42500	4.41074e-05	42500	3.8147e-05	42500	3.69549e-05	42500	9.17912e-05	42500	8.70228e-05	42500	5.00679e-05	42500	0.000123978	42500	4.05312e-05	42500	9.41753e-05	42500	8.46386e-05	42500	2.74181e-05	42500	3.69549e-05	42500	4.05312e-05
		43125	1.19209e-05	43125	5.60284e-05	43125	7.62939e-05	43125	1.43051e-05	43125	5.24521e-05	43125	5.00679e-05	43125	5.48363e-05	43125	4.29153e-05	43125	6.19888e-05	43125	3.69549e-05	43125	5.72205e-05	43125	3.45707e-05	43125	3.45707e-05	43125	2.02656e-05	43125	7.62939e-05	43125	7.39098e-05	43125	7.39098e-05	43125	8.34465e-06	43125	6.31809e-05	43125	4.17233e-05	43125	5.126e-05	43125	6.67572e-05	43125	0.000141859	43125	7.7486e-05
		43750	5.84126e-05	43750	5.72205e-05	43750	6.07967e-05	43750	5.96046e-05	43750	4.64916e-05	43750	2.02656e-05	43750	3.33786e-05	43750	3.69549e-05	43750	0.000140667	43750	4.41074e-05	43750	7.15256e-05	43750	6.19888e-05	43750	1.54972e-05	43750	5.84126e-05	43750	6.55651e-05	43750	7.27177e-05	43750	5.00679e-05	43750	6.07967e-05	43750	2.5034e-05	43750	8.22544e-05	43750	8.34465e-06	43750	0.000141859	43750	5.126e-05	43750	2.38419e-05
		44375	2.26498e-05	44375	7.7486e-05	44375	7.03335e-05	44375	6.4373e-05	44375	8.34465e-05	44375	5.24521e-05	44375	6.55651e-05	44375	3.57628e-05	44375	7.39098e-05	44375	3.8147e-05	44375	1.90735e-05	44375	3.21865e-05	44375	3.21865e-05	44375	8.82149e-05	44375	8.9407e-05	44375	6.79493e-05	44375	4.76837e-05	44375	2.38419e-05	44375	6.91414e-05	44375	3.69549e-05	44375	4.52995e-05	44375	2.02656e-05	44375	8.46386e-05	44375	3.45707e-05
		45000	2.02656e-05	45000	5.00679e-05	45000	6.79493e-05	45000	2.6226e-05	45000	2.74181e-05	45000	3.8147e-05	45000	5.48363e-05	45000	3.33786e-05	45000	7.51019e-05	45000	7.27177e-05	45000	0.00012517	45000	6.07967e-05	45000	2.86102e-05	45000	6.91414e-05	45000	1.54972e-05	45000	3.57628e-05	45000	5.36442e-05	45000	8.58307e-05	45000	7.51019e-05	45000	5.126e-05	45000	6.31809e-05	45000	2.26498e-05	45000	5.00679e-05	45000	5.84126e-05
		45625	3.8147e-05	45625	8.34465e-06	45625	5.126e-05	45625	8.22544e-05	45625	9.29832e-05	45625	3.21865e-05	45625	5.126e-05	45625	9.29832e-05	45625	3.57628e-06	45625	3.45707e-05	45625	6.19888e-05	45625	9.53674e-06	45625	3.21865e-05	45625	5.84126e-05	45625	1.66893e-05	45625	7.51019e-05	45625	4.52995e-05	45625	6.07967e-05	45625	8.34465e-06	45625	2.5034e-05	45625	3.69549e-05	45625	3.33786e-05	45625	6.07967e-05	45625	5.126e-05
		46250	7.86781e-05	46250	4.17233e-05	46250	4.17233e-05	46250	8.9407e-05	46250	2.14577e-05	46250	4.41074e-05	46250	8.9407e-05	46250	5.48363e-05	46250	8.22544e-05	46250	2.74181e-05	46250	5.24521e-05	46250	4.41074e-05	46250	2.86102e-05	46250	5.36442e-05	46250	1.43051e-05	46250	1.90735e-05	46250	2.5034e-05	46250	0.000109673	46250	5.72205e-05	46250	5.60284e-05	46250	1.90735e-05	46250	9.65595e-05	46250	6.55651e-05	46250	7.62939e-05
		46875	4.52995e-05	46875	7.7486e-05	46875	9.29832e-05	46875	6.79493e-05	46875	0.000100136	46875	6.67572e-05	46875	8.58307e-05	46875	5.48363e-05	46875	2.38419e-05	46875	5.60284e-05	46875	2.5034e-05	46875	1.43051e-05	46875	9.17912e-05	46875	0.000146627	46875	6.55651e-05	46875	3.33786e-05	46875	0.000109673	46875	5.84126e-05	46875	4.76837e-05	46875	7.15256e-06	46875	3.33786e-05	46875	7.51019e-05	46875	2.74181e-05	46875	6.07967e-05
		47500	2.74181e-05	47500	4.64916e-05	47500	8.10623e-05	47500	8.34465e-06	47500	5.96046e-05	47500	4.17233e-05	47500	5.96046e-05	47500	0.000114441	47500	5.36442e-05	47500	5.00679e-05	47500	2.98023e-05	47500	6.19888e-05	47500	8.9407e-05	47500	8.82149e-05	47500	1.07288e-05	47500	7.86781e-05	47500	5.36442e-05	47500	6.31809e-05	47500	2.74181e-05	47500	5.126e-05	47500	3.93391e-05	47500	5.24521e-05	47500	3.45707e-05	47500	5.48363e-05
		48125	9.89437e-05	48125	6.67572e-05	48125	6.55651e-05	48125	4.41074e-05	48125	2.6226e-05	48125	3.57628e-05	48125	5.84126e-05	48125	4.17233e-05	48125	4.17233e-05	48125	7.03335e-05	48125	4.64916e-05	48125	2.5034e-05	48125	9.53674e-06	48125	1.66893e-05	48125	9.41753e-05	48125	4.17233e-05	48125	9.53674e-05	48125	4.88758e-05	48125	2.38419e-06	48125	2.26498e-05	48125	4.05312e-05	48125	9.89437e-05	48125	5.60284e-05	48125	8.34465e-05
		48750	5.96046e-05	48750	4.17233e-05	48750	4.41074e-05	48750	0.000104904	48750	8.46386e-05	48750	9.89437e-05	48750	5.00679e-05	48750	6.55651e-05	48750	5.48363e-05	48750	7.62939e-05	48750	5.60284e-05	48750	3.57628e-05	48750	7.15256e-06	48750	0.000104904	48750	5.72205e-05	48750	5.24521e-05	48750	1.90735e-05	48750	3.57628e-05	48750	6.4373e-05	48750	2.5034e-05	48750	1.43051e-05	48750	5.72205e-05	48750	8.82149e-05	48750	3.93391e-05
		49375	4.88758e-05	49375	1.90735e-05	49375	3.69549e-05	49375	6.79493e-05	49375	5.48363e-05	49375	1.07288e-05	49375	4.88758e-05	49375	2.38419e-05	49375	2.86102e-05	49375	3.21865e-05	49375	6.67572e-05	49375	5.00679e-05	49375	1.66893e-05	49375	2.26498e-05	49375	7.03335e-05	49375	9.53674e-06	49375	4.05312e-05	49375	4.05312e-05	49375	4.17233e-05	49375	6.67572e-05	49375	7.86781e-05	49375	5.60284e-05	49375	6.19888e-05	49375	4.64916e-05
		50000	4.52995e-05	50000	4.17233e-05	50000	0.000114441	50000	6.55651e-05	50000	1.43051e-05	50000	8.46386e-05	50000	7.27177e-05	50000	4.88758e-05	50000	1.07288e-05	50000	1.54972e-05	50000	3.69549e-05	50000	4.52995e-05	50000	2.74181e-05	50000	5.72205e-05	50000	4.76837e-06	50000	4.29153e-05	50000	5.24521e-05	50000	7.39098e-05	50000	4.76837e-05	50000	2.02656e-05	50000	3.57628e-05	50000	4.17233e-05	50000	1.07288e-05	50000	5.84126e-05
		50625	2.98023e-05	50625	5.00679e-05	50625	5.36442e-05	50625	1.54972e-05	50625	7.03335e-05	50625	1.66893e-05	50625	5.60284e-05	50625	6.07967e-05	50625	2.5034e-05	50625	5.24521e-05	50625	3.33786e-05	50625	4.17233e-05	50625	7.98702e-05	50625	4.76837e-05	50625	7.27177e-05	50625	3.93391e-05	50625	3.57628e-05	50625	5.126e-05	50625	1.90735e-05	50625	1.78814e-05	50625	5.84126e-05	50625	2.98023e-05	50625	9.53674e-06	50625	4.52995e-05
		51250	1.07288e-05	51250	6.55651e-05	51250	5.00679e-05	51250	4.52995e-05	51250	3.45707e-05	51250	5.60284e-05	51250	3.57628e-06	51250	3.69549e-05	51250	1.54972e-05	51250	5.84126e-05	51250	5.48363e-05	51250	5.48363e-05	51250	5.60284e-05	51250	6.19888e-05	51250	3.8147e-05	51250	1.43051e-05	51250	3.69549e-05	51250	3.33786e-05	51250	5.96046e-06	51250	5.00679e-05	51250	3.8147e-05	51250	5.48363e-05	51250	5.36442e-05	51250	2.38419e-05
		51875	3.33786e-05	51875	6.07967e-05	51875	9.41753e-05	51875	7.7486e-05	51875	7.98702e-05	51875	1.78814e-05	51875	2.14577e-05	51875	2.38419e-05	51875	2.26498e-05	51875	6.55651e-05	51875	0.000123978	51875	2.6226e-05	51875	3.57628e-05	51875	2.26498e-05	51875	4.76837e-05	51875	5.96046e-05	51875	6.31809e-05	51875	6.67572e-05	51875	2.98023e-05	51875	5.72205e-05	51875	4.05312e-05	51875	3.33786e-05	51875	8.34465e-06	51875	1.78814e-05
		52500	9.53674e-05	52500	4.05312e-05	52500	7.39098e-05	52500	4.88758e-05	52500	3.8147e-05	52500	2.14577e-05	52500	4.41074e-05	52500	5.126e-05	52500	5.96046e-06	52500	6.31809e-05	52500	1.78814e-05	52500	6.19888e-05	52500	4.88758e-05	52500	1.43051e-05	52500	1.3113e-05	52500	4.76837e-05	52500	4.05312e-05	52500	1.43051e-05	52500	8.70228e-05	52500	0.00010252	52500	9.17912e-05	52500	8.22544e-05	52500	3.09944e-05	52500	4.64916e-05
		53125	8.34465e-05	53125	8.82149e-05	53125	5.84126e-05	53125	5.84126e-05	53125	3.93391e-05	53125	2.5034e-05	53125	4.17233e-05	53125	5.96046e-05	53125	3.8147e-05	53125	7.27177e-05	53125	9.53674e-05	53125	6.67572e-05	53125	9.53674e-06	53125	4.17233e-05	53125	3.33786e-05	53125	3.57628e-05	53125	4.76837e-05	53125	3.69549e-05	53125	0.00010848	53125	2.74181e-05	53125	2.5034e-05	53125	6.19888e-05	53125	4.05312e-05	53125	6.07967e-05
		53750	5.72205e-05	53750	8.58307e-05	53750	6.91414e-05	53750	5.96046e-05	53750	1.66893e-05	53750	4.17233e-05	53750	2.86102e-05	53750	5.96046e-05	53750	3.8147e-05	53750	8.9407e-05	53750	4.76837e-05	53750	5.00679e-05	53750	8.46386e-05	53750	5.00679e-05	53750	5.96046e-05	53750	5.00679e-05	53750	2.6226e-05	53750	6.19888e-05	53750	6.67572e-05	53750	1.43051e-05	53750	5.72205e-05	53750	5.36442e-05	53750	4.64916e-05	53750	2.14577e-05
		54375	8.10623e-05	54375	3.69549e-05	54375	2.26498e-05	54375	3.33786e-05	54375	7.03335e-05	54375	5.96046e-06	54375	5.96046e-05	54375	5.48363e-05	54375	5.36442e-05	54375	4.29153e-05	54375	6.19888e-05	54375	8.34465e-06	54375	9.53674e-05	54375	5.60284e-05	54375	7.7486e-05	54375	4.29153e-05	54375	3.45707e-05	54375	3.21865e-05	54375	3.57628e-05	54375	1.3113e-05	54375	6.07967e-05	54375	1.43051e-05	54375	2.14577e-05	54375	8.10623e-05
		55000	0.000106096	55000	7.15256e-05	55000	6.07967e-05	55000	4.17233e-05	55000	6.4373e-05	55000	3.8147e-05	55000	6.19888e-05	55000	4.76837e-06	55000	8.82149e-05	55000	1.3113e-05	55000	3.21865e-05	55000	5.96046e-05	55000	1.78814e-05	55000	3.09944e-05	55000	4.17233e-05	55000	1.43051e-05	55000	4.41074e-05	55000	8.34465e-06	55000	3.33786e-05	55000	8.82149e-05	55000	4.17233e-05	55000	2.26498e-05	55000	0.000107288	55000	1.43051e-05
		55625	9.05991e-05	55625	0.000103712	55625	3.93391e-05	55625	3.09944e-05	55625	4.88758e-05	55625	4.88758e-05	55625	0.00010252	55625	4.88758e-05	55625	6.4373e-05	55625	4.41074e-05	55625	3.09944e-05	55625	9.53674e-06	55625	3.8147e-05	55625	5.00679e-05	55625	4.41074e-05	55625	1.66893e-05	55625	3.8147e-05	55625	4.05312e-05	55625	0.000106096	55625	6.31809e-05	55625	3.93391e-05	55625	0.000120401	55625	5.126e-05	55625	5.48363e-05
		56250	5.96046e-06	56250	4.76837e-05	56250	6.91414e-05	56250	6.79493e-05	56250	2.26498e-05	56250	4.52995e-05	56250	4.76837e-05	56250	0.00010252	56250	1.3113e-05	56250	2.14577e-05	56250	2.74181e-05	56250	5.36442e-05	56250	2.5034e-05	56250	5.48363e-05	56250	8.82149e-05	56250	1.07288e-05	56250	1.66893e-05	56250	3.57628e-05	56250	3.8147e-05	56250	3.33786e-05	56250	8.10623e-05	56250	4.64916e-05	56250	7.15256e-05	56250	5.24521e-05
		56875	4.29153e-05	56875	5.36442e-05	56875	7.62939e-05	56875	6.91414e-05	56875	1.3113e-05	56875	3.09944e-05	56875	3.57628e-05	56875	2.26498e-05	56875	5.00679e-05	56875	7.62939e-05	56875	5.72205e-05	56875	0.000115633	56875	2.5034e-05	56875	7.39098e-05	56875	3.33786e-05	56875	5.72205e-05	56875	6.79493e-05	56875	6.91414e-05	56875	7.98702e-05	56875	5.126e-05	56875	6.55651e-05	56875	5.72205e-05	56875	2.26498e-05	56875	6.07967e-05
		57500	4.41074e-05	57500	7.39098e-05	57500	6.31809e-05	57500	8.34465e-06	57500	2.98023e-05	57500	5.72205e-05	57500	5.60284e-05	57500	6.55651e-05	57500	3.69549e-05	57500	7.15256e-05	57500	2.6226e-05	57500	4.41074e-05	57500	6.67572e-05	57500	8.34465e-06	57500	1.66893e-05	57500	5.96046e-05	57500	0.000104904	57500	1.3113e-05	57500	7.7486e-05	57500	2.38419e-05	57500	6.91414e-05	57500	7.51019e-05	57500	8.10623e-05	57500	2.74181e-05
		58125	2.6226e-05	58125	6.31809e-05	58125	5.24521e-05	58125	6.4373e-05	58125	1.90735e-05	58125	4.76837e-05	58125	5.36442e-05	58125	5.96046e-06	58125	6.19888e-05	58125	2.26498e-05	58125	3.45707e-05	58125	5.84126e-05	58125	5.96046e-06	58125	7.03335e-05	58125	3.09944e-05	58125	4.41074e-05	58125	2.26498e-05	58125	3.45707e-05	58125	5.126e-05	58125	5.00679e-05	58125	5.36442e-05	58125	2.5034e-05	58125	0.000100136	58125	2.5034e-05
		58750	1.07288e-05	58750	7.98702e-05	58750	1.66893e-05	58750	3.21865e-05	58750	2.74181e-05	58750	7.27177e-05	58750	5.36442e-05	58750	3.33786e-05	58750	2.74181e-05	58750	5.96046e-05	58750	5.00679e-05	58750	5.60284e-05	58750	5.24521e-05	58750	6.31809e-05	58750	8.34465e-06	58750	7.51019e-05	58750	2.74181e-05	58750	1.3113e-05	58750	4.52995e-05	58750	8.34465e-05	58750	5.00679e-05	58750	3.69549e-05	58750	4.41074e-05	58750	4.76837e-05
		59375	9.53674e-05	59375	5.24521e-05	59375	5.48363e-05	59375	4.76837e-05	59375	5.84126e-05	59375	6.55651e-05	59375	3.09944e-05	59375	6.91414e-05	59375	2.5034e-05	59375	5.24521e-05	59375	6.67572e-05	59375	3.45707e-05	59375	0.000106096	59375	3.45707e-05	59375	4.41074e-05	59375	3.57628e-05	59375	6.79493e-05	59375	6.07967e-05	59375	2.6226e-05	59375	1.3113e-05	59375	3.45707e-05	59375	7.03335e-05	59375	5.00679e-05	59375	2.26498e-05
		60000	2.6226e-05	60000	4.88758e-05	60000	7.86781e-05	60000	2.98023e-05	60000	5.60284e-05	60000	9.77516e-05	60000	2.02656e-05	60000	7.51019e-05	60000	5.36442e-05	60000	6.55651e-05	60000	7.51019e-05	60000	7.39098e-05	60000	3.8147e-05	60000	6.4373e-05	60000	6.91414e-05	60000	2.02656e-05	60000	5.72205e-05	60000	3.93391e-05	60000	0.000128746	60000	7.51019e-05	60000	5.36442e-05	60000	4.05312e-05	60000	5.126e-05	60000	2.86102e-05
		60625	7.7486e-05	60625	7.27177e-05	60625	7.15256e-05	60625	4.17233e-05	60625	3.57628e-05	60625	5.84126e-05	60625	9.53674e-05	60625	1.54972e-05	60625	4.76837e-05	60625	7.39098e-05	60625	6.67572e-05	60625	5.60284e-05	60625	3.57628e-05	60625	2.74181e-05	60625	9.17912e-05	60625	5.84126e-05	60625	6.67572e-05	60625	7.39098e-05	60625	5.36442e-05	60625	1.78814e-05	60625	2.38419e-06	60625	7.27177e-05	60625	6.4373e-05	60625	9.89437e-05
		61250	5.84126e-05	61250	7.27177e-05	61250	6.07967e-05	61250	4.05312e-05	61250	4.05312e-05	61250	8.34465e-06	61250	5.84126e-05	61250	4.17233e-05	61250	4.64916e-05	61250	2.6226e-05	61250	4.17233e-05	61250	7.27177e-05	61250	9.05991e-05	61250	4.88758e-05	61250	5.48363e-05	61250	7.51019e-05	61250	9.17912e-05	61250	8.9407e-05	61250	3.69549e-05	61250	4.76837e-05	61250	4.88758e-05	61250	7.7486e-05	61250	8.10623e-05	61250	0.000114441
		61875	5.60284e-05	61875	3.33786e-05	61875	7.27177e-05	61875	2.74181e-05	61875	2.6226e-05	61875	4.76837e-05	61875	6.67572e-05	61875	5.00679e-05	61875	1.66893e-05	61875	0.000110865	61875	4.88758e-05	61875	2.38419e-05	61875	1.78814e-05	61875	3.21865e-05	61875	2.74181e-05	61875	5.84126e-05	61875	7.39098e-05	61875	7.15256e-05	61875	8.46386e-05	61875	8.34465e-05	61875	4.29153e-05	61875	5.24521e-05	61875	2.74181e-05	61875	3.8147e-05
		62500	9.17912e-05	62500	5.60284e-05	62500	5.96046e-05	62500	3.93391e-05	62500	3.45707e-05	62500	2.38419e-05	62500	7.15256e-06	62500	1.43051e-05	62500	2.98023e-05	62500	4.05312e-05	62500	1.43051e-05	62500	0.000106096	62500	9.53674e-06	62500	2.98023e-05	62500	3.45707e-05	62500	3.57628e-05	62500	2.02656e-05	62500	6.55651e-05	62500	3.45707e-05	62500	4.64916e-05	62500	2.74181e-05	62500	7.51019e-05	62500	6.19888e-05	62500	8.58307e-05
		63125	7.39098e-05	63125	1.3113e-05	63125	7.39098e-05	63125	0.000123978	63125	5.96046e-06	63125	6.91414e-05	63125	7.62939e-05	63125	8.34465e-05	63125	3.93391e-05	63125	1.19209e-06	63125	4.17233e-05	63125	9.41753e-05	63125	2.38419e-06	63125	1.54972e-05	63125	2.14577e-05	63125	4.29153e-05	63125	8.70228e-05	63125	2.6226e-05	63125	3.57628e-05	63125	2.26498e-05	63125	8.82149e-05	63125	5.36442e-05	63125	1.19209e-05	63125	5.60284e-05
		63750	8.9407e-05	63750	7.7486e-05	63750	7.62939e-05	63750	5.36442e-05	63750	3.21865e-05	63750	5.00679e-05	63750	0.000116825	63750	7.15256e-05	63750	4.88758e-05	63750	1.54972e-05	63750	1.19209e-05	63750	4.17233e-05	63750	6.4373e-05	63750	1.78814e-05	63750	2.02656e-05	63750	5.72205e-05	63750	2.74181e-05	63750	9.53674e-05	63750	0.000104904	63750	0.000114441	63750	7.62939e-05	63750	7.7486e-05	63750	8.70228e-05	63750	5.36442e-05
		64375	5.60284e-05	64375	2.86102e-05	64375	8.22544e-05	64375	4.29153e-05	64375	3.57628e-06	64375	6.4373e-05	64375	7.15256e-05	64375	9.53674e-06	64375	3.33786e-05	64375	3.8147e-05	64375	2.98023e-05	64375	2.5034e-05	64375	2.26498e-05	64375	8.46386e-05	64375	4.41074e-05	64375	3.33786e-05	64375	1.19209e-05	64375	3.93391e-05	64375	5.24521e-05	64375	7.86781e-05	64375	3.45707e-05	64375	9.77516e-05	64375	1.54972e-05	64375	2.86102e-05
		65000	7.15256e-05	65000	0.00010848	65000	5.00679e-05	65000	5.72205e-05	65000	1.66893e-05	65000	4.17233e-05	65000	7.15256e-05	65000	9.41753e-05	65000	6.79493e-05	65000	4.41074e-05	65000	3.69549e-05	65000	3.69549e-05	65000	8.34465e-05	65000	6.07967e-05	65000	4.41074e-05	65000	7.39098e-05	65000	2.5034e-05	65000	8.46386e-05	65000	6.07967e-05	65000	7.39098e-05	65000	5.96046e-05	65000	2.26498e-05	65000	4.76837e-05	65000	0.000121593
		65625	2.14577e-05	65625	5.24521e-05	65625	9.65595e-05	65625	5.24521e-05	65625	0.000128746	65625	3.57628e-05	65625	3.8147e-05	65625	1.19209e-05	65625	5.96046e-06	65625	6.19888e-05	65625	1.3113e-05	65625	5.84126e-05	65625	3.09944e-05	65625	2.5034e-05	65625	2.5034e-05	65625	5.96046e-05	65625	3.93391e-05	65625	5.36442e-05	65625	6.31809e-05	65625	3.45707e-05	65625	2.86102e-05	65625	5.96046e-05	65625	6.31809e-05	65625	0.000118017
		66250	4.76837e-05	66250	4.41074e-05	66250	7.39098e-05	66250	2.5034e-05	66250	9.41753e-05	66250	4.76837e-05	66250	4.76837e-05	66250	2.6226e-05	66250	7.62939e-05	66250	4.41074e-05	66250	4.76837e-05	66250	8.82149e-05	66250	1.07288e-05	66250	5.60284e-05	66250	6.19888e-05	66250	2.38419e-05	66250	0.000103712	66250	5.72205e-05	66250	1.3113e-05	66250	5.24521e-05	66250	3.57628e-06	66250	8.82149e-05	66250	2.86102e-05	66250	6.07967e-05
		66875	6.31809e-05	66875	5.96046e-06	66875	3.33786e-05	66875	7.86781e-05	66875	5.00679e-05	66875	0.000103712	66875	6.19888e-05	66875	3.69549e-05	66875	7.62939e-05	66875	5.84126e-05	66875	7.27177e-05	66875	5.72205e-05	66875	2.74181e-05	66875	4.76837e-06	66875	0.000100136	66875	8.22544e-05	66875	9.05991e-05	66875	1.3113e-05	66875	4.05312e-05	66875	0.000109673	66875	1.07288e-05	66875	5.84126e-05	66875	1.43051e-05	66875	7.98702e-05
		67500	3.57628e-05	67500	1.3113e-05	67500	9.05991e-05	67500	2.14577e-05	67500	5.48363e-05	67500	8.10623e-05	67500	4.64916e-05	67500	4.05312e-05	67500	9.65595e-05	67500	5.84126e-05	67500	4.52995e-05	67500	2.02656e-05	67500	6.07967e-05	67500	2.86102e-05	67500	2.6226e-05	67500	2.02656e-05	67500	1.3113e-05	67500	4.76837e-05	67500	4.17233e-05	67500	3.93391e-05	67500	6.31809e-05	67500	3.45707e-05	67500	9.41753e-05	67500	2.14577e-05
		68125	2.98023e-05	68125	4.64916e-05	68125	5.48363e-05	68125	3.21865e-05	68125	7.15256e-05	68125	1.66893e-05	68125	9.77516e-05	68125	4.88758e-05	68125	6.55651e-05	68125	3.21865e-05	68125	6.4373e-05	68125	1.66893e-05	68125	5.126e-05	68125	3.8147e-05	68125	4.29153e-05	68125	7.62939e-05	68125	7.03335e-05	68125	7.03335e-05	68125	7.15256e-06	68125	4.29153e-05	68125	7.27177e-05	68125	4.41074e-05	68125	7.27177e-05	68125	0.000106096
		68750	5.36442e-05	68750	1.78814e-05	68750	8.46386e-05	68750	4.29153e-05	68750	3.93391e-05	68750	8.82149e-05	68750	1.54972e-05	68750	4.29153e-05	68750	0.000110865	68750	2.5034e-05	68750	6.55651e-05	68750	3.57628e-06	68750	1.3113e-05	68750	4.05312e-05	68750	7.27177e-05	68750	9.41753e-05	68750	1.90735e-05	68750	3.21865e-05	68750	7.27177e-05	68750	4.76837e-05	68750	0.000110865	68750	4.41074e-05	68750	7.15256e-05	68750	2.86102e-05
		69375	5.60284e-05	69375	7.51019e-05	69375	2.14577e-05	69375	4.52995e-05	69375	6.67572e-05	69375	5.36442e-05	69375	5.126e-05	69375	1.07288e-05	69375	3.45707e-05	69375	2.38419e-05	69375	6.07967e-05	69375	3.69549e-05	69375	2.98023e-05	69375	3.33786e-05	69375	4.05312e-05	69375	5.96046e-05	69375	5.96046e-05	69375	3.21865e-05	69375	4.88758e-05	69375	7.98702e-05	69375	2.38419e-05	69375	1.66893e-05	69375	5.126e-05	69375	9.77516e-05
		70000	1.90735e-05	70000	4.17233e-05	70000	2.86102e-05	70000	3.45707e-05	70000	3.33786e-05	70000	7.98702e-05	70000	5.00679e-05	70000	9.29832e-05	70000	2.14577e-05	70000	5.72205e-05	70000	2.26498e-05	70000	4.88758e-05	70000	5.72205e-05	70000	7.86781e-05	70000	4.64916e-05	70000	3.09944e-05	70000	2.74181e-05	70000	2.86102e-05	70000	9.77516e-05	70000	5.48363e-05	70000	7.86781e-05	70000	4.52995e-05	70000	6.67572e-05	70000	2.02656e-05
		70625	5.00679e-05	70625	6.31809e-05	70625	4.29153e-05	70625	6.4373e-05	70625	1.54972e-05	70625	5.126e-05	70625	4.88758e-05	70625	3.21865e-05	70625	3.8147e-05	70625	4.52995e-05	70625	3.69549e-05	70625	1.19209e-05	70625	6.31809e-05	70625	0.000110865	70625	2.5034e-05	70625	8.34465e-06	70625	2.02656e-05	70625	5.72205e-05	70625	6.07967e-05	70625	5.36442e-05	70625	1.07288e-05	70625	1.19209e-05	70625	2.26498e-05	70625	3.21865e-05
		71250	8.34465e-06	71250	3.45707e-05	71250	4.41074e-05	71250	6.67572e-05	71250	4.52995e-05	71250	1.66893e-05	71250	4.29153e-05	71250	1.78814e-05	71250	7.39098e-05	71250	6.31809e-05	71250	6.91414e-05	71250	3.93391e-05	71250	9.89437e-05	71250	2.74181e-05	71250	1.3113e-05	71250	8.82149e-05	71250	1.43051e-05	71250	4.05312e-05	71250	5.96046e-05	71250	6.31809e-05	71250	5.84126e-05	71250	4.41074e-05	71250	6.91414e-05	71250	8.34465e-06
		71875	6.67572e-05	71875	9.29832e-05	71875	5.24521e-05	71875	2.86102e-05	71875	3.8147e-05	71875	1.3113e-05	71875	3.93391e-05	71875	1.90735e-05	71875	7.15256e-06	71875	6.91414e-05	71875	2.26498e-05	71875	6.67572e-05	71875	0.000126362	71875	3.09944e-05	71875	2.6226e-05	71875	2.98023e-05	71875	0.000134706	71875	1.43051e-05	71875	4.29153e-05	71875	4.64916e-05	71875	1.43051e-05	71875	4.17233e-05	71875	5.126e-05	71875	3.8147e-05
		72500	0.000103712	72500	2.14577e-05	72500	0.000100136	72500	7.39098e-05	72500	7.62939e-05	72500	4.52995e-05	72500	5.00679e-05	72500	2.74181e-05	72500	5.60284e-05	72500	6.55651e-05	72500	4.29153e-05	72500	0.000104904	72500	8.46386e-05	72500	3.45707e-05	72500	4.05312e-05	72500	8.22544e-05	72500	7.62939e-05	72500	4.29153e-05	72500	7.27177e-05	72500	6.07967e-05	72500	6.79493e-05	72500	7.7486e-05	72500	4.29153e-05	72500	3.33786e-05
		73125	4.64916e-05	73125	2.38419e-05	73125	5.48363e-05	73125	2.26498e-05	73125	4.76837e-05	73125	5.48363e-05	73125	7.15256e-06	73125	9.05991e-05	73125	0.000129938	73125	0.000129938	73125	6.91414e-05	73125	2.74181e-05	73125	5.126e-05	73125	3.09944e-05	73125	2.14577e-05	73125	7.27177e-05	73125	2.86102e-05	73125	2.02656e-05	73125	9.53674e-06	73125	7.03335e-05	73125	7.51019e-05	73125	3.8147e-05	73125	0.000103712	73125	5.84126e-05
		73750	7.98702e-05	73750	4.05312e-05	73750	2.98023e-05	73750	2.5034e-05	73750	6.55651e-05	73750	4.41074e-05	73750	4.88758e-05	73750	4.29153e-05	73750	7.86781e-05	73750	3.8147e-05	73750	5.96046e-05	73750	4.41074e-05	73750	9.89437e-05	73750	2.26498e-05	73750	2.02656e-05	73750	1.78814e-05	73750	9.53674e-05	73750	3.21865e-05	73750	1.78814e-05	73750	6.31809e-05	73750	5.00679e-05	73750	4.76837e-05	73750	5.60284e-05	73750	4.05312e-05
		74375	2.6226e-05	74375	4.29153e-05	74375	0.000118017	74375	2.14577e-05	74375	3.33786e-05	74375	9.41753e-05	74375	4.05312e-05	74375	5.00679e-05	74375	5.24521e-05	74375	4.29153e-05	74375	3.57628e-05	74375	4.29153e-05	74375	6.67572e-05	74375	8.34465e-06	74375	6.4373e-05	74375	5.96046e-05	74375	3.93391e-05	74375	8.9407e-05	74375	6.91414e-05	74375	9.53674e-06	74375	6.91414e-05	74375	1.90735e-05	74375	5.126e-05	74375	4.29153e-05
		75000	5.72205e-05	75000	3.09944e-05	75000	1.66893e-05	75000	4.52995e-05	75000	0.000137091	75000	3.8147e-05	75000	4.41074e-05	75000	3.45707e-05	75000	5.96046e-05	75000	3.57628e-05	75000	5.60284e-05	75000	3.21865e-05	75000	5.24521e-05	75000	3.69549e-05	75000	2.14577e-05	75000	5.48363e-05	75000	2.98023e-05	75000	5.96046e-05	75000	4.88758e-05	75000	4.41074e-05	75000	3.93391e-05	75000	6.67572e-05	75000	7.27177e-05	75000	2.02656e-05
		75625	6.55651e-05	75625	1.78814e-05	75625	6.19888e-05	75625	4.05312e-05	75625	3.33786e-05	75625	3.45707e-05	75625	9.29832e-05	75625	7.15256e-06	75625	0.000127554	75625	3.93391e-05	75625	7.03335e-05	75625	2.38419e-05	75625	7.03335e-05	75625	7.86781e-05	75625	5.36442e-05	75625	3.69549e-05	75625	4.76837e-05	75625	3.8147e-05	75625	3.57628e-06	75625	1.66893e-05	75625	8.10623e-05	75625	8.34465e-05	75625	4.76837e-05	75625	1.19209e-05
		76250	5.48363e-05	76250	5.24521e-05	76250	3.57628e-05	76250	5.24521e-05	76250	9.29832e-05	76250	4.05312e-05	76250	4.88758e-05	76250	1.07288e-05	76250	3.33786e-05	76250	3.57628e-06	76250	1.66893e-05	76250	6.31809e-05	76250	4.64916e-05	76250	2.38419e-05	76250	2.02656e-05	76250	5.48363e-05	76250	4.64916e-05	76250	3.33786e-05	76250	3.57628e-05	76250	4.64916e-05	76250	5.36442e-05	76250	7.7486e-05	76250	9.53674e-06	76250	4.17233e-05
		76875	3.8147e-05	76875	3.21865e-05	76875	8.70228e-05	76875	2.38419e-05	76875	2.5034e-05	76875	9.17912e-05	76875	4.17233e-05	76875	5.126e-05	76875	5.48363e-05	76875	9.53674e-06	76875	2.26498e-05	76875	4.41074e-05	76875	4.05312e-05	76875	5.72205e-05	76875	3.69549e-05	76875	0.00010252	76875	3.09944e-05	76875	5.126e-05	76875	5.60284e-05	76875	3.93391e-05	76875	7.86781e-05	76875	5.36442e-05	76875	3.57628e-05	76875	3.57628e-05
		77500	3.93391e-05	77500	5.24521e-05	77500	0.000121593	77500	6.31809e-05	77500	9.41753e-05	77500	1.54972e-05	77500	2.86102e-05	77500	1.19209e-06	77500	4.52995e-05	77500	6.31809e-05	77500	5.96046e-05	77500	3.69549e-05	77500	3.93391e-05	77500	3.45707e-05	77500	2.5034e-05	77500	6.07967e-05	77500	4.76837e-06	77500	9.53674e-06	77500	4.64916e-05	77500	7.7486e-05	77500	4.52995e-05	77500	1.78814e-05	77500	4.76837e-06	77500	1.07288e-05
		78125	0.000112057	78125	4.41074e-05	78125	2.86102e-05	78125	6.19888e-05	78125	1.66893e-05	78125	2.98023e-05	78125	5.96046e-05	78125	5.36442e-05	78125	6.55651e-05	78125	3.21865e-05	78125	3.21865e-05	78125	2.14577e-05	78125	5.84126e-05	78125	4.76837e-05	78125	2.98023e-05	78125	5.96046e-05	78125	8.10623e-05	78125	5.126e-05	78125	9.53674e-06	78125	6.31809e-05	78125	5.96046e-05	78125	8.46386e-05	78125	3.8147e-05	78125	6.31809e-05
		78750	5.00679e-05	78750	5.36442e-05	78750	4.88758e-05	78750	8.34465e-05	78750	1.78814e-05	78750	2.02656e-05	78750	3.33786e-05	78750	3.8147e-05	78750	2.5034e-05	78750	6.07967e-05	78750	4.17233e-05	78750	5.00679e-05	78750	5.96046e-05	78750	3.93391e-05	78750	1.43051e-05	78750	1.3113e-05	78750	2.5034e-05	78750	3.93391e-05	78750	4.17233e-05	78750	7.98702e-05	78750	5.60284e-05	78750	5.36442e-05	78750	2.14577e-05	78750	5.48363e-05
		79375	1.43051e-05	79375	1.90735e-05	79375	3.21865e-05	79375	3.8147e-05	79375	2.98023e-05	79375	4.05312e-05	79375	1.3113e-05	79375	3.57628e-05	79375	6.91414e-05	79375	5.00679e-05	79375	4.41074e-05	79375	7.51019e-05	79375	4.05312e-05	79375	4.64916e-05	79375	9.17912e-05	79375	7.15256e-06	79375	5.72205e-05	79375	6.31809e-05	79375	8.34465e-05	79375	5.96046e-06	79375	3.93391e-05	79375	3.33786e-05	79375	5.36442e-05	79375	4.41074e-05
		80000	4.17233e-05	80000	8.58307e-05	80000	6.4373e-05	80000	3.69549e-05	80000	3.33786e-05	80000	1.3113e-05	80000	2.6226e-05	80000	4.05312e-05	80000	2.5034e-05	80000	7.27177e-05	80000	4.05312e-05	80000	4.88758e-05	80000	5.72205e-05	80000	6.31809e-05	80000	9.53674e-05	80000	9.53674e-06	80000	5.48363e-05	80000	6.91414e-05	80000	3.09944e-05	80000	9.41753e-05	80000	6.19888e-05	80000	5.84126e-05	80000	0.000116825	80000	4.29153e-05
		80625	2.5034e-05	80625	4.05312e-05	80625	5.36442e-05	80625	0.000100136	80625	5.60284e-05	80625	6.79493e-05	80625	7.15256e-06	80625	3.33786e-05	80625	3.21865e-05	80625	3.93391e-05	80625	3.69549e-05	80625	5.24521e-05	80625	7.27177e-05	80625	2.38419e-05	80625	7.86781e-05	80625	6.19888e-05	80625	3.45707e-05	80625	3.93391e-05	80625	4.52995e-05	80625	3.93391e-05	80625	7.03335e-05	80625	3.57628e-05	80625	7.7486e-05	80625	5.84126e-05
		81250	7.62939e-05	81250	8.46386e-05	81250	7.62939e-05	81250	2.38419e-05	81250	0.000119209	81250	3.8147e-05	81250	5.96046e-05	81250	2.86102e-05	81250	4.52995e-05	81250	4.05312e-05	81250	7.86781e-05	81250	2.26498e-05	81250	9.17912e-05	81250	2.98023e-05	81250	2.98023e-05	81250	2.14577e-05	81250	3.45707e-05	81250	5.24521e-05	81250	5.36442e-05	81250	5.126e-05	81250	0.000119209	81250	9.77516e-05	81250	4.05312e-05	81250	2.38419e-05
		81875	1.07288e-05	81875	4.52995e-05	81875	2.86102e-05	81875	9.53674e-05	81875	1.78814e-05	81875	2.38419e-05	81875	5.96046e-05	81875	4.05312e-05	81875	4.64916e-05	81875	5.00679e-05	81875	5.84126e-05	81875	0.00010252	81875	4.05312e-05	81875	7.62939e-05	81875	6.07967e-05	81875	3.8147e-05	81875	7.62939e-05	81875	6.07967e-05	81875	5.126e-05	81875	1.19209e-05	81875	2.74181e-05	81875	2.38419e-05	81875	2.86102e-05	81875	4.41074e-05
		82500	7.39098e-05	82500	0.000110865	82500	5.126e-05	82500	2.14577e-05	82500	3.09944e-05	82500	4.29153e-05	82500	6.07967e-05	82500	2.98023e-05	82500	2.86102e-05	82500	6.55651e-05	82500	3.69549e-05	82500	4.64916e-05	82500	4.29153e-05	82500	6.07967e-05	82500	2.74181e-05	82500	2.98023e-05	82500	4.29153e-05	82500	2.74181e-05	82500	2.14577e-05	82500	3.57628e-06	82500	3.69549e-05	82500	1.78814e-05	82500	1.54972e-05	82500	5.126e-05
		83125	2.38419e-05	83125	1.90735e-05	83125	7.7486e-05	83125	6.07967e-05	83125	5.84126e-05	83125	6.79493e-05	83125	3.69549e-05	83125	4.52995e-05	83125	7.27177e-05	83125	2.98023e-05	83125	7.27177e-05	83125	4.76837e-06	83125	5.00679e-05	83125	7.86781e-05	83125	6.4373e-05	83125	2.98023e-05	83125	3.57628e-05	83125	1.3113e-05	83125	3.69549e-05	83125	5.36442e-05	83125	4.41074e-05	83125	4.41074e-05	83125	0.000100136	83125	1.78814e-05
		83750	9.53674e-05	83750	3.33786e-05	83750	3.21865e-05	83750	7.03335e-05	83750	1.07288e-05	83750	4.52995e-05	83750	8.10623e-05	83750	4.64916e-05	83750	5.126e-05	83750	7.86781e-05	83750	3.57628e-05	83750	6.31809e-05	83750	1.66893e-05	83750	1.90735e-05	83750	7.15256e-06	83750	6.19888e-05	83750	1.90735e-05	83750	6.67572e-05	83750	3.21865e-05	83750	7.62939e-05	83750	9.53674e-05	83750	7.27177e-05	83750	3.69549e-05	83750	7.15256e-05
		84375	8.9407e-05	84375	6.19888e-05	84375	3.69549e-05	84375	2.26498e-05	84375	4.29153e-05	84375	0.000121593	84375	3.45707e-05	84375	2.98023e-05	84375	5.96046e-06	84375	4.88758e-05	84375	6.19888e-05	84375	2.6226e-05	84375	5.48363e-05	84375	3.57628e-06	84375	2.86102e-05	84375	4.05312e-05	84375	5.84126e-05	84375	4.88758e-05	84375	5.96046e-05	84375	5.00679e-05	84375	4.17233e-05	84375	1.3113e-05	84375	5.60284e-05	84375	7.15256e-06
		85000	6.79493e-05	85000	3.69549e-05	85000	6.55651e-05	85000	3.69549e-05	85000	5.00679e-05	85000	1.90735e-05	85000	3.57628e-05	85000	0.000120401	85000	3.33786e-05	85000	4.17233e-05	85000	3.93391e-05	85000	1.78814e-05	85000	5.126e-05	85000	3.93391e-05	85000	1.78814e-05	85000	1.43051e-05	85000	2.74181e-05	85000	3.09944e-05	85000	5.84126e-05	85000	6.31809e-05	85000	9.53674e-06	85000	6.4373e-05	85000	5.96046e-05	85000	0.000101328
		85625	3.09944e-05	85625	3.45707e-05	85625	3.09944e-05	85625	3.69549e-05	85625	5.24521e-05	85625	7.03335e-05	85625	8.34465e-06	85625	1.07288e-05	85625	2.38419e-06	85625	9.05991e-05	85625	4.29153e-05	85625	7.51019e-05	85625	6.67572e-05	85625	5.96046e-05	85625	4.29153e-05	85625	6.79493e-05	85625	4.17233e-05	85625	5.36442e-05	85625	7.15256e-05	85625	5.00679e-05	85625	2.02656e-05	85625	2.74181e-05	85625	3.09944e-05	85625	4.64916e-05
		86250	2.86102e-05	86250	3.57628e-05	86250	1.07288e-05	86250	2.26498e-05	86250	3.21865e-05	86250	5.24521e-05	86250	1.66893e-05	86250	8.34465e-05	86250	7.15256e-05	86250	3.09944e-05	86250	3.45707e-05	86250	3.69549e-05	86250	0.000112057	86250	2.5034e-05	86250	8.22544e-05	86250	5.48363e-05	86250	6.19888e-05	86250	5.24521e-05	86250	2.38419e-05	86250	5.60284e-05	86250	8.10623e-05	86250	3.09944e-05	86250	5.24521e-05	86250	5.84126e-05
		86875	6.79493e-05	86875	4.05312e-05	86875	0.000101328	86875	4.41074e-05	86875	2.86102e-05	86875	2.26498e-05	86875	5.60284e-05	86875	3.33786e-05	86875	3.09944e-05	86875	2.5034e-05	86875	9.53674e-06	86875	6.07967e-05	86875	8.46386e-05	86875	6.31809e-05	86875	5.72205e-05	86875	3.33786e-05	86875	0.000118017	86875	1.78814e-05	86875	8.46386e-05	86875	5.72205e-05	86875	3.33786e-05	86875	2.98023e-05	86875	3.93391e-05	86875	3.93391e-05
		87500	1.19209e-05	87500	5.126e-05	87500	6.31809e-05	87500	4.76837e-05	87500	6.07967e-05	87500	4.05312e-05	87500	0.000120401	87500	5.48363e-05	87500	2.86102e-05	87500	2.26498e-05	87500	2.26498e-05	87500	4.29153e-05	87500	1.43051e-05	87500	1.54972e-05	87500	7.7486e-05	87500	7.03335e-05	87500	9.17912e-05	87500	3.8147e-05	87500	8.34465e-05	87500	2.02656e-05	87500	4.05312e-05	87500	5.96046e-05	87500	7.03335e-05	87500	7.7486e-05
		88125	4.17233e-05	88125	6.19888e-05	88125	6.55651e-05	88125	2.26498e-05	88125	2.86102e-05	88125	4.17233e-05	88125	4.41074e-05	88125	9.29832e-05	88125	2.74181e-05	88125	1.3113e-05	88125	4.05312e-05	88125	3.45707e-05	88125	2.74181e-05	88125	6.67572e-05	88125	4.41074e-05	88125	6.31809e-05	88125	3.8147e-05	88125	3.8147e-05	88125	4.76837e-05	88125	2.38419e-05	88125	3.33786e-05	88125	2.74181e-05	88125	4.29153e-05	88125	4.64916e-05
		88750	0.000110865	88750	5.48363e-05	88750	5.00679e-05	88750	5.126e-05	88750	7.03335e-05	88750	2.5034e-05	88750	2.26498e-05	88750	5.60284e-05	88750	5.126e-05	88750	5.96046e-05	88750	4.41074e-05	88750	5.48363e-05	88750	2.14577e-05	88750	3.21865e-05	88750	3.45707e-05	88750	7.7486e-05	88750	4.41074e-05	88750	8.34465e-05	88750	2.5034e-05	88750	1.78814e-05	88750	2.74181e-05	88750	3.69549e-05	88750	4.76837e-05	88750	3.69549e-05
		89375	5.36442e-05	89375	5.36442e-05	89375	3.21865e-05	89375	5.96046e-06	89375	3.09944e-05	89375	2.74181e-05	89375	2.98023e-05	89375	4.41074e-05	89375	4.29153e-05	89375	2.98023e-05	89375	1.66893e-05	89375	3.09944e-05	89375	5.72205e-05	89375	0.00010252	89375	6.19888e-05	89375	5.36442e-05	89375	4.76837e-05	89375	4.52995e-05	89375	2.98023e-05	89375	6.67572e-05	89375	5.36442e-05	89375	2.5034e-05	89375	6.4373e-05	89375	5.84126e-05
		90000	3.93391e-05	90000	7.98702e-05	90000	0.000100136	90000	5.60284e-05	90000	8.58307e-05	90000	1.90735e-05	90000	3.21865e-05	90000	3.69549e-05	90000	4.41074e-05	90000	1.19209e-05	90000	1.3113e-05	90000	3.33786e-05	90000	6.19888e-05	90000	3.45707e-05	90000	4.41074e-05	90000	7.27177e-05	90000	3.57628e-06	90000	7.03335e-05	90000	4.05312e-05	90000	8.22544e-05	90000	5.00679e-05	90000	1.43051e-05	90000	5.36442e-05	90000	4.76837e-05
		90625	2.02656e-05	90625	0.000106096	90625	2.5034e-05	90625	6.4373e-05	90625	2.38419e-05	90625	9.41753e-05	90625	9.29832e-05	90625	7.15256e-06	90625	4.17233e-05	90625	3.21865e-05	90625	3.33786e-05	90625	9.17912e-05	90625	3.57628e-06	90625	7.03335e-05	90625	6.55651e-05	90625	3.33786e-05	90625	4.88758e-05	90625	3.93391e-05	90625	5.36442e-05	90625	1.3113e-05	90625	5.24521e-05	90625	2.02656e-05	90625	1.19209e-05	90625	5.60284e-05
		91250	2.86102e-05	91250	2.02656e-05	91250	3.21865e-05	91250	8.34465e-05	91250	3.57628e-05	91250	7.15256e-05	91250	1.54972e-05	91250	1.19209e-05	91250	1.54972e-05	91250	5.48363e-05	91250	5.60284e-05	91250	2.38419e-05	91250	2.38419e-05	91250	5.84126e-05	91250	7.86781e-05	91250	3.8147e-05	91250	4.52995e-05	91250	5.48363e-05	91250	3.09944e-05	91250	3.69549e-05	91250	8.10623e-05	91250	2.5034e-05	91250	7.51019e-05	91250	5.126e-05
		91875	1.3113e-05	91875	3.09944e-05	91875	4.29153e-05	91875	5.36442e-05	91875	7.7486e-05	91875	4.76837e-05	91875	6.19888e-05	91875	4.05312e-05	91875	1.43051e-05	91875	3.09944e-05	91875	6.67572e-05	91875	7.86781e-05	91875	2.26498e-05	91875	7.39098e-05	91875	8.22544e-05	91875	1.07288e-05	91875	5.60284e-05	91875	5.36442e-05	91875	3.33786e-05	91875	6.91414e-05	91875	5.48363e-05	91875	4.88758e-05	91875	4.88758e-05	91875	8.70228e-05
		92500	3.57628e-05	92500	3.69549e-05	92500	1.3113e-05	92500	3.57628e-05	92500	0.000104904	92500	3.21865e-05	92500	9.53674e-06	92500	6.31809e-05	92500	5.126e-05	92500	6.19888e-05	92500	2.02656e-05	92500	6.19888e-05	92500	3.69549e-05	92500	6.79493e-05	92500	6.07967e-05	92500	2.5034e-05	92500	5.84126e-05	92500	2.86102e-05	92500	6.19888e-05	92500	6.31809e-05	92500	7.15256e-05	92500	5.84126e-05	92500	9.77516e-05	92500	2.26498e-05
		93125	5.96046e-06	93125	1.54972e-05	93125	9.53674e-06	93125	2.6226e-05	93125	2.38419e-05	93125	7.86781e-05	93125	4.17233e-05	93125	8.22544e-05	93125	6.31809e-05	93125	9.53674e-06	93125	8.10623e-05	93125	3.21865e-05	93125	1.19209e-06	93125	2.26498e-05	93125	9.17912e-05	93125	5.72205e-05	93125	4.05312e-05	93125	8.70228e-05	93125	4.76837e-05	93125	1.90735e-05	93125	6.55651e-05	93125	6.07967e-05	93125	8.34465e-05	93125	7.27177e-05
		93750	3.8147e-05	93750	2.5034e-05	93750	3.33786e-05	93750	3.57628e-05	93750	4.05312e-05	93750	1.66893e-05	93750	8.22544e-05	93750	6.07967e-05	93750	9.17912e-05	93750	0.000103712	93750	8.10623e-05	93750	2.02656e-05	93750	4.88758e-05	93750	6.79493e-05	93750	1.78814e-05	93750	3.45707e-05	93750	4.17233e-05	93750	8.70228e-05	93750	8.34465e-06	93750	5.48363e-05	93750	2.74181e-05	93750	4.76837e-05	93750	2.74181e-05	93750	5.126e-05
		94375	5.126e-05	94375	6.67572e-05	94375	6.55651e-05	94375	2.5034e-05	94375	7.51019e-05	94375	1.78814e-05	94375	3.69549e-05	94375	1.90735e-05	94375	5.126e-05	94375	6.91414e-05	94375	3.8147e-05	94375	3.69549e-05	94375	6.91414e-05	94375	0.000104904	94375	6.67572e-05	94375	2.26498e-05	94375	2.6226e-05	94375	6.91414e-05	94375	0.000114441	94375	3.21865e-05	94375	6.91414e-05	94375	2.26498e-05	94375	5.00679e-05	94375	2.74181e-05
		95000	9.53674e-06	95000	2.38419e-05	95000	5.126e-05	95000	7.51019e-05	95000	4.76837e-06	95000	7.62939e-05	95000	4.76837e-06	95000	3.45707e-05	95000	2.14577e-05	95000	7.27177e-05	95000	5.84126e-05	95000	3.33786e-05	95000	9.65595e-05	95000	5.00679e-05	95000	8.34465e-06	95000	6.79493e-05	95000	9.53674e-05	95000	4.64916e-05	95000	5.126e-05	95000	2.6226e-05	95000	6.4373e-05	95000	1.43051e-05	95000	7.86781e-05	95000	3.09944e-05
		95625	4.17233e-05	95625	6.07967e-05	95625	9.53674e-06	95625	3.21865e-05	95625	6.67572e-05	95625	6.79493e-05	95625	5.48363e-05	95625	6.19888e-05	95625	4.64916e-05	95625	9.05991e-05	95625	1.54972e-05	95625	2.38419e-05	95625	5.72205e-05	95625	8.10623e-05	95625	4.41074e-05	95625	4.17233e-05	95625	4.41074e-05	95625	7.15256e-05	95625	5.84126e-05	95625	5.60284e-05	95625	6.55651e-05	95625	5.00679e-05	95625	1.19209e-05	95625	6.31809e-05
		96250	1.54972e-05	96250	5.48363e-05	96250	1.3113e-05	96250	1.90735e-05	96250	0.000103712	96250	5.96046e-05	96250	3.45707e-05	96250	1.78814e-05	96250	3.69549e-05	96250	4.05312e-05	96250	7.62939e-05	96250	7.86781e-05	96250	7.86781e-05	96250	4.64916e-05	96250	3.09944e-05	96250	7.51019e-05	96250	2.98023e-05	96250	4.05312e-05	96250	1.07288e-05	96250	5.72205e-05	96250	2.5034e-05	96250	2.5034e-05	96250	3.09944e-05	96250	7.51019e-05
		96875	2.98023e-05	96875	4.52995e-05	96875	2.98023e-05	96875	8.10623e-05	96875	2.74181e-05	96875	3.21865e-05	96875	1.90735e-05	96875	2.6226e-05	96875	1.78814e-05	96875	8.9407e-05	96875	1.90735e-05	96875	5.126e-05	96875	2.26498e-05	96875	6.55651e-05	96875	8.34465e-06	96875	2.6226e-05	96875	8.46386e-05	96875	2.26498e-05	96875	3.93391e-05	96875	2.86102e-05	96875	6.67572e-05	96875	3.93391e-05	96875	4.41074e-05	96875	1.54972e-05
		97500	6.4373e-05	97500	2.86102e-05	97500	5.96046e-05	97500	5.24521e-05	97500	5.126e-05	97500	9.53674e-05	97500	1.54972e-05	97500	7.15256e-06	97500	7.15256e-05	97500	9.53674e-05	97500	5.24521e-05	97500	4.41074e-05	97500	2.5034e-05	97500	3.33786e-05	97500	1.78814e-05	97500	5.48363e-05	97500	5.36442e-05	97500	2.86102e-05	97500	8.34465e-05	97500	6.79493e-05	97500	8.70228e-05	97500	1.78814e-05	97500	7.62939e-05	97500	2.6226e-05
		98125	4.41074e-05	98125	7.27177e-05	98125	6.31809e-05	98125	3.8147e-05	98125	4.17233e-05	98125	0.000112057	98125	5.72205e-05	98125	2.26498e-05	98125	6.31809e-05	98125	3.09944e-05	98125	9.29832e-05	98125	2.5034e-05	98125	6.07967e-05	98125	2.98023e-05	98125	6.19888e-05	98125	3.09944e-05	98125	1.78814e-05	98125	0.000120401	98125	7.15256e-05	98125	2.14577e-05	98125	3.09944e-05	98125	4.29153e-05	98125	5.72205e-05	98125	4.64916e-05
		98750	5.36442e-05	98750	5.24521e-05	98750	4.17233e-05	98750	6.31809e-05	98750	7.15256e-05	98750	5.00679e-05	98750	1.90735e-05	98750	0	98750	4.76837e-05	98750	8.22544e-05	98750	1.90735e-05	98750	4.41074e-05	98750	1.3113e-05	98750	3.8147e-05	98750	3.8147e-05	98750	5.48363e-05	98750	9.53674e-06	98750	4.76837e-05	98750	4.05312e-05	98750	4.88758e-05	98750	2.74181e-05	98750	9.53674e-06	98750	7.39098e-05	98750	1.3113e-05
		99375	5.126e-05	99375	5.60284e-05	99375	6.67572e-05	99375	7.86781e-05	99375	7.51019e-05	99375	1.54972e-05	99375	6.79493e-05	99375	7.62939e-05	99375	5.00679e-05	99375	5.48363e-05	99375	8.70228e-05	99375	7.98702e-05	99375	6.31809e-05	99375	0.000107288	99375	6.79493e-05	99375	5.00679e-05	99375	4.41074e-05	99375	4.52995e-05	99375	6.07967e-05	99375	6.07967e-05	99375	6.67572e-05	99375	6.55651e-05	99375	2.5034e-05	99375	9.05991e-05
		100000	9.05991e-05	100000	2.98023e-05	100000	7.86781e-05	100000	3.09944e-05	100000	6.31809e-05	100000	4.64916e-05	100000	8.34465e-05	100000	9.17912e-05	100000	2.14577e-05	100000	2.74181e-05	100000	8.82149e-05	100000	1.3113e-05	100000	6.07967e-05	100000	3.69549e-05	100000	2.26498e-05	100000	2.02656e-05	100000	3.93391e-05	100000	5.48363e-05	100000	5.36442e-05	100000	5.72205e-05	100000	3.45707e-05	100000	4.17233e-05	100000	5.84126e-05	100000	0.000110865
		100625	5.00679e-05	100625	6.31809e-05	100625	5.126e-05	100625	9.29832e-05	100625	4.05312e-05	100625	5.36442e-05	100625	6.91414e-05	100625	4.88758e-05	100625	2.74181e-05	100625	2.26498e-05	100625	3.69549e-05	100625	3.8147e-05	100625	2.26498e-05	100625	4.05312e-05	100625	5.72205e-05	100625	3.45707e-05	100625	0.000134706	100625	2.74181e-05	100625	7.51019e-05	100625	5.72205e-05	100625	4.41074e-05	100625	4.88758e-05	100625	8.9407e-05	100625	9.05991e-05
		101250	5.36442e-05	101250	5.126e-05	101250	4.29153e-05	101250	2.38419e-05	101250	3.93391e-05	101250	3.33786e-05	101250	3.93391e-05	101250	7.86781e-05	101250	5.126e-05	101250	3.93391e-05	101250	3.45707e-05	101250	5.36442e-05	101250	4.76837e-05	101250	3.45707e-05	101250	8.34465e-06	101250	1.90735e-05	101250	8.34465e-05	101250	3.33786e-05	101250	3.09944e-05	101250	4.76837e-05	101250	5.126e-05	101250	2.74181e-05	101250	0.00012517	101250	5.48363e-05
		101875	4.05312e-05	101875	1.90735e-05	101875	5.72205e-05	101875	9.65595e-05	101875	8.82149e-05	101875	1.54972e-05	101875	5.00679e-05	101875	5.36442e-05	101875	6.91414e-05	101875	1.78814e-05	101875	5.60284e-05	101875	7.15256e-06	101875	5.72205e-05	101875	4.17233e-05	101875	3.33786e-05	101875	3.8147e-05	101875	2.26498e-05	101875	5.60284e-05	101875	6.91414e-05	101875	7.86781e-05	101875	8.9407e-05	101875	0.000103712	101875	5.60284e-05	101875	1.19209e-06
		102500	8.34465e-06	102500	3.69549e-05	102500	8.70228e-05	102500	0.000122786	102500	4.64916e-05	102500	4.76837e-05	102500	2.38419e-05	102500	4.76837e-05	102500	1.66893e-05	102500	3.57628e-05	102500	3.8147e-05	102500	3.45707e-05	102500	4.17233e-05	102500	3.21865e-05	102500	1.66893e-05	102500	9.65595e-05	102500	4.64916e-05	102500	2.86102e-05	102500	2.38419e-05	102500	2.74181e-05	102500	5.24521e-05	102500	3.57628e-06	102500	4.17233e-05	102500	3.8147e-05
		103125	5.72205e-05	103125	6.31809e-05	103125	2.14577e-05	103125	6.4373e-05	103125	5.72205e-05	103125	9.53674e-06	103125	6.19888e-05	103125	4.29153e-05	103125	2.38419e-05	103125	4.05312e-05	103125	2.14577e-05	103125	6.31809e-05	103125	2.86102e-05	103125	7.03335e-05	103125	0.000106096	103125	1.43051e-05	103125	2.38419e-05	103125	1.43051e-05	103125	1.54972e-05	103125	7.62939e-05	103125	4.05312e-05	103125	6.67572e-05	103125	7.7486e-05	103125	2.74181e-05
		103750	9.17912e-05	103750	1.43051e-05	103750	2.86102e-05	103750	3.69549e-05	103750	7.15256e-05	103750	3.8147e-05	103750	8.70228e-05	103750	3.93391e-05	103750	6.67572e-05	103750	6.31809e-05	103750	7.15256e-05	103750	7.51019e-05	103750	3.69549e-05	103750	4.76837e-05	103750	3.45707e-05	103750	3.09944e-05	103750	3.09944e-05	103750	8.46386e-05	103750	3.69549e-05	103750	8.10623e-05	103750	0.000119209	103750	5.72205e-05	103750	3.8147e-05	103750	3.57628e-05
		104375	5.84126e-05	104375	2.26498e-05	104375	4.05312e-05	104375	7.39098e-05	104375	3.21865e-05	104375	6.91414e-05	104375	6.31809e-05	104375	3.45707e-05	104375	6.4373e-05	104375	4.88758e-05	104375	4.52995e-05	104375	7.15256e-06	104375	4.52995e-05	104375	5.24521e-05	104375	1.78814e-05	104375	6.19888e-05	104375	4.17233e-05	104375	5.36442e-05	104375	5.24521e-05	104375	7.7486e-05	104375	3.21865e-05	104375	4.64916e-05	104375	9.53674e-06	104375	4.76837e-05
		105000	3.69549e-05	105000	1.66893e-05	105000	4.29153e-05	105000	2.5034e-05	105000	5.36442e-05	105000	1.19209e-06	105000	4.76837e-06	105000	6.67572e-05	105000	5.48363e-05	105000	3.21865e-05	105000	4.76837e-05	105000	4.76837e-05	105000	8.34465e-06	105000	1.19209e-05	105000	3.09944e-05	105000	2.38419e-05	105000	4.52995e-05	105000	1.43051e-05	105000	4.88758e-05	105000	4.29153e-05	105000	1.66893e-05	105000	2.38419e-05	105000	3.69549e-05	105000	5.72205e-05
		105625	2.6226e-05	105625	2.14577e-05	105625	1.78814e-05	105625	7.39098e-05	105625	7.27177e-05	105625	0.000101328	105625	8.58307e-05	105625	3.33786e-05	105625	4.05312e-05	105625	1.78814e-05	105625	2.14577e-05	105625	0.000103712	105625	5.126e-05	105625	7.51019e-05	105625	4.88758e-05	105625	4.52995e-05	105625	2.14577e-05	105625	0.000114441	105625	3.8147e-05	105625	6.4373e-05	105625	6.31809e-05	105625	5.00679e-05	105625	4.76837e-06	105625	3.09944e-05
		106250	5.24521e-05	106250	0.00010848	106250	9.05991e-05	106250	3.57628e-05	106250	0.00012517	106250	1.78814e-05	106250	4.76837e-05	106250	8.82149e-05	106250	6.67572e-05	106250	3.8147e-05	106250	0.00010252	106250	7.98702e-05	106250	4.88758e-05	106250	8.34465e-06	106250	6.55651e-05	106250	5.72205e-05	106250	2.98023e-05	106250	6.79493e-05	106250	6.67572e-05	106250	3.21865e-05	106250	7.51019e-05	106250	4.05312e-05	106250	4.64916e-05	106250	3.8147e-05
		106875	3.21865e-05	106875	4.05312e-05	106875	5.96046e-05	106875	9.65595e-05	106875	5.00679e-05	106875	6.19888e-05	106875	4.29153e-05	106875	1.90735e-05	106875	4.52995e-05	106875	5.48363e-05	106875	3.33786e-05	106875	7.51019e-05	106875	2.02656e-05	106875	2.6226e-05	106875	7.62939e-05	106875	4.05312e-05	106875	3.93391e-05	106875	3.93391e-05	106875	3.57628e-05	106875	7.39098e-05	106875	7.39098e-05	106875	3.45707e-05	106875	7.62939e-05	106875	4.76837e-05
		107500	2.38419e-05	107500	8.9407e-05	107500	4.17233e-05	107500	6.31809e-05	107500	5.72205e-05	107500	5.84126e-05	107500	2.26498e-05	107500	4.41074e-05	107500	6.67572e-05	107500	4.76837e-06	107500	9.29832e-05	107500	8.70228e-05	107500	2.02656e-05	107500	0.00014782	107500	3.8147e-05	107500	3.21865e-05	107500	1.90735e-05	107500	1.3113e-05	107500	2.02656e-05	107500	5.36442e-05	107500	4.76837e-05	107500	5.48363e-05	107500	6.67572e-05	107500	3.45707e-05
		108125	3.33786e-05	108125	7.15256e-05	108125	3.45707e-05	108125	6.79493e-05	108125	1.54972e-05	108125	1.78814e-05	108125	5.24521e-05	108125	6.31809e-05	108125	1.54972e-05	108125	4.41074e-05	108125	1.54972e-05	108125	4.05312e-05	108125	1.78814e-05	108125	1.19209e-05	108125	4.29153e-05	108125	4.64916e-05	108125	3.93391e-05	108125	1.43051e-05	108125	3.69549e-05	108125	2.98023e-05	108125	8.34465e-05	108125	6.91414e-05	108125	3.93391e-05	108125	0.000107288
		108750	4.76837e-05	108750	2.26498e-05	108750	2.02656e-05	108750	8.46386e-05	108750	7.15256e-06	108750	2.98023e-05	108750	5.00679e-05	108750	4.29153e-05	108750	5.24521e-05	108750	4.52995e-05	108750	0.000129938	108750	6.91414e-05	108750	2.74181e-05	108750	2.5034e-05	108750	9.77516e-05	108750	2.6226e-05	108750	6.4373e-05	108750	9.29832e-05	108750	7.98702e-05	108750	8.34465e-05	108750	5.24521e-05	108750	6.31809e-05	108750	5.60284e-05	108750	3.45707e-05
		109375	6.19888e-05	109375	7.27177e-05	109375	3.57628e-05	109375	6.19888e-05	109375	4.64916e-05	109375	2.86102e-05	109375	1.54972e-05	109375	1.66893e-05	109375	5.00679e-05	109375	2.26498e-05	109375	6.19888e-05	109375	3.57628e-05	109375	3.21865e-05	109375	4.05312e-05	109375	7.27177e-05	109375	2.98023e-05	109375	4.05312e-05	109375	6.07967e-05	109375	5.48363e-05	109375	1.90735e-05	109375	8.34465e-06	109375	7.27177e-05	109375	4.76837e-05	109375	5.96046e-05
		110000	3.57628e-05	110000	1.66893e-05	110000	1.54972e-05	110000	3.57628e-05	110000	4.52995e-05	110000	2.38419e-06	110000	2.38419e-05	110000	2.02656e-05	110000	5.48363e-05	110000	2.38419e-05	110000	3.21865e-05	110000	4.88758e-05	110000	9.53674e-06	110000	4.17233e-05	110000	1.66893e-05	110000	4.29153e-05	110000	3.45707e-05	110000	1.78814e-05	110000	0.000100136	110000	2.14577e-05	110000	2.5034e-05	110000	2.26498e-05	110000	5.84126e-05	110000	0.000107288
		110625	5.96046e-05	110625	3.45707e-05	110625	2.86102e-05	110625	5.00679e-05	110625	7.98702e-05	110625	1.78814e-05	110625	8.34465e-06	110625	9.05991e-05	110625	2.6226e-05	110625	6.55651e-05	110625	1.66893e-05	110625	6.4373e-05	110625	5.126e-05	110625	8.22544e-05	110625	8.58307e-05	110625	4.17233e-05	110625	5.60284e-05	110625	2.6226e-05	110625	7.03335e-05	110625	6.91414e-05	110625	6.79493e-05	110625	4.17233e-05	110625	2.86102e-05	110625	4.41074e-05
		111250	4.41074e-05	111250	1.3113e-05	111250	5.24521e-05	111250	9.77516e-05	111250	2.98023e-05	111250	3.8147e-05	111250	1.54972e-05	111250	3.09944e-05	111250	8.34465e-05	111250	2.26498e-05	111250	1.19209e-05	111250	4.29153e-05	111250	4.64916e-05	111250	2.86102e-05	111250	8.58307e-05	111250	4.05312e-05	111250	7.27177e-05	111250	0	111250	5.84126e-05	111250	8.34465e-06	111250	4.41074e-05	111250	4.88758e-05	111250	8.22544e-05	111250	5.60284e-05
		111875	1.3113e-05	111875	8.34465e-06	111875	1.90735e-05	111875	3.8147e-05	111875	8.34465e-05	111875	7.15256e-05	111875	3.57628e-06	111875	6.67572e-05	111875	1.78814e-05	111875	6.67572e-05	111875	8.34465e-06	111875	6.67572e-05	111875	6.91414e-05	111875	7.51019e-05	111875	7.86781e-05	111875	6.4373e-05	111875	4.52995e-05	111875	3.45707e-05	111875	9.53674e-06	111875	4.29153e-05	111875	6.55651e-05	111875	1.78814e-05	111875	9.17912e-05	111875	5.00679e-05
		112500	5.84126e-05	112500	4.88758e-05	112500	6.91414e-05	112500	4.64916e-05	112500	7.03335e-05	112500	4.41074e-05	112500	3.57628e-05	112500	6.55651e-05	112500	3.57628e-05	112500	4.76837e-05	112500	4.41074e-05	112500	5.48363e-05	112500	9.77516e-05	112500	3.93391e-05	112500	1.54972e-05	112500	4.76837e-05	112500	2.26498e-05	112500	0.00010848	112500	7.03335e-05	112500	6.31809e-05	112500	9.77516e-05	112500	5.84126e-05	112500	6.4373e-05	112500	2.5034e-05
		113125	9.17912e-05	113125	5.48363e-05	113125	4.17233e-05	113125	0.00010848	113125	4.41074e-05	113125	7.27177e-05	113125	3.09944e-05	113125	7.7486e-05	113125	4.17233e-05	113125	1.07288e-05	113125	5.36442e-05	113125	6.55651e-05	113125	1.90735e-05	113125	4.05312e-05	113125	6.19888e-05	113125	5.36442e-05	113125	7.39098e-05	113125	8.46386e-05	113125	6.67572e-05	113125	6.91414e-05	113125	5.126e-05	113125	6.55651e-05	113125	0.00010252	113125	0.000101328
		113750	3.57628e-05	113750	5.126e-05	113750	6.4373e-05	113750	8.46386e-05	113750	7.03335e-05	113750	9.29832e-05	113750	5.126e-05	113750	2.5034e-05	113750	0.000112057	113750	2.74181e-05	113750	4.76837e-05	113750	5.72205e-05	113750	7.15256e-05	113750	6.79493e-05	113750	7.15256e-05	113750	5.96046e-05	113750	4.17233e-05	113750	6.07967e-05	113750	3.45707e-05	113750	5.00679e-05	113750	1.78814e-05	113750	2.86102e-05	113750	6.55651e-05	113750	2.26498e-05
		114375	3.57628e-05	114375	3.09944e-05	114375	3.8147e-05	114375	4.41074e-05	114375	3.69549e-05	114375	4.29153e-05	114375	5.126e-05	114375	5.126e-05	114375	8.10623e-05	114375	2.5034e-05	114375	6.19888e-05	114375	6.91414e-05	114375	3.33786e-05	114375	3.69549e-05	114375	5.84126e-05	114375	4.29153e-05	114375	1.19209e-06	114375	8.46386e-05	114375	3.33786e-05	114375	7.62939e-05	114375	6.07967e-05	114375	1.19209e-05	114375	4.52995e-05	114375	2.26498e-05
		115000	4.64916e-05	115000	5.84126e-05	115000	4.05312e-05	115000	7.86781e-05	115000	3.09944e-05	115000	2.38419e-05	115000	7.39098e-05	115000	5.60284e-05	115000	4.76837e-05	115000	3.21865e-05	115000	6.07967e-05	115000	6.55651e-05	115000	6.55651e-05	115000	1.19209e-05	115000	7.51019e-05	115000	3.21865e-05	115000	7.15256e-05	115000	7.98702e-05	115000	6.79493e-05	115000	5.84126e-05	115000	8.46386e-05	115000	9.89437e-05	115000	2.74181e-05	115000	2.5034e-05
		115625	5.48363e-05	115625	5.24521e-05	115625	8.70228e-05	115625	6.31809e-05	115625	5.48363e-05	115625	6.67572e-05	115625	5.24521e-05	115625	6.19888e-05	115625	4.88758e-05	115625	1.07288e-05	115625	1.54972e-05	115625	5.24521e-05	115625	3.69549e-05	115625	7.03335e-05	115625	3.09944e-05	115625	7.62939e-05	115625	1.78814e-05	115625	4.29153e-05	115625	3.09944e-05	115625	2.14577e-05	115625	5.60284e-05	115625	1.66893e-05	115625	5.96046e-05	115625	5.24521e-05
		116250	1.43051e-05	116250	9.53674e-06	116250	1.19209e-05	116250	8.46386e-05	116250	6.31809e-05	116250	4.76837e-05	116250	8.58307e-05	116250	1.43051e-05	116250	2.74181e-05	116250	4.76837e-05	116250	2.6226e-05	116250	7.03335e-05	116250	7.7486e-05	116250	1.78814e-05	116250	3.69549e-05	116250	5.72205e-05	116250	4.76837e-05	116250	3.45707e-05	116250	4.88758e-05	116250	4.17233e-05	116250	5.60284e-05	116250	1.90735e-05	116250	5.84126e-05	116250	5.96046e-05
		116875	9.41753e-05	116875	2.86102e-05	116875	3.57628e-05	116875	4.76837e-06	116875	3.69549e-05	116875	2.02656e-05	116875	5.96046e-06	116875	7.86781e-05	116875	2.5034e-05	116875	3.21865e-05	116875	2.98023e-05	116875	9.53674e-06	116875	4.88758e-05	116875	4.64916e-05	116875	5.24521e-05	116875	7.98702e-05	116875	6.07967e-05	116875	3.33786e-05	116875	6.55651e-05	116875	5.36442e-05	116875	6.91414e-05	116875	5.36442e-05	116875	2.6226e-05	116875	7.39098e-05
		117500	3.69549e-05	117500	4.64916e-05	117500	2.6226e-05	117500	1.43051e-05	117500	9.65595e-05	117500	2.6226e-05	117500	6.19888e-05	117500	6.07967e-05	117500	1.66893e-05	117500	4.52995e-05	117500	3.8147e-05	117500	5.96046e-05	117500	8.9407e-05	117500	5.72205e-05	117500	1.78814e-05	117500	6.19888e-05	117500	4.76837e-05	117500	2.14577e-05	117500	2.02656e-05	117500	5.24521e-05	117500	8.58307e-05	117500	5.48363e-05	117500	1.90735e-05	117500	2.14577e-05
		118125	5.48363e-05	118125	5.96046e-06	118125	4.52995e-05	118125	2.02656e-05	118125	1.19209e-05	118125	8.9407e-05	118125	4.05312e-05	118125	2.74181e-05	118125	4.76837e-05	118125	1.07288e-05	118125	2.6226e-05	118125	2.14577e-05	118125	6.4373e-05	118125	9.65595e-05	118125	1.90735e-05	118125	2.86102e-05	118125	9.65595e-05	118125	5.00679e-05	118125	5.72205e-05	118125	6.67572e-05	118125	5.72205e-05	118125	2.14577e-05	118125	4.88758e-05	118125	1.19209e-05
		118750	6.79493e-05	118750	9.53674e-06	118750	0.000129938	118750	4.41074e-05	118750	4.52995e-05	118750	4.76837e-05	118750	3.8147e-05	118750	1.78814e-05	118750	2.26498e-05	118750	6.19888e-05	118750	3.8147e-05	118750	6.4373e-05	118750	7.39098e-05	118750	2.02656e-05	118750	6.55651e-05	118750	1.54972e-05	118750	3.57628e-06	118750	3.09944e-05	118750	7.7486e-05	118750	2.86102e-05	118750	7.03335e-05	118750	7.51019e-05	118750	3.09944e-05	118750	4.64916e-05
		119375	6.4373e-05	119375	5.84126e-05	119375	5.84126e-05	119375	0.00010252	119375	3.69549e-05	119375	6.55651e-05	119375	4.76837e-06	119375	7.62939e-05	119375	2.98023e-05	119375	7.98702e-05	119375	4.64916e-05	119375	1.66893e-05	119375	1.19209e-05	119375	1.43051e-05	119375	3.45707e-05	119375	2.38419e-05	119375	7.15256e-05	119375	3.45707e-05	119375	7.98702e-05	119375	7.15256e-05	119375	2.26498e-05	119375	4.76837e-05	119375	4.41074e-05	119375	7.62939e-05
		120000	3.57628e-05	120000	2.38419e-05	120000	0.000115633	120000	2.74181e-05	120000	6.79493e-05	120000	3.93391e-05	120000	6.91414e-05	120000	4.41074e-05	120000	2.6226e-05	120000	5.48363e-05	120000	0.000114441	120000	2.86102e-05	120000	3.33786e-05	120000	6.79493e-05	120000	4.05312e-05	120000	5.126e-05	120000	3.57628e-05	120000	1.43051e-05	120000	4.52995e-05	120000	1.19209e-05	120000	3.8147e-05	120000	3.21865e-05	120000	7.03335e-05	120000	8.46386e-05
		120625	7.15256e-05	120625	7.98702e-05	120625	8.58307e-05	120625	1.90735e-05	120625	1.66893e-05	120625	6.79493e-05	120625	9.65595e-05	120625	2.98023e-05	120625	2.6226e-05	120625	1.90735e-05	120625	5.96046e-05	120625	1.54972e-05	120625	6.07967e-05	120625	6.31809e-05	120625	1.78814e-05	120625	3.8147e-05	120625	5.48363e-05	120625	8.46386e-05	120625	2.26498e-05	120625	2.74181e-05	120625	6.79493e-05	120625	2.26498e-05	120625	5.00679e-05	120625	4.29153e-05
		121250	5.72205e-05	121250	5.36442e-05	121250	5.48363e-05	121250	1.90735e-05	121250	2.5034e-05	121250	8.46386e-05	121250	3.21865e-05	121250	5.24521e-05	121250	3.69549e-05	121250	4.76837e-05	121250	9.53674e-05	121250	4.76837e-05	121250	4.05312e-05	121250	7.03335e-05	121250	2.26498e-05	121250	5.00679e-05	121250	2.38419e-06	121250	9.53674e-06	121250	7.51019e-05	121250	8.58307e-05	121250	7.86781e-05	121250	1.07288e-05	121250	5.126e-05	121250	2.5034e-05
		121875	4.17233e-05	121875	6.91414e-05	121875	4.05312e-05	121875	7.03335e-05	121875	5.00679e-05	121875	7.62939e-05	121875	5.24521e-05	121875	4.64916e-05	121875	2.6226e-05	121875	7.27177e-05	121875	1.3113e-05	121875	2.26498e-05	121875	4.17233e-05	121875	4.64916e-05	121875	1.43051e-05	121875	5.48363e-05	121875	4.41074e-05	121875	6.31809e-05	121875	8.34465e-06	121875	8.10623e-05	121875	5.72205e-05	121875	3.69549e-05	121875	6.19888e-05	121875	8.58307e-05
		122500	2.02656e-05	122500	6.4373e-05	122500	6.31809e-05	122500	3.09944e-05	122500	7.15256e-06	122500	6.55651e-05	122500	5.48363e-05	122500	5.00679e-05	122500	5.00679e-05	122500	5.48363e-05	122500	8.58307e-05	122500	6.4373e-05	122500	5.24521e-05	122500	5.24521e-05	122500	2.5034e-05	122500	4.29153e-05	122500	5.36442e-05	122500	8.34465e-05	122500	9.77516e-05	122500	4.05312e-05	122500	7.98702e-05	122500	6.79493e-05	122500	5.00679e-05	122500	4.29153e-05
		123125	4.05312e-05	123125	4.76837e-05	123125	4.41074e-05	123125	9.41753e-05	123125	4.29153e-05	123125	3.57628e-06	123125	5.24521e-05	123125	3.8147e-05	123125	6.31809e-05	123125	1.78814e-05	123125	7.51019e-05	123125	2.74181e-05	123125	6.91414e-05	123125	1.78814e-05	123125	1.90735e-05	123125	4.05312e-05	123125	2.38419e-05	123125	1.90735e-05	123125	3.8147e-05	123125	7.39098e-05	123125	5.48363e-05	123125	9.41753e-05	123125	5.60284e-05	123125	6.31809e-05
		123750	1.07288e-05	123750	1.66893e-05	123750	7.15256e-05	123750	6.91414e-05	123750	2.5034e-05	123750	3.21865e-05	123750	9.53674e-06	123750	5.36442e-05	123750	6.79493e-05	123750	0.000101328	123750	1.43051e-05	123750	6.55651e-05	123750	0.000134706	123750	3.33786e-05	123750	4.88758e-05	123750	3.69549e-05	123750	7.15256e-05	123750	4.64916e-05	123750	0.000103712	123750	6.91414e-05	123750	0.000104904	123750	7.27177e-05	123750	8.46386e-05	123750	2.14577e-05
		124375	3.45707e-05	124375	7.51019e-05	124375	2.74181e-05	124375	6.31809e-05	124375	4.41074e-05	124375	5.24521e-05	124375	3.33786e-05	124375	3.33786e-05	124375	1.66893e-05	124375	6.31809e-05	124375	4.52995e-05	124375	6.55651e-05	124375	5.24521e-05	124375	9.65595e-05	124375	6.55651e-05	124375	3.57628e-05	124375	1.54972e-05	124375	2.14577e-05	124375	7.7486e-05	124375	2.98023e-05	124375	2.6226e-05	124375	4.41074e-05	124375	5.60284e-05	124375	3.57628e-05
		125000	1.43051e-05	125000	7.98702e-05	125000	4.29153e-05	125000	6.31809e-05	125000	4.76837e-05	125000	0.000129938	125000	7.7486e-05	125000	9.65595e-05	125000	8.58307e-05	125000	1.54972e-05	125000	2.74181e-05	125000	7.03335e-05	125000	5.72205e-05	125000	1.78814e-05	125000	1.19209e-05	125000	2.74181e-05	125000	3.93391e-05	125000	9.89437e-05	125000	0.000134706	125000	7.51019e-05	125000	3.8147e-05	125000	7.03335e-05	125000	5.24521e-05	125000	5.126e-05
		125625	6.07967e-05	125625	8.10623e-05	125625	4.88758e-05	125625	4.88758e-05	125625	2.14577e-05	125625	4.52995e-05	125625	0.000112057	125625	9.29832e-05	125625	9.41753e-05	125625	5.96046e-05	125625	2.5034e-05	125625	5.36442e-05	125625	5.126e-05	125625	7.7486e-05	125625	0.00010252	125625	0.00012517	125625	5.24521e-05	125625	0.000107288	125625	5.36442e-05	125625	0.000106096	125625	5.96046e-05	125625	8.46386e-05	125625	8.10623e-05	125625	5.60284e-05
		126250	5.24521e-05	126250	4.17233e-05	126250	7.15256e-05	126250	2.02656e-05	126250	7.86781e-05	126250	5.60284e-05	126250	6.07967e-05	126250	5.96046e-05	126250	0.000114441	126250	6.4373e-05	126250	5.72205e-05	126250	5.126e-05	126250	0.00010848	126250	3.09944e-05	126250	3.33786e-05	126250	5.60284e-05	126250	2.74181e-05	126250	3.21865e-05	126250	5.84126e-05	126250	8.10623e-05	126250	6.67572e-05	126250	4.41074e-05	126250	4.88758e-05	126250	8.34465e-06
		126875	6.07967e-05	126875	6.91414e-05	126875	0.000110865	126875	8.22544e-05	126875	0.00010848	126875	2.26498e-05	126875	6.67572e-05	126875	3.57628e-05	126875	6.79493e-05	126875	8.46386e-05	126875	1.43051e-05	126875	8.10623e-05	126875	5.72205e-05	126875	6.55651e-05	126875	3.8147e-05	126875	3.21865e-05	126875	5.72205e-05	126875	6.91414e-05	126875	3.33786e-05	126875	9.41753e-05	126875	6.91414e-05	126875	1.90735e-05	126875	4.76837e-05	126875	8.46386e-05
		127500	5.24521e-05	127500	6.67572e-05	127500	2.26498e-05	127500	5.60284e-05	127500	2.98023e-05	127500	3.45707e-05	127500	1.54972e-05	127500	1.90735e-05	127500	7.27177e-05	127500	0.000116825	127500	4.52995e-05	127500	3.93391e-05	127500	4.29153e-05	127500	9.05991e-05	127500	4.05312e-05	127500	5.126e-05	127500	3.33786e-05	127500	2.86102e-05	127500	5.60284e-05	127500	3.45707e-05	127500	2.74181e-05	127500	7.62939e-05	127500	3.45707e-05	127500	3.93391e-05
		128125	6.07967e-05	128125	7.86781e-05	128125	3.69549e-05	128125	1.90735e-05	128125	6.91414e-05	128125	2.98023e-05	128125	2.14577e-05	128125	0.000104904	128125	0.000110865	128125	1.07288e-05	128125	4.64916e-05	128125	4.17233e-05	128125	1.54972e-05	128125	4.76837e-05	128125	5.126e-05	128125	5.126e-05	128125	4.17233e-05	128125	3.09944e-05	128125	7.39098e-05	128125	8.10623e-05	128125	9.65595e-05	128125	7.39098e-05	128125	2.74181e-05	128125	5.48363e-05
		128750	5.00679e-05	128750	5.96046e-05	128750	6.91414e-05	128750	9.53674e-06	128750	6.4373e-05	128750	0.000149012	128750	5.24521e-05	128750	1.66893e-05	128750	6.79493e-05	128750	2.26498e-05	128750	3.09944e-05	128750	1.54972e-05	128750	7.98702e-05	128750	2.26498e-05	128750	6.07967e-05	128750	3.8147e-05	128750	4.88758e-05	128750	8.10623e-05	128750	5.84126e-05	128750	6.31809e-05	128750	4.41074e-05	128750	4.52995e-05	128750	1.78814e-05	128750	7.27177e-05
		129375	5.96046e-05	129375	2.74181e-05	129375	8.82149e-05	129375	6.91414e-05	129375	2.14577e-05	129375	6.55651e-05	129375	6.31809e-05	129375	9.41753e-05	129375	3.93391e-05	129375	7.03335e-05	129375	7.03335e-05	129375	5.00679e-05	129375	2.14577e-05	129375	3.93391e-05	129375	4.41074e-05	129375	2.02656e-05	129375	1.78814e-05	129375	1.19209e-05	129375	7.03335e-05	129375	5.24521e-05	129375	0.000104904	129375	1.3113e-05	129375	4.88758e-05	129375	3.8147e-05
		130000	4.05312e-05	130000	7.27177e-05	130000	0.000112057	130000	4.05312e-05	130000	1.78814e-05	130000	3.21865e-05	130000	3.45707e-05	130000	4.64916e-05	130000	8.10623e-05	130000	9.41753e-05	130000	1.43051e-05	130000	4.05312e-05	130000	2.6226e-05	130000	6.31809e-05	130000	2.74181e-05	130000	3.93391e-05	130000	2.26498e-05	130000	8.10623e-05	130000	4.52995e-05	130000	7.03335e-05	130000	2.38419e-05	130000	1.19209e-05	130000	7.03335e-05	130000	0.000113249
		130625	9.05991e-05	130625	3.33786e-05	130625	1.3113e-05	130625	1.90735e-05	130625	7.51019e-05	130625	8.9407e-05	130625	4.88758e-05	130625	3.21865e-05	130625	8.9407e-05	130625	4.41074e-05	130625	3.93391e-05	130625	5.84126e-05	130625	3.09944e-05	130625	1.66893e-05	130625	3.69549e-05	130625	4.76837e-06	130625	5.24521e-05	130625	4.76837e-05	130625	2.14577e-05	130625	3.09944e-05	130625	4.52995e-05	130625	3.09944e-05	130625	4.29153e-05	130625	4.76837e-05
		131250	5.24521e-05	131250	5.72205e-05	131250	4.29153e-05	131250	8.34465e-05	131250	6.67572e-05	131250	1.19209e-05	131250	3.21865e-05	131250	4.88758e-05	131250	3.21865e-05	131250	5.72205e-05	131250	2.02656e-05	131250	9.53674e-06	131250	4.52995e-05	131250	3.93391e-05	131250	8.10623e-05	131250	3.45707e-05	131250	7.03335e-05	131250	2.26498e-05	131250	3.57628e-05	131250	2.02656e-05	131250	5.48363e-05	131250	0.000120401	131250	8.46386e-05	131250	7.15256e-05
		131875	2.86102e-05	131875	3.57628e-05	131875	4.05312e-05	131875	3.33786e-05	131875	3.45707e-05	131875	7.27177e-05	131875	5.36442e-05	131875	5.24521e-05	131875	4.52995e-05	131875	0.000118017	131875	2.98023e-05	131875	7.15256e-05	131875	1.90735e-05	131875	8.22544e-05	131875	9.77516e-05	131875	3.93391e-05	131875	5.60284e-05	131875	4.52995e-05	131875	5.00679e-05	131875	5.126e-05	131875	5.48363e-05	131875	2.14577e-05	131875	4.76837e-06	131875	3.21865e-05
		132500	4.52995e-05	132500	6.55651e-05	132500	4.76837e-05	132500	7.27177e-05	132500	9.89437e-05	132500	3.8147e-05	132500	2.6226e-05	132500	4.29153e-05	132500	2.26498e-05	132500	6.91414e-05	132500	5.48363e-05	132500	2.26498e-05	132500	6.91414e-05	132500	3.33786e-05	132500	4.52995e-05	132500	9.53674e-06	132500	7.51019e-05	132500	1.66893e-05	132500	8.58307e-05	132500	5.36442e-05	132500	4.05312e-05	132500	4.41074e-05	132500	6.55651e-05	132500	6.31809e-05
		133125	7.27177e-05	133125	5.72205e-05	133125	3.57628e-05	133125	6.31809e-05	133125	8.34465e-05	133125	3.45707e-05	133125	0.000107288	133125	2.5034e-05	133125	2.98023e-05	133125	2.98023e-05	133125	2.74181e-05	133125	6.79493e-05	133125	7.39098e-05	133125	4.64916e-05	133125	7.51019e-05	133125	0.000146627	133125	3.09944e-05	133125	4.17233e-05	133125	4.29153e-05	133125	9.53674e-06	133125	1.78814e-05	133125	5.84126e-05	133125	2.74181e-05	133125	3.21865e-05
		133750	7.86781e-05	133750	4.41074e-05	133750	5.00679e-05	133750	5.60284e-05	133750	2.98023e-05	133750	5.126e-05	133750	4.29153e-05	133750	2.86102e-05	133750	6.55651e-05	133750	8.70228e-05	133750	3.93391e-05	133750	4.17233e-05	133750	4.76837e-05	133750	3.8147e-05	133750	4.41074e-05	133750	7.62939e-05	133750	7.15256e-06	133750	7.62939e-05	133750	3.09944e-05	133750	9.17912e-05	133750	7.51019e-05	133750	4.64916e-05	133750	9.41753e-05	133750	7.62939e-05
		134375	7.03335e-05	134375	8.70228e-05	134375	2.26498e-05	134375	5.48363e-05	134375	6.55651e-05	134375	8.34465e-05	134375	1.66893e-05	134375	3.69549e-05	134375	7.39098e-05	134375	9.29832e-05	134375	6.4373e-05	134375	3.09944e-05	134375	1.43051e-05	134375	4.29153e-05	134375	6.91414e-05	134375	5.60284e-05	134375	5.60284e-05	134375	3.33786e-05	134375	5.84126e-05	134375	5.96046e-06	134375	5.00679e-05	134375	4.64916e-05	134375	8.22544e-05	134375	3.8147e-05
		135000	6.31809e-05	135000	2.26498e-05	135000	2.86102e-05	135000	8.70228e-05	135000	7.51019e-05	135000	6.55651e-05	135000	8.82149e-05	135000	2.14577e-05	135000	3.93391e-05	135000	6.91414e-05	135000	2.98023e-05	135000	3.69549e-05	135000	8.10623e-05	135000	1.54972e-05	135000	3.93391e-05	135000	7.39098e-05	135000	1.66893e-05	135000	6.19888e-05	135000	7.27177e-05	135000	7.03335e-05	135000	2.26498e-05	135000	7.39098e-05	135000	5.84126e-05	135000	7.51019e-05
		135625	4.05312e-05	135625	3.8147e-05	135625	8.70228e-05	135625	6.19888e-05	135625	4.88758e-05	135625	1.19209e-06	135625	4.41074e-05	135625	5.00679e-05	135625	3.93391e-05	135625	7.51019e-05	135625	1.90735e-05	135625	5.96046e-05	135625	2.98023e-05	135625	6.19888e-05	135625	7.27177e-05	135625	5.60284e-05	135625	3.21865e-05	135625	8.46386e-05	135625	7.98702e-05	135625	7.62939e-05	135625	2.98023e-05	135625	7.7486e-05	135625	7.39098e-05	135625	6.55651e-05
		136250	7.7486e-05	136250	8.34465e-05	136250	7.51019e-05	136250	1.19209e-05	136250	4.76837e-05	136250	3.45707e-05	136250	6.67572e-05	136250	4.88758e-05	136250	4.76837e-05	136250	3.21865e-05	136250	3.69549e-05	136250	1.90735e-05	136250	2.26498e-05	136250	8.46386e-05	136250	5.24521e-05	136250	9.05991e-05	136250	4.64916e-05	136250	1.3113e-05	136250	2.74181e-05	136250	3.33786e-05	136250	4.17233e-05	136250	7.27177e-05	136250	5.36442e-05	136250	5.126e-05
		136875	8.34465e-06	136875	3.57628e-06	136875	3.09944e-05	136875	2.98023e-05	136875	6.55651e-05	136875	5.36442e-05	136875	4.88758e-05	136875	8.58307e-05	136875	4.64916e-05	136875	3.09944e-05	136875	3.09944e-05	136875	4.17233e-05	136875	3.93391e-05	136875	2.98023e-05	136875	5.96046e-06	136875	8.22544e-05	136875	3.57628e-05	136875	4.64916e-05	136875	3.8147e-05	136875	5.36442e-05	136875	5.72205e-05	136875	4.64916e-05	136875	4.17233e-05	136875	1.78814e-05
		137500	7.51019e-05	137500	2.02656e-05	137500	4.05312e-05	137500	0.00010848	137500	5.00679e-05	137500	5.96046e-06	137500	5.126e-05	137500	5.60284e-05	137500	6.31809e-05	137500	1.07288e-05	137500	7.39098e-05	137500	3.69549e-05	137500	4.17233e-05	137500	5.24521e-05	137500	3.45707e-05	137500	5.60284e-05	137500	5.48363e-05	137500	2.5034e-05	137500	2.6226e-05	137500	8.22544e-05	137500	6.31809e-05	137500	3.69549e-05	137500	1.78814e-05	137500	2.74181e-05
		138125	0.000104904	138125	2.26498e-05	138125	6.07967e-05	138125	4.29153e-05	138125	4.52995e-05	138125	8.58307e-05	138125	5.84126e-05	138125	4.29153e-05	138125	4.52995e-05	138125	7.27177e-05	138125	6.19888e-05	138125	2.74181e-05	138125	9.53674e-05	138125	5.36442e-05	138125	6.67572e-05	138125	5.24521e-05	138125	1.3113e-05	138125	4.76837e-05	138125	7.86781e-05	138125	3.69549e-05	138125	4.05312e-05	138125	2.6226e-05	138125	4.17233e-05	138125	2.38419e-05
		138750	1.90735e-05	138750	2.14577e-05	138750	6.55651e-05	138750	1.3113e-05	138750	1.78814e-05	138750	4.76837e-05	138750	8.46386e-05	138750	8.10623e-05	138750	0.000110865	138750	5.72205e-05	138750	7.51019e-05	138750	3.21865e-05	138750	4.17233e-05	138750	5.48363e-05	138750	4.76837e-05	138750	4.05312e-05	138750	3.93391e-05	138750	3.8147e-05	138750	3.69549e-05	138750	7.7486e-05	138750	4.05312e-05	138750	8.9407e-05	138750	3.93391e-05	138750	4.64916e-05
		139375	5.00679e-05	139375	2.74181e-05	139375	6.31809e-05	139375	5.96046e-05	139375	3.93391e-05	139375	0.000140667	139375	4.64916e-05	139375	5.00679e-05	139375	5.48363e-05	139375	2.74181e-05	139375	2.6226e-05	139375	3.93391e-05	139375	4.29153e-05	139375	4.05312e-05	139375	3.45707e-05	139375	2.6226e-05	139375	3.69549e-05	139375	5.96046e-06	139375	2.38419e-05	139375	9.53674e-06	139375	2.98023e-05	139375	4.05312e-05	139375	7.03335e-05	139375	5.126e-05
		140000	4.64916e-05	140000	3.93391e-05	140000	3.21865e-05	140000	6.91414e-05	140000	5.36442e-05	140000	7.51019e-05	140000	6.79493e-05	140000	2.5034e-05	140000	1.43051e-05	140000	8.70228e-05	140000	0.000134706	140000	9.77516e-05	140000	3.8147e-05	140000	6.79493e-05	140000	0.00010252	140000	3.33786e-05	140000	5.48363e-05	140000	5.24521e-05	140000	1.90735e-05	140000	6.67572e-05	140000	1.07288e-05	140000	4.29153e-05	140000	4.52995e-05	140000	2.38419e-06
		140625	5.48363e-05	140625	2.6226e-05	140625	5.84126e-05	140625	2.02656e-05	140625	0.000106096	140625	6.31809e-05	140625	0.000101328	140625	9.77516e-05	140625	2.26498e-05	140625	5.24521e-05	140625	3.21865e-05	140625	3.21865e-05	140625	5.00679e-05	140625	3.69549e-05	140625	3.57628e-05	140625	2.02656e-05	140625	3.45707e-05	140625	9.77516e-05	140625	5.84126e-05	140625	5.126e-05	140625	2.5034e-05	140625	2.38419e-05	140625	7.39098e-05	140625	1.54972e-05
		141250	7.15256e-05	141250	3.33786e-05	141250	3.09944e-05	141250	5.96046e-05	141250	2.86102e-05	141250	2.86102e-05	141250	9.53674e-06	141250	6.4373e-05	141250	0.000100136	141250	5.24521e-05	141250	3.8147e-05	141250	0.00010252	141250	6.55651e-05	141250	1.66893e-05	141250	6.19888e-05	141250	6.91414e-05	141250	6.79493e-05	141250	7.98702e-05	141250	4.88758e-05	141250	4.41074e-05	141250	3.93391e-05	141250	6.91414e-05	141250	3.69549e-05	141250	4.29153e-05
		141875	2.5034e-05	141875	4.64916e-05	141875	3.09944e-05	141875	7.27177e-05	141875	3.57628e-05	141875	0.00010848	141875	3.21865e-05	141875	2.86102e-05	141875	3.45707e-05	141875	8.34465e-05	141875	6.91414e-05	141875	9.53674e-05	141875	9.05991e-05	141875	2.98023e-05	141875	4.64916e-05	141875	2.5034e-05	141875	8.34465e-05	141875	5.60284e-05	141875	5.126e-05	141875	6.55651e-05	141875	2.98023e-05	141875	5.24521e-05	141875	1.54972e-05	141875	6.19888e-05
		142500	5.72205e-05	142500	4.17233e-05	142500	5.36442e-05	142500	5.84126e-05	142500	7.62939e-05	142500	0.000107288	142500	6.91414e-05	142500	2.5034e-05	142500	6.31809e-05	142500	4.17233e-05	142500	7.62939e-05	142500	4.64916e-05	142500	9.65595e-05	142500	3.33786e-05	142500	8.70228e-05	142500	1.19209e-05	142500	4.76837e-05	142500	3.8147e-05	142500	1.3113e-05	142500	3.8147e-05	142500	6.55651e-05	142500	2.6226e-05	142500	6.55651e-05	142500	8.10623e-05
		143125	7.62939e-05	143125	3.93391e-05	143125	7.98702e-05	143125	2.14577e-05	143125	5.126e-05	143125	3.8147e-05	143125	7.51019e-05	143125	3.69549e-05	143125	6.31809e-05	143125	8.70228e-05	143125	5.36442e-05	143125	6.31809e-05	143125	7.51019e-05	143125	0.000104904	143125	2.98023e-05	143125	1.3113e-05	143125	5.00679e-05	143125	6.91414e-05	143125	3.45707e-05	143125	7.15256e-05	143125	2.38419e-05	143125	6.4373e-05	143125	7.03335e-05	143125	1.19209e-06
		143750	2.5034e-05	143750	6.19888e-05	143750	0.000101328	143750	7.39098e-05	143750	4.17233e-05	143750	1.78814e-05	143750	1.78814e-05	143750	5.60284e-05	143750	5.36442e-05	143750	1.19209e-05	143750	2.38419e-05	143750	9.53674e-06	143750	3.09944e-05	143750	4.41074e-05	143750	4.88758e-05	143750	5.00679e-05	143750	1.19209e-05	143750	1.19209e-06	143750	5.72205e-05	143750	2.86102e-05	143750	1.66893e-05	143750	2.6226e-05	143750	4.17233e-05	143750	4.05312e-05
		144375	2.14577e-05	144375	5.84126e-05	144375	4.76837e-05	144375	3.93391e-05	144375	9.05991e-05	144375	4.88758e-05	144375	6.55651e-05	144375	3.69549e-05	144375	8.70228e-05	144375	7.27177e-05	144375	3.33786e-05	144375	7.15256e-05	144375	7.51019e-05	144375	2.86102e-05	144375	1.07288e-05	144375	7.03335e-05	144375	7.7486e-05	144375	6.19888e-05	144375	4.05312e-05	144375	7.27177e-05	144375	1.66893e-05	144375	8.34465e-05	144375	7.62939e-05	144375	4.05312e-05
		145000	1.07288e-05	145000	8.34465e-05	145000	7.51019e-05	145000	8.58307e-05	145000	0.000119209	145000	9.05991e-05	145000	5.48363e-05	145000	5.126e-05	145000	6.19888e-05	145000	4.76837e-05	145000	2.14577e-05	145000	1.66893e-05	145000	2.86102e-05	145000	2.5034e-05	145000	6.31809e-05	145000	5.126e-05	145000	3.45707e-05	145000	2.5034e-05	145000	6.19888e-05	145000	0	145000	1.3113e-05	145000	3.45707e-05	145000	6.4373e-05	145000	2.74181e-05
		145625	3.45707e-05	145625	3.09944e-05	145625	1.66893e-05	145625	4.29153e-05	145625	0.000106096	145625	2.74181e-05	145625	5.36442e-05	145625	5.126e-05	145625	3.45707e-05	145625	8.22544e-05	145625	5.60284e-05	145625	3.33786e-05	145625	5.48363e-05	145625	5.84126e-05	145625	8.58307e-05	145625	3.21865e-05	145625	4.76837e-06	145625	2.6226e-05	145625	2.38419e-05	145625	5.36442e-05	145625	9.05991e-05	145625	3.8147e-05	145625	2.86102e-05	145625	3.45707e-05
		146250	2.02656e-05	146250	3.93391e-05	146250	3.57628e-05	146250	3.93391e-05	146250	9.05991e-05	146250	2.86102e-05	146250	1.90735e-05	146250	2.26498e-05	146250	5.84126e-05	146250	8.82149e-05	146250	4.17233e-05	146250	6.4373e-05	146250	5.96046e-06	146250	6.07967e-05	146250	3.57628e-05	146250	8.10623e-05	146250	3.09944e-05	146250	4.76837e-06	146250	6.91414e-05	146250	6.31809e-05	146250	1.78814e-05	146250	7.15256e-06	146250	9.29832e-05	146250	4.05312e-05
		146875	6.91414e-05	146875	2.74181e-05	146875	2.14577e-05	146875	3.45707e-05	146875	4.52995e-05	146875	4.52995e-05	146875	2.26498e-05	146875	1.90735e-05	146875	1.3113e-05	146875	5.96046e-05	146875	9.17912e-05	146875	3.21865e-05	146875	6.79493e-05	146875	5.72205e-05	146875	6.31809e-05	146875	1.90735e-05	146875	4.41074e-05	146875	4.52995e-05	146875	3.57628e-05	146875	3.8147e-05	146875	3.69549e-05	146875	4.52995e-05	146875	5.36442e-05	146875	3.33786e-05
		147500	8.22544e-05	147500	5.84126e-05	147500	3.09944e-05	147500	1.43051e-05	147500	0.000146627	147500	1.90735e-05	147500	2.74181e-05	147500	2.14577e-05	147500	8.34465e-06	147500	6.91414e-05	147500	4.88758e-05	147500	9.41753e-05	147500	7.15256e-05	147500	5.96046e-05	147500	2.5034e-05	147500	8.46386e-05	147500	4.64916e-05	147500	7.7486e-05	147500	9.53674e-06	147500	5.48363e-05	147500	7.27177e-05	147500	4.05312e-05	147500	2.6226e-05	147500	5.00679e-05
		148125	1.07288e-05	148125	5.96046e-05	148125	3.69549e-05	148125	4.64916e-05	148125	5.36442e-05	148125	9.53674e-06	148125	2.6226e-05	148125	5.96046e-05	148125	5.48363e-05	148125	1.78814e-05	148125	6.4373e-05	148125	4.17233e-05	148125	9.53674e-05	148125	0	148125	3.69549e-05	148125	6.55651e-05	148125	5.00679e-05	148125	0.000110865	148125	1.19209e-05	148125	4.05312e-05	148125	4.17233e-05	148125	5.48363e-05	148125	3.8147e-05	148125	4.17233e-05
		148750	4.64916e-05	148750	6.4373e-05	148750	4.05312e-05	148750	1.66893e-05	148750	0.000106096	148750	3.21865e-05	148750	5.72205e-05	148750	7.51019e-05	148750	8.10623e-05	148750	2.86102e-05	148750	2.26498e-05	148750	2.6226e-05	148750	4.52995e-05	148750	2.14577e-05	148750	5.48363e-05	148750	5.48363e-05	148750	7.98702e-05	148750	3.93391e-05	148750	5.00679e-05	148750	2.38419e-05	148750	3.93391e-05	148750	4.64916e-05	148750	5.84126e-05	148750	1.78814e-05
		149375	1.43051e-05	149375	9.89437e-05	149375	2.6226e-05	149375	9.89437e-05	149375	7.86781e-05	149375	0.000126362	149375	5.60284e-05	149375	3.69549e-05	149375	6.55651e-05	149375	5.24521e-05	149375	2.74181e-05	149375	3.21865e-05	149375	7.98702e-05	149375	4.29153e-05	149375	5.84126e-05	149375	7.27177e-05	149375	4.41074e-05	149375	5.96046e-05	149375	8.22544e-05	149375	6.79493e-05	149375	5.60284e-05	149375	0.000103712	149375	8.58307e-05	149375	1.54972e-05
		150000	5.48363e-05	150000	6.19888e-05	150000	3.93391e-05	150000	6.31809e-05	150000	4.05312e-05	150000	8.58307e-05	150000	2.74181e-05	150000	4.64916e-05	150000	2.02656e-05	150000	7.51019e-05	150000	1.90735e-05	150000	2.26498e-05	150000	1.07288e-05	150000	6.67572e-05	150000	2.98023e-05	150000	5.60284e-05	150000	7.27177e-05	150000	2.02656e-05	150000	5.72205e-05	150000	8.34465e-06	150000	6.07967e-05	150000	2.38419e-05	150000	1.43051e-05	150000	7.98702e-05
		150625	5.96046e-05	150625	2.38419e-05	150625	0.000118017	150625	7.98702e-05	150625	7.98702e-05	150625	5.36442e-05	150625	3.33786e-05	150625	8.70228e-05	150625	8.10623e-05	150625	6.67572e-05	150625	4.05312e-05	150625	1.78814e-05	150625	5.84126e-05	150625	1.66893e-05	150625	0.000110865	150625	6.79493e-05	150625	6.91414e-05	150625	5.48363e-05	150625	8.58307e-05	150625	5.126e-05	150625	0.00010848	150625	4.52995e-05	150625	3.57628e-05	150625	9.53674e-06
		151250	6.91414e-05	151250	3.8147e-05	151250	9.89437e-05	151250	2.26498e-05	151250	2.74181e-05	151250	5.96046e-06	151250	7.15256e-05	151250	5.48363e-05	151250	8.34465e-06	151250	5.84126e-05	151250	6.91414e-05	151250	5.72205e-05	151250	2.5034e-05	151250	0.000107288	151250	8.9407e-05	151250	6.19888e-05	151250	9.41753e-05	151250	8.10623e-05	151250	8.34465e-06	151250	1.66893e-05	151250	1.19209e-05	151250	1.3113e-05	151250	4.64916e-05	151250	0.00010252
		151875	1.90735e-05	151875	4.88758e-05	151875	2.26498e-05	151875	3.8147e-05	151875	5.72205e-05	151875	1.54972e-05	151875	3.33786e-05	151875	5.96046e-06	151875	1.90735e-05	151875	1.66893e-05	151875	5.36442e-05	151875	8.46386e-05	151875	5.126e-05	151875	0.00010252	151875	4.29153e-05	151875	4.29153e-05	151875	4.41074e-05	151875	4.05312e-05	151875	0.000100136	151875	4.52995e-05	151875	6.31809e-05	151875	9.53674e-06	151875	1.43051e-05	151875	9.89437e-05
		152500	0.00010848	152500	1.07288e-05	152500	0.000121593	152500	9.05991e-05	152500	7.7486e-05	152500	1.19209e-05	152500	4.88758e-05	152500	2.5034e-05	152500	7.51019e-05	152500	1.90735e-05	152500	9.05991e-05	152500	3.33786e-05	152500	4.76837e-05	152500	5.72205e-05	152500	5.24521e-05	152500	2.14577e-05	152500	5.96046e-06	152500	7.51019e-05	152500	2.6226e-05	152500	2.02656e-05	152500	1.54972e-05	152500	1.43051e-05	152500	1.90735e-05	152500	0.000127554
		153125	5.126e-05	153125	9.89437e-05	153125	6.55651e-05	153125	7.15256e-05	153125	0.000119209	153125	6.07967e-05	153125	2.38419e-05	153125	1.43051e-05	153125	1.54972e-05	153125	3.8147e-05	153125	8.34465e-05	153125	8.34465e-05	153125	1.90735e-05	153125	6.07967e-05	153125	6.07967e-05	153125	4.64916e-05	153125	6.07967e-05	153125	5.24521e-05	153125	6.55651e-05	153125	9.17912e-05	153125	7.7486e-05	153125	8.10623e-05	153125	4.64916e-05	153125	4.76837e-05
		153750	0.000103712	153750	7.15256e-05	153750	7.03335e-05	153750	3.93391e-05	153750	3.33786e-05	153750	2.98023e-05	153750	4.29153e-05	153750	3.69549e-05	153750	1.54972e-05	153750	1.19209e-05	153750	4.05312e-05	153750	8.34465e-06	153750	0.000119209	153750	6.19888e-05	153750	3.45707e-05	153750	5.96046e-05	153750	5.60284e-05	153750	5.24521e-05	153750	6.31809e-05	153750	3.09944e-05	153750	7.98702e-05	153750	6.31809e-05	153750	2.74181e-05	153750	2.38419e-06
		154375	4.76837e-05	154375	6.55651e-05	154375	2.02656e-05	154375	8.58307e-05	154375	2.6226e-05	154375	4.41074e-05	154375	3.93391e-05	154375	1.66893e-05	154375	5.96046e-05	154375	6.67572e-05	154375	6.19888e-05	154375	6.19888e-05	154375	7.27177e-05	154375	0.000114441	154375	1.19209e-05	154375	7.51019e-05	154375	3.8147e-05	154375	3.93391e-05	154375	9.89437e-05	154375	3.33786e-05	154375	3.8147e-05	154375	7.15256e-05	154375	6.91414e-05	154375	2.14577e-05
		155000	3.57628e-05	155000	7.15256e-05	155000	5.24521e-05	155000	4.29153e-05	155000	7.27177e-05	155000	8.34465e-06	155000	3.57628e-05	155000	6.07967e-05	155000	0.000123978	155000	1.07288e-05	155000	2.38419e-05	155000	8.22544e-05	155000	6.31809e-05	155000	8.58307e-05	155000	6.55651e-05	155000	2.02656e-05	155000	7.15256e-05	155000	8.34465e-05	155000	5.00679e-05	155000	5.126e-05	155000	7.03335e-05	155000	2.38419e-05	155000	5.72205e-05	155000	4.76837e-05
		155625	9.77516e-05	155625	5.24521e-05	155625	3.93391e-05	155625	5.00679e-05	155625	5.36442e-05	155625	2.74181e-05	155625	1.43051e-05	155625	5.72205e-05	155625	2.14577e-05	155625	6.67572e-05	155625	1.19209e-06	155625	4.52995e-05	155625	1.3113e-05	155625	6.4373e-05	155625	5.24521e-05	155625	6.19888e-05	155625	6.91414e-05	155625	5.96046e-05	155625	7.51019e-05	155625	0.000113249	155625	5.00679e-05	155625	3.69549e-05	155625	5.96046e-05	155625	3.69549e-05
		156250	3.57628e-05	156250	2.26498e-05	156250	9.05991e-05	156250	5.36442e-05	156250	7.03335e-05	156250	7.15256e-05	156250	5.60284e-05	156250	4.52995e-05	156250	2.74181e-05	156250	4.17233e-05	156250	5.00679e-05	156250	9.65595e-05	156250	5.00679e-05	156250	5.96046e-05	156250	2.98023e-05	156250	3.33786e-05	156250	6.55651e-05	156250	3.8147e-05	156250	3.33786e-05	156250	2.6226e-05	156250	0.000109673	156250	2.5034e-05	156250	1.19209e-06	156250	3.33786e-05
		156875	3.93391e-05	156875	3.33786e-05	156875	7.98702e-05	156875	5.24521e-05	156875	4.76837e-06	156875	1.3113e-05	156875	8.9407e-05	156875	5.48363e-05	156875	2.86102e-05	156875	3.09944e-05	156875	0.000122786	156875	1.19209e-05	156875	4.41074e-05	156875	7.27177e-05	156875	8.34465e-06	156875	7.15256e-06	156875	8.34465e-06	156875	7.51019e-05	156875	7.27177e-05	156875	9.77516e-05	156875	6.67572e-05	156875	6.67572e-05	156875	9.53674e-05	156875	5.60284e-05
		157500	3.09944e-05	157500	4.41074e-05	157500	2.5034e-05	157500	4.64916e-05	157500	5.24521e-05	157500	1.90735e-05	157500	0.000109673	157500	3.93391e-05	157500	5.96046e-05	157500	9.05991e-05	157500	1.19209e-05	157500	4.29153e-05	157500	3.8147e-05	157500	6.79493e-05	157500	7.62939e-05	157500	4.88758e-05	157500	2.6226e-05	157500	4.29153e-05	157500	4.88758e-05	157500	7.15256e-06	157500	2.38419e-05	157500	2.74181e-05	157500	3.93391e-05	157500	5.126e-05
		158125	7.7486e-05	158125	3.93391e-05	158125	8.46386e-05	158125	5.72205e-05	158125	2.98023e-05	158125	2.02656e-05	158125	5.126e-05	158125	0.000115633	158125	3.33786e-05	158125	0.000103712	158125	9.05991e-05	158125	3.69549e-05	158125	4.76837e-06	158125	5.48363e-05	158125	3.45707e-05	158125	3.33786e-05	158125	2.26498e-05	158125	2.02656e-05	158125	4.29153e-05	158125	4.76837e-05	158125	0.00010848	158125	1.3113e-05	158125	5.126e-05	158125	2.26498e-05
		158750	2.26498e-05	158750	5.126e-05	158750	1.43051e-05	158750	2.6226e-05	158750	4.29153e-05	158750	3.93391e-05	158750	0.000107288	158750	7.86781e-05	158750	2.98023e-05	158750	2.98023e-05	158750	6.07967e-05	158750	2.74181e-05	158750	4.76837e-05	158750	5.00679e-05	158750	2.26498e-05	158750	6.55651e-05	158750	1.78814e-05	158750	5.00679e-05	158750	4.05312e-05	158750	4.29153e-05	158750	0.000149012	158750	5.96046e-05	158750	1.54972e-05	158750	4.41074e-05
		159375	5.36442e-05	159375	4.76837e-05	159375	7.39098e-05	159375	3.93391e-05	159375	1.43051e-05	159375	6.91414e-05	159375	6.19888e-05	159375	3.21865e-05	159375	9.53674e-06	159375	2.74181e-05	159375	3.45707e-05	159375	8.58307e-05	159375	3.8147e-05	159375	2.98023e-05	159375	2.14577e-05	159375	6.07967e-05	159375	8.22544e-05	159375	5.00679e-05	159375	8.9407e-05	159375	8.82149e-05	159375	6.55651e-05	159375	1.3113e-05	159375	2.14577e-05	159375	3.21865e-05
		160000	4.05312e-05	160000	3.57628e-06	160000	5.96046e-05	160000	0.000101328	160000	0.000101328	160000	5.84126e-05	160000	3.33786e-05	160000	8.70228e-05	160000	5.60284e-05	160000	3.21865e-05	160000	8.58307e-05	160000	2.5034e-05	160000	3.57628e-05	160000	8.22544e-05	160000	2.86102e-05	160000	1.54972e-05	160000	3.33786e-05	160000	2.26498e-05	160000	1.78814e-05	160000	0.000101328	160000	6.91414e-05	160000	8.82149e-05	160000	1.78814e-05	160000	4.29153e-05
		160625	2.38419e-06	160625	9.53674e-05	160625	7.03335e-05	160625	0.000100136	160625	7.03335e-05	160625	7.86781e-05	160625	1.07288e-05	160625	5.24521e-05	160625	8.70228e-05	160625	3.57628e-05	160625	3.93391e-05	160625	6.79493e-05	160625	3.09944e-05	160625	7.62939e-05	160625	2.6226e-05	160625	8.70228e-05	160625	5.96046e-06	160625	3.8147e-05	160625	6.91414e-05	160625	3.8147e-05	160625	5.24521e-05	160625	1.66893e-05	160625	7.98702e-05	160625	1.19209e-05
		161250	2.26498e-05	161250	0	161250	8.34465e-06	161250	2.26498e-05	161250	2.5034e-05	161250	6.67572e-05	161250	5.84126e-05	161250	3.93391e-05	161250	6.55651e-05	161250	7.7486e-05	161250	5.36442e-05	161250	4.29153e-05	161250	3.8147e-05	161250	1.54972e-05	161250	3.09944e-05	161250	4.52995e-05	161250	5.48363e-05	161250	4.29153e-05	161250	2.14577e-05	161250	2.26498e-05	161250	2.5034e-05	161250	7.15256e-05	161250	9.89437e-05	161250	3.21865e-05
		161875	5.24521e-05	161875	9.53674e-06	161875	6.4373e-05	161875	1.3113e-05	161875	4.17233e-05	161875	1.43051e-05	161875	5.60284e-05	161875	3.69549e-05	161875	1.78814e-05	161875	3.69549e-05	161875	2.14577e-05	161875	1.43051e-05	161875	5.24521e-05	161875	4.05312e-05	161875	8.10623e-05	161875	0.000119209	161875	2.26498e-05	161875	5.126e-05	161875	1.66893e-05	161875	6.67572e-05	161875	4.76837e-06	161875	1.43051e-05	161875	8.34465e-06	161875	4.76837e-05
		162500	2.38419e-05	162500	5.00679e-05	162500	4.52995e-05	162500	3.8147e-05	162500	2.98023e-05	162500	6.55651e-05	162500	4.41074e-05	162500	4.17233e-05	162500	5.24521e-05	162500	2.5034e-05	162500	2.02656e-05	162500	6.19888e-05	162500	4.52995e-05	162500	6.07967e-05	162500	2.02656e-05	162500	7.15256e-05	162500	9.17912e-05	162500	3.93391e-05	162500	1.66893e-05	162500	1.78814e-05	162500	2.38419e-06	162500	5.00679e-05	162500	4.17233e-05	162500	6.31809e-05
		163125	4.17233e-05	163125	4.29153e-05	163125	4.88758e-05	163125	3.33786e-05	163125	5.126e-05	163125	3.45707e-05	163125	5.00679e-05	163125	5.126e-05	163125	3.8147e-05	163125	3.69549e-05	163125	2.5034e-05	163125	1.19209e-05	163125	3.93391e-05	163125	5.00679e-05	163125	9.53674e-06	163125	5.84126e-05	163125	5.60284e-05	163125	4.05312e-05	163125	5.96046e-05	163125	8.22544e-05	163125	5.72205e-05	163125	6.19888e-05	163125	5.60284e-05	163125	4.88758e-05
		163750	1.19209e-06	163750	5.00679e-05	163750	2.98023e-05	163750	3.93391e-05	163750	8.22544e-05	163750	4.29153e-05	163750	0.000106096	163750	1.3113e-05	163750	9.17912e-05	163750	0.000103712	163750	0.000116825	163750	1.78814e-05	163750	4.52995e-05	163750	6.91414e-05	163750	4.76837e-06	163750	6.4373e-05	163750	5.36442e-05	163750	2.86102e-05	163750	6.55651e-05	163750	4.05312e-05	163750	4.05312e-05	163750	4.41074e-05	163750	3.09944e-05	163750	3.45707e-05
		164375	2.26498e-05	164375	4.76837e-05	164375	6.67572e-05	164375	1.90735e-05	164375	0.00010252	164375	5.84126e-05	164375	4.05312e-05	164375	5.24521e-05	164375	1.07288e-05	164375	6.55651e-05	164375	9.05991e-05	164375	8.9407e-05	164375	1.90735e-05	164375	4.52995e-05	164375	4.41074e-05	164375	1.66893e-05	164375	2.98023e-05	164375	3.45707e-05	164375	3.8147e-05	164375	4.76837e-05	164375	2.38419e-05	164375	1.90735e-05	164375	4.52995e-05	164375	7.86781e-05
		165000	2.02656e-05	165000	5.24521e-05	165000	2.86102e-05	165000	3.57628e-06	165000	4.29153e-05	165000	3.45707e-05	165000	2.38419e-05	165000	2.26498e-05	165000	2.26498e-05	165000	4.64916e-05	165000	7.27177e-05	165000	6.55651e-05	165000	7.03335e-05	165000	0.000114441	165000	7.7486e-05	165000	3.45707e-05	165000	4.52995e-05	165000	3.45707e-05	165000	3.45707e-05	165000	3.21865e-05	165000	6.07967e-05	165000	5.00679e-05	165000	4.41074e-05	165000	3.45707e-05
		165625	4.76837e-05	165625	7.86781e-05	165625	6.67572e-05	165625	8.22544e-05	165625	3.21865e-05	165625	3.21865e-05	165625	3.8147e-05	165625	2.02656e-05	165625	8.34465e-05	165625	8.22544e-05	165625	4.41074e-05	165625	4.64916e-05	165625	2.98023e-05	165625	3.57628e-05	165625	7.62939e-05	165625	4.88758e-05	165625	8.46386e-05	165625	2.38419e-05	165625	2.98023e-05	165625	0	165625	5.60284e-05	165625	2.98023e-05	165625	5.24521e-05	165625	3.57628e-05
		166250	1.3113e-05	166250	0.000100136	166250	6.4373e-05	166250	7.62939e-05	166250	1.07288e-05	166250	4.17233e-05	166250	5.00679e-05	166250	2.5034e-05	166250	2.86102e-05	166250	7.62939e-05	166250	8.58307e-05	166250	5.24521e-05	166250	6.19888e-05	166250	4.05312e-05	166250	4.05312e-05	166250	7.39098e-05	166250	1.3113e-05	166250	7.51019e-05	166250	4.29153e-05	166250	6.31809e-05	166250	4.76837e-06	166250	4.41074e-05	166250	4.88758e-05	166250	2.98023e-05
		166875	4.29153e-05	166875	2.6226e-05	166875	4.05312e-05	166875	3.69549e-05	166875	4.05312e-05	166875	1.78814e-05	166875	4.52995e-05	166875	6.55651e-05	166875	6.07967e-05	166875	2.5034e-05	166875	5.00679e-05	166875	8.70228e-05	166875	6.4373e-05	166875	4.29153e-05	166875	8.9407e-05	166875	3.21865e-05	166875	6.31809e-05	166875	1.19209e-05	166875	6.55651e-05	166875	2.14577e-05	166875	9.29832e-05	166875	4.88758e-05	166875	3.69549e-05	166875	5.24521e-05
		167500	8.10623e-05	167500	4.17233e-05	167500	1.3113e-05	167500	3.09944e-05	167500	3.09944e-05	167500	6.91414e-05	167500	4.29153e-05	167500	6.4373e-05	167500	5.36442e-05	167500	2.86102e-05	167500	3.93391e-05	167500	0.000100136	167500	4.88758e-05	167500	4.41074e-05	167500	2.14577e-05	167500	7.62939e-05	167500	4.88758e-05	167500	2.38419e-06	167500	4.76837e-05	167500	7.51019e-05	167500	6.55651e-05	167500	5.24521e-05	167500	4.29153e-05	167500	5.84126e-05
		168125	9.29832e-05	168125	2.02656e-05	168125	4.64916e-05	168125	2.6226e-05	168125	2.38419e-05	168125	5.00679e-05	168125	3.69549e-05	168125	4.17233e-05	168125	3.45707e-05	168125	5.24521e-05	168125	2.74181e-05	168125	3.09944e-05	168125	5.84126e-05	168125	3.8147e-05	168125	6.07967e-05	168125	5.126e-05	168125	3.8147e-05	168125	1.54972e-05	168125	6.31809e-05	168125	4.64916e-05	168125	7.27177e-05	168125	2.74181e-05	168125	0.000103712	168125	9.89437e-05
		168750	2.98023e-05	168750	2.38419e-05	168750	1.90735e-05	168750	1.78814e-05	168750	6.79493e-05	168750	1.07288e-05	168750	2.5034e-05	168750	3.69549e-05	168750	5.36442e-05	168750	5.00679e-05	168750	7.62939e-05	168750	5.96046e-05	168750	9.53674e-06	168750	3.93391e-05	168750	6.19888e-05	168750	3.33786e-05	168750	2.38419e-05	168750	9.41753e-05	168750	7.27177e-05	168750	3.8147e-05	168750	4.52995e-05	168750	0.000101328	168750	3.21865e-05	168750	2.98023e-05
		169375	3.57628e-05	169375	7.62939e-05	169375	3.21865e-05	169375	9.29832e-05	169375	3.93391e-05	169375	0.000126362	169375	7.7486e-05	169375	7.15256e-05	169375	6.67572e-05	169375	0.000109673	169375	4.64916e-05	169375	5.60284e-05	169375	6.31809e-05	169375	6.91414e-05	169375	4.52995e-05	169375	3.21865e-05	169375	8.70228e-05	169375	3.33786e-05	169375	5.00679e-05	169375	4.88758e-05	169375	5.48363e-05	169375	3.8147e-05	169375	1.19209e-06	169375	1.66893e-05
		170000	3.69549e-05	170000	3.8147e-05	170000	6.31809e-05	170000	3.45707e-05	170000	1.66893e-05	170000	9.41753e-05	170000	4.52995e-05	170000	5.24521e-05	170000	3.8147e-05	170000	2.86102e-05	170000	4.64916e-05	170000	5.00679e-05	170000	7.15256e-06	170000	5.96046e-06	170000	6.19888e-05	170000	4.29153e-05	170000	1.19209e-05	170000	3.57628e-05	170000	4.29153e-05	170000	2.6226e-05	170000	5.24521e-05	170000	6.55651e-05	170000	5.24521e-05	170000	4.17233e-05
		170625	5.60284e-05	170625	1.43051e-05	170625	5.60284e-05	170625	6.07967e-05	170625	7.27177e-05	170625	5.48363e-05	170625	5.84126e-05	170625	2.74181e-05	170625	3.69549e-05	170625	4.05312e-05	170625	6.31809e-05	170625	7.7486e-05	170625	3.8147e-05	170625	6.79493e-05	170625	2.74181e-05	170625	5.84126e-05	170625	4.05312e-05	170625	1.66893e-05	170625	6.31809e-05	170625	2.5034e-05	170625	2.86102e-05	170625	5.48363e-05	170625	9.65595e-05	170625	1.07288e-05
		171250	2.5034e-05	171250	2.6226e-05	171250	8.82149e-05	171250	4.05312e-05	171250	1.54972e-05	171250	3.45707e-05	171250	8.10623e-05	171250	2.5034e-05	171250	3.69549e-05	171250	9.17912e-05	171250	6.67572e-05	171250	0.000122786	171250	1.90735e-05	171250	5.96046e-06	171250	2.74181e-05	171250	4.29153e-05	171250	6.79493e-05	171250	7.51019e-05	171250	2.86102e-05	171250	0.000115633	171250	6.4373e-05	171250	2.26498e-05	171250	2.14577e-05	171250	7.51019e-05
		171875	5.84126e-05	171875	5.96046e-05	171875	5.126e-05	171875	1.54972e-05	171875	3.09944e-05	171875	4.88758e-05	171875	5.00679e-05	171875	2.38419e-05	171875	9.29832e-05	171875	4.29153e-05	171875	5.36442e-05	171875	3.57628e-05	171875	5.84126e-05	171875	0	171875	5.60284e-05	171875	3.69549e-05	171875	4.29153e-05	171875	0.000154972	171875	7.86781e-05	171875	6.31809e-05	171875	6.07967e-05	171875	3.21865e-05	171875	6.31809e-05	171875	2.98023e-05
		172500	8.82149e-05	172500	3.33786e-05	172500	5.00679e-05	172500	3.45707e-05	172500	1.78814e-05	172500	5.36442e-05	172500	6.4373e-05	172500	3.8147e-05	172500	5.96046e-05	172500	3.8147e-05	172500	8.10623e-05	172500	4.76837e-06	172500	4.41074e-05	172500	3.21865e-05	172500	5.00679e-05	172500	2.38419e-05	172500	1.66893e-05	172500	2.86102e-05	172500	4.05312e-05	172500	1.43051e-05	172500	3.69549e-05	172500	5.24521e-05	172500	6.31809e-05	172500	4.05312e-05
		173125	5.60284e-05	173125	5.72205e-05	173125	4.05312e-05	173125	7.98702e-05	173125	6.55651e-05	173125	5.84126e-05	173125	2.86102e-05	173125	2.86102e-05	173125	3.93391e-05	173125	5.24521e-05	173125	7.15256e-05	173125	1.3113e-05	173125	7.86781e-05	173125	0.000114441	173125	5.84126e-05	173125	8.70228e-05	173125	6.19888e-05	173125	7.27177e-05	173125	5.84126e-05	173125	8.82149e-05	173125	4.52995e-05	173125	5.24521e-05	173125	6.07967e-05	173125	4.64916e-05
		173750	3.45707e-05	173750	8.22544e-05	173750	7.51019e-05	173750	7.51019e-05	173750	0.000123978	173750	0.000109673	173750	4.64916e-05	173750	8.46386e-05	173750	4.29153e-05	173750	2.02656e-05	173750	2.5034e-05	173750	5.126e-05	173750	4.29153e-05	173750	5.36442e-05	173750	5.48363e-05	173750	3.57628e-05	173750	2.26498e-05	173750	7.62939e-05	173750	6.79493e-05	173750	6.07967e-05	173750	7.98702e-05	173750	3.57628e-05	173750	6.19888e-05	173750	3.21865e-05
		174375	5.84126e-05	174375	4.05312e-05	174375	1.3113e-05	174375	8.34465e-06	174375	0.000118017	174375	3.57628e-05	174375	5.126e-05	174375	9.53674e-06	174375	2.74181e-05	174375	3.21865e-05	174375	2.6226e-05	174375	4.29153e-05	174375	6.31809e-05	174375	2.5034e-05	174375	2.6226e-05	174375	1.66893e-05	174375	7.27177e-05	174375	5.00679e-05	174375	1.07288e-05	174375	3.57628e-06	174375	4.17233e-05	174375	4.76837e-06	174375	4.17233e-05	174375	7.15256e-05
		175000	5.24521e-05	175000	3.45707e-05	175000	4.17233e-05	175000	4.52995e-05	175000	3.45707e-05	175000	7.27177e-05	175000	4.17233e-05	175000	7.98702e-05	175000	9.17912e-05	175000	5.00679e-05	175000	8.34465e-06	175000	8.58307e-05	175000	4.76837e-05	175000	2.26498e-05	175000	2.02656e-05	175000	0.000112057	175000	6.07967e-05	175000	6.07967e-05	175000	9.29832e-05	175000	7.86781e-05	175000	5.36442e-05	175000	9.53674e-06	175000	4.64916e-05	175000	4.05312e-05
		175625	5.60284e-05	175625	1.54972e-05	175625	6.55651e-05	175625	5.48363e-05	175625	4.88758e-05	175625	3.21865e-05	175625	4.88758e-05	175625	7.62939e-05	175625	9.53674e-06	175625	2.74181e-05	175625	4.52995e-05	175625	7.86781e-05	175625	4.76837e-05	175625	5.96046e-06	175625	5.60284e-05	175625	1.43051e-05	175625	2.74181e-05	175625	2.02656e-05	175625	4.88758e-05	175625	6.91414e-05	175625	4.41074e-05	175625	2.38419e-05	175625	7.03335e-05	175625	5.126e-05
		176250	1.66893e-05	176250	5.96046e-05	176250	6.31809e-05	176250	5.96046e-05	176250	3.09944e-05	176250	6.67572e-05	176250	3.45707e-05	176250	8.34465e-06	176250	9.41753e-05	176250	9.29832e-05	176250	8.70228e-05	176250	4.76837e-05	176250	1.78814e-05	176250	1.66893e-05	176250	1.78814e-05	176250	3.93391e-05	176250	7.03335e-05	176250	1.78814e-05	176250	2.38419e-05	176250	4.64916e-05	176250	3.21865e-05	176250	4.17233e-05	176250	4.41074e-05	176250	1.78814e-05
		176875	5.24521e-05	176875	2.74181e-05	176875	5.36442e-05	176875	4.52995e-05	176875	3.45707e-05	176875	3.33786e-05	176875	6.55651e-05	176875	1.54972e-05	176875	2.74181e-05	176875	0.000100136	176875	3.93391e-05	176875	3.93391e-05	176875	4.52995e-05	176875	6.67572e-05	176875	5.84126e-05	176875	6.55651e-05	176875	3.33786e-05	176875	5.96046e-06	176875	5.96046e-05	176875	7.27177e-05	176875	1.90735e-05	176875	5.84126e-05	176875	4.52995e-05	176875	6.4373e-05
		177500	6.67572e-05	177500	2.86102e-05	177500	6.4373e-05	177500	3.33786e-05	177500	1.66893e-05	177500	8.34465e-06	177500	7.03335e-05	177500	1.78814e-05	177500	4.17233e-05	177500	7.62939e-05	177500	4.29153e-05	177500	8.46386e-05	177500	4.52995e-05	177500	9.17912e-05	177500	7.27177e-05	177500	5.96046e-05	177500	2.14577e-05	177500	0.000114441	177500	2.74181e-05	177500	2.6226e-05	177500	3.57628e-05	177500	3.21865e-05	177500	5.24521e-05	177500	9.41753e-05
		178125	7.98702e-05	178125	4.52995e-05	178125	1.78814e-05	178125	4.29153e-05	178125	3.69549e-05	178125	9.77516e-05	178125	4.52995e-05	178125	6.19888e-05	178125	1.66893e-05	178125	1.43051e-05	178125	0.000121593	178125	5.72205e-05	178125	5.48363e-05	178125	2.26498e-05	178125	4.17233e-05	178125	2.26498e-05	178125	3.09944e-05	178125	5.96046e-05	178125	5.36442e-05	178125	5.60284e-05	178125	3.93391e-05	178125	7.98702e-05	178125	6.31809e-05	178125	6.79493e-05
		178750	0.000101328	178750	4.17233e-05	178750	3.33786e-05	178750	4.76837e-05	178750	5.126e-05	178750	3.45707e-05	178750	2.26498e-05	178750	4.29153e-05	178750	3.69549e-05	178750	3.93391e-05	178750	9.53674e-06	178750	1.90735e-05	178750	4.41074e-05	178750	4.88758e-05	178750	3.57628e-05	178750	1.19209e-05	178750	8.9407e-05	178750	9.65595e-05	178750	4.29153e-05	178750	3.69549e-05	178750	6.31809e-05	178750	2.26498e-05	178750	9.05991e-05	178750	3.8147e-05
		179375	7.15256e-06	179375	4.29153e-05	179375	5.72205e-05	179375	2.74181e-05	179375	4.64916e-05	179375	5.126e-05	179375	3.8147e-05	179375	2.5034e-05	179375	2.26498e-05	179375	0	179375	7.62939e-05	179375	6.31809e-05	179375	5.60284e-05	179375	7.7486e-05	179375	1.54972e-05	179375	5.24521e-05	179375	1.19209e-05	179375	5.00679e-05	179375	7.39098e-05	179375	0.000134706	179375	4.88758e-05	179375	5.60284e-05	179375	5.126e-05	179375	0.000109673
		180000	5.96046e-05	180000	4.05312e-05	180000	3.21865e-05	180000	1.54972e-05	180000	5.60284e-05	180000	3.33786e-05	180000	5.36442e-05	180000	5.96046e-05	180000	5.24521e-05	180000	6.19888e-05	180000	5.48363e-05	180000	5.60284e-05	180000	2.38419e-05	180000	3.57628e-05	180000	3.21865e-05	180000	9.53674e-06	180000	4.29153e-05	180000	1.78814e-05	180000	4.05312e-05	180000	6.19888e-05	180000	2.02656e-05	180000	8.70228e-05	180000	6.67572e-05	180000	5.24521e-05
		180625	4.88758e-05	180625	6.67572e-05	180625	1.3113e-05	180625	7.27177e-05	180625	6.19888e-05	180625	4.52995e-05	180625	2.5034e-05	180625	7.98702e-05	180625	5.96046e-05	180625	3.09944e-05	180625	2.5034e-05	180625	2.86102e-05	180625	3.93391e-05	180625	1.90735e-05	180625	2.02656e-05	180625	4.05312e-05	180625	1.54972e-05	180625	2.38419e-05	180625	8.34465e-05	180625	2.14577e-05	180625	3.69549e-05	180625	8.46386e-05	180625	1.19209e-05	180625	7.98702e-05
		181250	2.98023e-05	181250	3.21865e-05	181250	2.14577e-05	181250	4.76837e-05	181250	6.4373e-05	181250	9.05991e-05	181250	1.78814e-05	181250	5.48363e-05	181250	1.66893e-05	181250	3.93391e-05	181250	3.33786e-05	181250	8.46386e-05	181250	2.86102e-05	181250	9.41753e-05	181250	1.90735e-05	181250	7.15256e-05	181250	6.31809e-05	181250	8.34465e-06	181250	6.55651e-05	181250	4.52995e-05	181250	1.3113e-05	181250	2.86102e-05	181250	7.27177e-05	181250	4.17233e-05
		181875	8.34465e-06	181875	2.86102e-05	181875	4.17233e-05	181875	6.4373e-05	181875	3.57628e-05	181875	5.24521e-05	181875	1.54972e-05	181875	5.126e-05	181875	1.90735e-05	181875	3.93391e-05	181875	5.00679e-05	181875	4.29153e-05	181875	3.57628e-05	181875	3.93391e-05	181875	7.03335e-05	181875	1.54972e-05	181875	4.64916e-05	181875	3.8147e-05	181875	3.93391e-05	181875	4.17233e-05	181875	7.15256e-06	181875	2.26498e-05	181875	9.17912e-05	181875	3.57628e-05
		182500	4.76837e-05	182500	8.70228e-05	182500	5.96046e-06	182500	1.54972e-05	182500	3.33786e-05	182500	3.57628e-05	182500	6.31809e-05	182500	6.4373e-05	182500	5.48363e-05	182500	4.76837e-06	182500	5.96046e-05	182500	8.22544e-05	182500	7.03335e-05	182500	3.09944e-05	182500	3.09944e-05	182500	5.126e-05	182500	4.64916e-05	182500	7.27177e-05	182500	2.6226e-05	182500	2.6226e-05	182500	2.74181e-05	182500	5.36442e-05	182500	3.93391e-05	182500	1.43051e-05
		183125	6.91414e-05	183125	9.29832e-05	183125	2.26498e-05	183125	8.46386e-05	183125	0.000149012	183125	1.43051e-05	183125	5.60284e-05	183125	2.98023e-05	183125	3.57628e-05	183125	3.93391e-05	183125	5.48363e-05	183125	6.4373e-05	183125	5.36442e-05	183125	3.45707e-05	183125	3.93391e-05	183125	3.8147e-05	183125	7.51019e-05	183125	4.41074e-05	183125	6.4373e-05	183125	5.126e-05	183125	7.39098e-05	183125	2.5034e-05	183125	4.64916e-05	183125	6.67572e-05
		183750	5.126e-05	183750	3.93391e-05	183750	6.55651e-05	183750	5.96046e-05	183750	6.07967e-05	183750	3.45707e-05	183750	2.26498e-05	183750	3.33786e-05	183750	4.88758e-05	183750	1.78814e-05	183750	2.6226e-05	183750	7.15256e-05	183750	1.19209e-06	183750	2.02656e-05	183750	1.07288e-05	183750	9.89437e-05	183750	6.07967e-05	183750	5.72205e-05	183750	3.21865e-05	183750	9.17912e-05	183750	9.53674e-05	183750	5.126e-05	183750	4.41074e-05	183750	0.000112057
		184375	6.31809e-05	184375	7.62939e-05	184375	4.52995e-05	184375	3.8147e-05	184375	5.24521e-05	184375	3.57628e-05	184375	3.69549e-05	184375	4.52995e-05	184375	6.91414e-05	184375	4.76837e-06	184375	5.126e-05	184375	6.07967e-05	184375	1.90735e-05	184375	1.54972e-05	184375	3.09944e-05	184375	7.39098e-05	184375	8.34465e-06	184375	2.26498e-05	184375	4.17233e-05	184375	3.93391e-05	184375	7.98702e-05	184375	5.00679e-05	184375	8.9407e-05	184375	6.67572e-05
		185000	2.38419e-05	185000	4.17233e-05	185000	2.5034e-05	185000	0.000116825	185000	0.000119209	185000	8.34465e-05	185000	4.52995e-05	185000	4.05312e-05	185000	0.000140667	185000	8.22544e-05	185000	5.84126e-05	185000	3.93391e-05	185000	5.48363e-05	185000	7.39098e-05	185000	5.00679e-05	185000	6.79493e-05	185000	2.26498e-05	185000	6.31809e-05	185000	0.00010848	185000	5.84126e-05	185000	7.86781e-05	185000	6.4373e-05	185000	2.26498e-05	185000	5.84126e-05
		185625	8.70228e-05	185625	5.72205e-05	185625	2.86102e-05	185625	9.53674e-05	185625	1.54972e-05	185625	5.96046e-05	185625	8.34465e-06	185625	8.34465e-06	185625	1.19209e-05	185625	5.96046e-05	185625	7.51019e-05	185625	6.07967e-05	185625	4.29153e-05	185625	4.17233e-05	185625	3.93391e-05	185625	2.5034e-05	185625	5.60284e-05	185625	4.05312e-05	185625	2.98023e-05	185625	2.5034e-05	185625	4.17233e-05	185625	7.15256e-05	185625	6.07967e-05	185625	1.66893e-05
		186250	2.98023e-05	186250	5.96046e-05	186250	6.55651e-05	186250	7.98702e-05	186250	3.8147e-05	186250	3.21865e-05	186250	0.000107288	186250	2.74181e-05	186250	4.29153e-05	186250	3.45707e-05	186250	4.88758e-05	186250	2.86102e-05	186250	7.39098e-05	186250	4.88758e-05	186250	4.05312e-05	186250	3.69549e-05	186250	3.93391e-05	186250	2.74181e-05	186250	6.55651e-05	186250	6.07967e-05	186250	5.36442e-05	186250	7.86781e-05	186250	1.07288e-05	186250	7.15256e-05
		186875	8.34465e-06	186875	3.45707e-05	186875	5.48363e-05	186875	4.17233e-05	186875	8.34465e-06	186875	6.19888e-05	186875	4.64916e-05	186875	4.05312e-05	186875	8.70228e-05	186875	5.48363e-05	186875	0.000104904	186875	3.69549e-05	186875	7.62939e-05	186875	5.84126e-05	186875	5.00679e-05	186875	3.93391e-05	186875	2.26498e-05	186875	2.14577e-05	186875	4.64916e-05	186875	4.88758e-05	186875	0.000104904	186875	6.19888e-05	186875	7.98702e-05	186875	5.84126e-05
		187500	5.126e-05	187500	9.65595e-05	187500	3.45707e-05	187500	5.72205e-05	187500	3.21865e-05	187500	2.6226e-05	187500	2.5034e-05	187500	3.8147e-05	187500	0.000113249	187500	3.21865e-05	187500	9.05991e-05	187500	3.57628e-05	187500	7.7486e-05	187500	9.17912e-05	187500	2.86102e-05	187500	7.15256e-05	187500	0.000118017	187500	9.29832e-05	187500	5.24521e-05	187500	6.4373e-05	187500	9.65595e-05	187500	7.86781e-05	187500	4.17233e-05	187500	0.000113249
		188125	6.79493e-05	188125	3.21865e-05	188125	3.33786e-05	188125	5.96046e-06	188125	3.57628e-05	188125	6.91414e-05	188125	5.96046e-05	188125	6.79493e-05	188125	4.64916e-05	188125	4.64916e-05	188125	4.05312e-05	188125	5.48363e-05	188125	1.19209e-05	188125	3.8147e-05	188125	2.6226e-05	188125	5.48363e-05	188125	9.53674e-05	188125	8.34465e-06	188125	3.57628e-06	188125	3.33786e-05	188125	9.89437e-05	188125	3.57628e-05	188125	2.98023e-05	188125	3.21865e-05
		188750	6.19888e-05	188750	4.52995e-05	188750	2.5034e-05	188750	6.91414e-05	188750	3.45707e-05	188750	0.000110865	188750	2.38419e-05	188750	7.62939e-05	188750	6.55651e-05	188750	3.09944e-05	188750	7.62939e-05	188750	2.74181e-05	188750	4.29153e-05	188750	2.38419e-05	188750	3.57628e-05	188750	2.38419e-06	188750	7.98702e-05	188750	1.78814e-05	188750	5.00679e-05	188750	5.126e-05	188750	4.76837e-05	188750	5.126e-05	188750	4.05312e-05	188750	3.21865e-05
		189375	2.02656e-05	189375	5.96046e-05	189375	2.26498e-05	189375	8.34465e-06	189375	3.69549e-05	189375	1.3113e-05	189375	4.29153e-05	189375	1.54972e-05	189375	7.15256e-06	189375	4.29153e-05	189375	4.76837e-05	189375	5.36442e-05	189375	6.07967e-05	189375	0.000113249	189375	6.07967e-05	189375	6.91414e-05	189375	7.98702e-05	189375	2.38419e-05	189375	7.86781e-05	189375	2.98023e-05	189375	6.4373e-05	189375	6.79493e-05	189375	8.22544e-05	189375	9.17912e-05
		190000	9.05991e-05	190000	5.48363e-05	190000	3.93391e-05	190000	6.91414e-05	190000	0.000129938	190000	9.77516e-05	190000	7.27177e-05	190000	4.76837e-05	190000	7.15256e-05	190000	8.34465e-06	190000	3.69549e-05	190000	4.76837e-05	190000	8.82149e-05	190000	5.84126e-05	190000	3.8147e-05	190000	5.24521e-05	190000	8.58307e-05	190000	6.91414e-05	190000	1.66893e-05	190000	6.91414e-05	190000	3.57628e-06	190000	2.6226e-05	190000	6.67572e-05	190000	6.07967e-05
		190625	3.33786e-05	190625	4.17233e-05	190625	1.66893e-05	190625	7.7486e-05	190625	7.15256e-05	190625	3.09944e-05	190625	4.05312e-05	190625	4.17233e-05	190625	6.55651e-05	190625	2.02656e-05	190625	4.88758e-05	190625	5.00679e-05	190625	7.86781e-05	190625	3.45707e-05	190625	3.69549e-05	190625	5.48363e-05	190625	2.38419e-06	190625	8.34465e-06	190625	6.91414e-05	190625	5.84126e-05	190625	7.62939e-05	190625	3.09944e-05	190625	8.10623e-05	190625	8.22544e-05
		191250	4.64916e-05	191250	3.57628e-05	191250	8.82149e-05	191250	7.86781e-05	191250	1.54972e-05	191250	8.46386e-05	191250	5.84126e-05	191250	3.57628e-05	191250	4.64916e-05	191250	7.86781e-05	191250	6.19888e-05	191250	6.19888e-05	191250	7.39098e-05	191250	4.05312e-05	191250	8.9407e-05	191250	4.64916e-05	191250	5.96046e-05	191250	0.000119209	191250	0.000103712	191250	2.38419e-05	191250	0.000127554	191250	4.76837e-05	191250	3.69549e-05	191250	4.05312e-05
		191875	5.00679e-05	191875	3.69549e-05	191875	4.64916e-05	191875	5.60284e-05	191875	5.72205e-05	191875	5.00679e-05	191875	3.57628e-05	191875	5.96046e-05	191875	8.34465e-06	191875	7.03335e-05	191875	6.19888e-05	191875	5.24521e-05	191875	2.86102e-05	191875	5.60284e-05	191875	1.66893e-05	191875	8.22544e-05	191875	1.66893e-05	191875	3.45707e-05	191875	5.84126e-05	191875	3.93391e-05	191875	6.79493e-05	191875	6.79493e-05	191875	1.07288e-05	191875	4.76837e-05
		192500	0.000100136	192500	5.72205e-05	192500	7.03335e-05	192500	6.31809e-05	192500	3.09944e-05	192500	3.09944e-05	192500	7.62939e-05	192500	2.38419e-05	192500	4.05312e-05	192500	7.98702e-05	192500	5.72205e-05	192500	2.98023e-05	192500	2.74181e-05	192500	1.90735e-05	192500	4.41074e-05	192500	2.6226e-05	192500	3.09944e-05	192500	7.86781e-05	192500	0.000100136	192500	0.000106096	192500	7.7486e-05	192500	7.03335e-05	192500	7.7486e-05	192500	1.07288e-05
		193125	3.33786e-05	193125	0.000128746	193125	7.27177e-05	193125	0.00010252	193125	3.57628e-06	193125	1.54972e-05	193125	5.126e-05	193125	5.126e-05	193125	3.93391e-05	193125	2.74181e-05	193125	6.55651e-05	193125	2.02656e-05	193125	8.9407e-05	193125	4.41074e-05	193125	3.69549e-05	193125	6.67572e-05	193125	2.14577e-05	193125	2.98023e-05	193125	7.62939e-05	193125	5.126e-05	193125	6.31809e-05	193125	5.60284e-05	193125	1.78814e-05	193125	2.02656e-05
		193750	6.31809e-05	193750	6.4373e-05	193750	7.86781e-05	193750	4.05312e-05	193750	5.48363e-05	193750	4.76837e-05	193750	3.93391e-05	193750	6.31809e-05	193750	4.17233e-05	193750	5.84126e-05	193750	4.76837e-05	193750	2.6226e-05	193750	3.8147e-05	193750	6.55651e-05	193750	3.33786e-05	193750	7.51019e-05	193750	7.39098e-05	193750	3.57628e-05	193750	7.62939e-05	193750	2.14577e-05	193750	1.66893e-05	193750	5.24521e-05	193750	7.62939e-05	193750	7.15256e-05
		194375	3.21865e-05	194375	0.00010252	194375	9.53674e-06	194375	9.53674e-06	194375	6.19888e-05	194375	2.38419e-05	194375	6.4373e-05	194375	2.5034e-05	194375	3.57628e-05	194375	5.48363e-05	194375	5.24521e-05	194375	3.09944e-05	194375	2.38419e-05	194375	1.19209e-05	194375	4.52995e-05	194375	1.66893e-05	194375	2.6226e-05	194375	2.74181e-05	194375	0.000119209	194375	6.31809e-05	194375	7.27177e-05	194375	3.33786e-05	194375	4.64916e-05	194375	8.22544e-05
		195000	6.31809e-05	195000	5.24521e-05	195000	5.00679e-05	195000	5.126e-05	195000	2.5034e-05	195000	2.5034e-05	195000	2.5034e-05	195000	3.45707e-05	195000	5.36442e-05	195000	1.78814e-05	195000	3.09944e-05	195000	2.14577e-05	195000	4.76837e-05	195000	2.74181e-05	195000	7.03335e-05	195000	8.70228e-05	195000	3.45707e-05	195000	7.51019e-05	195000	1.19209e-05	195000	7.98702e-05	195000	5.96046e-06	195000	3.09944e-05	195000	3.09944e-05	195000	5.00679e-05
		195625	4.52995e-05	195625	3.33786e-05	195625	3.45707e-05	195625	2.14577e-05	195625	2.6226e-05	195625	4.76837e-05	195625	1.3113e-05	195625	3.8147e-05	195625	6.31809e-05	195625	2.98023e-05	195625	2.02656e-05	195625	3.93391e-05	195625	5.84126e-05	195625	8.22544e-05	195625	5.126e-05	195625	1.43051e-05	195625	2.74181e-05	195625	7.98702e-05	195625	6.55651e-05	195625	4.05312e-05	195625	2.14577e-05	195625	1.90735e-05	195625	6.55651e-05	195625	4.64916e-05
		196250	4.52995e-05	196250	5.00679e-05	196250	7.27177e-05	196250	3.8147e-05	196250	3.8147e-05	196250	8.46386e-05	196250	7.62939e-05	196250	0.000116825	196250	5.24521e-05	196250	8.70228e-05	196250	3.57628e-05	196250	6.31809e-05	196250	5.48363e-05	196250	4.17233e-05	196250	3.33786e-05	196250	2.6226e-05	196250	0.000112057	196250	6.07967e-05	196250	5.72205e-05	196250	0.000127554	196250	8.34465e-06	196250	4.29153e-05	196250	9.65595e-05	196250	4.76837e-06
		196875	3.57628e-05	196875	4.29153e-05	196875	2.6226e-05	196875	6.91414e-05	196875	2.02656e-05	196875	1.66893e-05	196875	7.98702e-05	196875	5.24521e-05	196875	1.66893e-05	196875	1.90735e-05	196875	7.98702e-05	196875	4.64916e-05	196875	5.126e-05	196875	9.17912e-05	196875	5.36442e-05	196875	5.126e-05	196875	2.38419e-05	196875	2.74181e-05	196875	1.3113e-05	196875	3.69549e-05	196875	0.000101328	196875	5.72205e-05	196875	8.46386e-05	196875	1.90735e-05
		197500	3.93391e-05	197500	2.02656e-05	197500	2.02656e-05	197500	7.7486e-05	197500	2.38419e-05	197500	2.86102e-05	197500	5.84126e-05	197500	2.14577e-05	197500	8.58307e-05	197500	2.26498e-05	197500	5.60284e-05	197500	2.02656e-05	197500	1.19209e-05	197500	7.27177e-05	197500	6.31809e-05	197500	8.46386e-05	197500	8.34465e-05	197500	4.17233e-05	197500	2.14577e-05	197500	8.34465e-05	197500	5.24521e-05	197500	7.15256e-05	197500	4.64916e-05	197500	0.000104904
		198125	5.72205e-05	198125	4.41074e-05	198125	6.91414e-05	198125	3.8147e-05	198125	1.90735e-05	198125	9.41753e-05	198125	3.93391e-05	198125	2.26498e-05	198125	2.02656e-05	198125	1.90735e-05	198125	4.41074e-05	198125	8.22544e-05	198125	7.15256e-05	198125	5.96046e-05	198125	4.88758e-05	198125	4.88758e-05	198125	4.88758e-05	198125	2.14577e-05	198125	3.57628e-05	198125	3.09944e-05	198125	4.05312e-05	198125	2.74181e-05	198125	9.65595e-05	198125	7.15256e-05
		198750	3.57628e-05	198750	9.53674e-05	198750	3.33786e-05	198750	3.33786e-05	198750	7.27177e-05	198750	3.45707e-05	198750	7.39098e-05	198750	9.53674e-06	198750	2.74181e-05	198750	2.6226e-05	198750	4.64916e-05	198750	7.7486e-05	198750	3.93391e-05	198750	5.96046e-05	198750	6.19888e-05	198750	1.90735e-05	198750	5.96046e-05	198750	5.84126e-05	198750	2.38419e-05	198750	1.19209e-05	198750	6.67572e-05	198750	4.64916e-05	198750	4.05312e-05	198750	3.93391e-05
		199375	7.03335e-05	199375	6.67572e-05	199375	3.69549e-05	199375	9.53674e-06	199375	1.78814e-05	199375	8.34465e-05	199375	5.00679e-05	199375	4.05312e-05	199375	8.82149e-05	199375	8.34465e-05	199375	0.000116825	199375	8.10623e-05	199375	5.48363e-05	199375	1.43051e-05	199375	5.00679e-05	199375	0.000101328	199375	5.36442e-05	199375	4.05312e-05	199375	1.54972e-05	199375	4.52995e-05	199375	5.72205e-05	199375	1.78814e-05	199375	6.4373e-05	199375	8.34465e-05
		200000	4.41074e-05	200000	3.45707e-05	200000	5.96046e-05	200000	4.76837e-05	200000	4.05312e-05	200000	3.09944e-05	200000	5.72205e-05	200000	3.69549e-05	200000	5.60284e-05	200000	0.000141859	200000	3.93391e-05	200000	1.78814e-05	200000	2.6226e-05	200000	5.84126e-05	200000	2.02656e-05	200000	1.66893e-05	200000	6.55651e-05	200000	7.03335e-05	200000	6.91414e-05	200000	3.33786e-05	200000	9.89437e-05	200000	3.57628e-05	200000	5.72205e-05	200000	5.96046e-05
		200625	0.000110865	200625	0.000106096	200625	7.7486e-05	200625	5.48363e-05	200625	5.60284e-05	200625	2.02656e-05	200625	3.8147e-05	200625	6.79493e-05	200625	2.5034e-05	200625	0.000114441	200625	9.53674e-05	200625	0.00010848	200625	0.000104904	200625	0.000104904	200625	2.74181e-05	200625	1.19209e-06	200625	2.38419e-05	200625	0.000101328	200625	6.79493e-05	200625	9.77516e-05	200625	0.000114441	200625	0.000143051	200625	6.91414e-05	200625	0.000146627
		201250	7.62939e-05	201250	6.07967e-05	201250	8.34465e-05	201250	6.67572e-05	201250	8.22544e-05	201250	8.34465e-06	201250	4.52995e-05	201250	5.60284e-05	201250	4.76837e-05	201250	4.17233e-05	201250	7.15256e-06	201250	6.4373e-05	201250	0.000101328	201250	3.8147e-05	201250	6.55651e-05	201250	0.000109673	201250	2.74181e-05	201250	0.000101328	201250	0.000100136	201250	6.4373e-05	201250	9.77516e-05	201250	6.19888e-05	201250	5.72205e-05	201250	6.07967e-05
		201875	4.41074e-05	201875	5.96046e-05	201875	4.41074e-05	201875	6.31809e-05	201875	2.5034e-05	201875	1.19209e-06	201875	3.33786e-05	201875	3.45707e-05	201875	2.6226e-05	201875	5.48363e-05	201875	9.17912e-05	201875	9.77516e-05	201875	3.21865e-05	201875	1.43051e-05	201875	4.76837e-05	201875	3.69549e-05	201875	9.53674e-06	201875	3.09944e-05	201875	6.67572e-05	201875	6.19888e-05	201875	0.000103712	201875	0.000101328	201875	4.64916e-05	201875	0.000109673
		202500	4.17233e-05	202500	5.24521e-05	202500	2.86102e-05	202500	6.19888e-05	202500	4.17233e-05	202500	5.00679e-05	202500	1.54972e-05	202500	9.89437e-05	202500	0.000103712	202500	6.4373e-05	202500	1.43051e-05	202500	9.89437e-05	202500	8.70228e-05	202500	9.53674e-06	202500	2.26498e-05	202500	9.77516e-05	202500	0.000127554	202500	6.19888e-05	202500	2.74181e-05	202500	6.91414e-05	202500	4.41074e-05	202500	7.7486e-05	202500	7.62939e-05	202500	0.000128746
		203125	7.86781e-05	203125	3.69549e-05	203125	9.29832e-05	203125	5.126e-05	203125	5.36442e-05	203125	1.43051e-05	203125	2.86102e-05	203125	2.86102e-05	203125	1.3113e-05	203125	6.55651e-05	203125	1.43051e-05	203125	8.34465e-06	203125	6.07967e-05	203125	0.000144243	203125	3.21865e-05	203125	9.41753e-05	203125	3.21865e-05	203125	0.00010252	203125	4.88758e-05	203125	5.84126e-05	203125	1.19209e-06	203125	1.90735e-05	203125	1.90735e-05	203125	0.000129938
		203750	6.19888e-05	203750	5.36442e-05	203750	8.58307e-05	203750	7.03335e-05	203750	2.26498e-05	203750	5.24521e-05	203750	9.29832e-05	203750	6.19888e-05	203750	1.54972e-05	203750	3.8147e-05	203750	2.74181e-05	203750	0.000101328	203750	9.77516e-05	203750	6.07967e-05	203750	7.7486e-05	203750	3.09944e-05	203750	7.62939e-05	203750	9.77516e-05	203750	4.88758e-05	203750	3.93391e-05	203750	1.66893e-05	203750	3.45707e-05	203750	5.48363e-05	203750	5.00679e-05
		204375	4.17233e-05	204375	6.31809e-05	204375	3.69549e-05	204375	3.93391e-05	204375	7.03335e-05	204375	9.41753e-05	204375	9.53674e-06	204375	3.8147e-05	204375	3.09944e-05	204375	2.14577e-05	204375	7.7486e-05	204375	4.88758e-05	204375	3.8147e-05	204375	1.90735e-05	204375	6.31809e-05	204375	7.51019e-05	204375	9.29832e-05	204375	5.96046e-06	204375	4.64916e-05	204375	5.24521e-05	204375	0.000133514	204375	0.000154972	204375	0.000100136	204375	0.000104904
		205000	8.10623e-05	205000	9.53674e-06	205000	1.3113e-05	205000	2.98023e-05	205000	8.46386e-05	205000	5.48363e-05	205000	5.36442e-05	205000	7.03335e-05	205000	6.79493e-05	205000	0.000113249	205000	8.34465e-05	205000	7.98702e-05	205000	7.98702e-05	205000	7.98702e-05	205000	4.41074e-05	205000	7.98702e-05	205000	5.36442e-05	205000	0.00010848	205000	2.14577e-05	205000	1.19209e-05	205000	6.07967e-05	205000	5.72205e-05	205000	0.000119209	205000	0.000100136
		205625	8.34465e-06	205625	2.38419e-06	205625	7.51019e-05	205625	6.07967e-05	205625	7.39098e-05	205625	7.15256e-05	205625	9.65595e-05	205625	3.93391e-05	205625	5.48363e-05	205625	3.8147e-05	205625	8.34465e-06	205625	8.46386e-05	205625	7.7486e-05	205625	4.76837e-06	205625	7.86781e-05	205625	7.15256e-05	205625	5.126e-05	205625	7.98702e-05	205625	7.27177e-05	205625	4.76837e-05	205625	2.74181e-05	205625	8.34465e-05	205625	0.000133514	205625	0.000100136
		206250	5.126e-05	206250	2.5034e-05	206250	5.96046e-06	206250	3.45707e-05	206250	2.86102e-05	206250	3.8147e-05	206250	8.70228e-05	206250	5.72205e-05	206250	4.76837e-05	206250	7.62939e-05	206250	9.53674e-05	206250	4.29153e-05	206250	5.72205e-05	206250	7.27177e-05	206250	5.36442e-05	206250	4.88758e-05	206250	4.76837e-05	206250	4.76837e-06	206250	5.48363e-05	206250	6.07967e-05	206250	0.000128746	206250	0.000193119	206250	5.24521e-05	206250	7.39098e-05
		206875	2.98023e-05	206875	6.31809e-05	206875	7.15256e-06	206875	2.86102e-05	206875	1.54972e-05	206875	7.62939e-05	206875	3.57628e-05	206875	5.36442e-05	206875	2.38419e-05	206875	4.52995e-05	206875	5.00679e-05	206875	5.00679e-05	206875	0.000101328	206875	5.84126e-05	206875	4.52995e-05	206875	9.77516e-05	206875	6.19888e-05	206875	2.02656e-05	206875	4.29153e-05	206875	2.6226e-05	206875	7.39098e-05	206875	7.51019e-05	206875	0.000154972	206875	7.51019e-05
		207500	2.5034e-05	207500	1.19209e-06	207500	3.69549e-05	207500	2.6226e-05	207500	4.52995e-05	207500	6.4373e-05	207500	3.33786e-05	207500	6.79493e-05	207500	2.38419e-05	207500	5.72205e-05	207500	7.98702e-05	207500	6.67572e-05	207500	9.53674e-05	207500	0.000103712	207500	5.60284e-05	207500	2.74181e-05	207500	4.52995e-05	207500	8.82149e-05	207500	5.126e-05	207500	7.15256e-05	207500	7.86781e-05	207500	8.9407e-05	207500	5.60284e-05	207500	9.65595e-05
		208125	2.86102e-05	208125	3.33786e-05	208125	4.88758e-05	208125	9.17912e-05	208125	4.29153e-05	208125	3.8147e-05	208125	5.72205e-05	208125	4.17233e-05	208125	7.86781e-05	208125	1.66893e-05	208125	5.24521e-05	208125	0.00012517	208125	0.000135899	208125	0.000107288	208125	8.10623e-05	208125	5.96046e-05	208125	0.000121593	208125	1.19209e-05	208125	4.41074e-05	208125	3.21865e-05	208125	3.45707e-05	208125	7.15256e-05	208125	0.000113249	208125	0.000121593
		208750	9.05991e-05	208750	3.93391e-05	208750	4.29153e-05	208750	6.55651e-05	208750	4.05312e-05	208750	7.03335e-05	208750	6.91414e-05	208750	5.00679e-05	208750	3.09944e-05	208750	6.67572e-05	208750	3.09944e-05	208750	1.66893e-05	208750	5.60284e-05	208750	0.000114441	208750	5.60284e-05	208750	5.72205e-05	208750	4.05312e-05	208750	7.7486e-05	208750	0.000129938	208750	2.14577e-05	208750	0.000120401	208750	9.53674e-06	208750	7.98702e-05	208750	0.000106096
		209375	4.17233e-05	209375	4.17233e-05	209375	7.15256e-05	209375	4.29153e-05	209375	2.98023e-05	209375	5.96046e-05	209375	8.70228e-05	209375	1.19209e-05	209375	8.10623e-05	209375	3.69549e-05	209375	3.69549e-05	209375	0.000126362	209375	3.57628e-05	209375	7.7486e-05	209375	9.77516e-05	209375	0.000113249	209375	2.6226e-05	209375	2.98023e-05	209375	8.10623e-05	209375	9.29832e-05	209375	0.000184774	209375	5.36442e-05	209375	0.000139475	209375	4.64916e-05
		210000	2.14577e-05	210000	5.36442e-05	210000	4.76837e-05	210000	4.88758e-05	210000	4.29153e-05	210000	2.5034e-05	210000	5.48363e-05	210000	6.91414e-05	210000	2.38419e-05	210000	2.6226e-05	210000	2.38419e-05	210000	0.000104904	210000	4.76837e-05	210000	2.38419e-05	210000	4.05312e-05	210000	3.45707e-05	210000	3.8147e-05	210000	6.91414e-05	210000	4.88758e-05	210000	7.39098e-05	210000	0.000149012	210000	7.39098e-05	210000	0.00010252	210000	9.05991e-05
		210625	6.55651e-05	210625	1.78814e-05	210625	8.82149e-05	210625	2.98023e-05	210625	1.43051e-05	210625	4.76837e-05	210625	5.96046e-05	210625	2.14577e-05	210625	1.43051e-05	210625	1.07288e-05	210625	2.5034e-05	210625	7.51019e-05	210625	2.86102e-05	210625	0.000110865	210625	9.29832e-05	210625	9.05991e-05	210625	2.5034e-05	210625	5.24521e-05	210625	3.45707e-05	210625	6.67572e-05	210625	0.000121593	210625	4.05312e-05	210625	0.000113249	210625	9.65595e-05
		211250	3.09944e-05	211250	3.93391e-05	211250	5.96046e-05	211250	3.21865e-05	211250	2.26498e-05	211250	4.29153e-05	211250	6.67572e-05	211250	5.00679e-05	211250	6.4373e-05	211250	2.98023e-05	211250	2.86102e-05	211250	1.66893e-05	211250	5.60284e-05	211250	0.000107288	211250	8.46386e-05	211250	5.72205e-05	211250	0.000143051	211250	2.98023e-05	211250	0.000115633	211250	0.000126362	211250	0.00013113	211250	0.000115633	211250	0.000133514	211250	0.000177622
		211875	7.03335e-05	211875	1.78814e-05	211875	8.22544e-05	211875	3.33786e-05	211875	5.72205e-05	211875	8.9407e-05	211875	2.74181e-05	211875	6.79493e-05	211875	7.7486e-05	211875	2.98023e-05	211875	2.26498e-05	211875	8.82149e-05	211875	5.36442e-05	211875	5.48363e-05	211875	2.98023e-05	211875	8.10623e-05	211875	3.69549e-05	211875	7.7486e-05	211875	9.29832e-05	211875	0.00014782	211875	0.00013113	211875	0.000132322	211875	0.000183582	211875	0.000137091
		212500	4.29153e-05	212500	6.79493e-05	212500	7.39098e-05	212500	2.02656e-05	212500	7.15256e-06	212500	0.000101328	212500	7.03335e-05	212500	6.4373e-05	212500	2.6226e-05	212500	6.67572e-05	212500	0.00013113	212500	2.38419e-05	212500	6.79493e-05	212500	5.48363e-05	212500	0.00010252	212500	0.000106096	212500	0.000120401	212500	6.31809e-05	212500	5.72205e-05	212500	7.03335e-05	212500	0.000104904	212500	0.000133514	212500	6.79493e-05	212500	0.000109673
		213125	3.69549e-05	213125	2.02656e-05	213125	4.41074e-05	213125	3.09944e-05	213125	4.88758e-05	213125	9.77516e-05	213125	4.88758e-05	213125	2.02656e-05	213125	5.96046e-05	213125	2.26498e-05	213125	7.15256e-05	213125	6.31809e-05	213125	5.96046e-05	213125	7.15256e-05	213125	0.000126362	213125	5.48363e-05	213125	0.00010252	213125	3.69549e-05	213125	3.69549e-05	213125	8.82149e-05	213125	0.00015974	213125	0.000133514	213125	7.15256e-05	213125	0.00014782
		213750	5.96046e-06	213750	5.60284e-05	213750	2.74181e-05	213750	5.96046e-05	213750	6.19888e-05	213750	5.126e-05	213750	3.8147e-05	213750	1.19209e-06	213750	4.52995e-05	213750	2.02656e-05	213750	2.14577e-05	213750	9.53674e-05	213750	5.00679e-05	213750	8.9407e-05	213750	5.48363e-05	213750	5.00679e-05	213750	0.000109673	213750	1.78814e-05	213750	5.126e-05	213750	7.51019e-05	213750	0.000183582	213750	0.000113249	213750	8.9407e-05	213750	7.86781e-05
		214375	2.74181e-05	214375	5.36442e-05	214375	7.27177e-05	214375	6.19888e-05	214375	3.8147e-05	214375	1.3113e-05	214375	3.57628e-05	214375	1.3113e-05	214375	6.19888e-05	214375	4.64916e-05	214375	5.126e-05	214375	9.05991e-05	214375	9.17912e-05	214375	0.00010848	214375	7.03335e-05	214375	0.000112057	214375	0.000114441	214375	6.67572e-05	214375	7.51019e-05	214375	2.98023e-05	214375	0.000121593	214375	0.000116825	214375	0.000149012	214375	0.000126362
		215000	2.98023e-05	215000	3.09944e-05	215000	3.8147e-05	215000	7.03335e-05	215000	9.53674e-05	215000	6.4373e-05	215000	8.10623e-05	215000	6.4373e-05	215000	8.34465e-06	215000	7.7486e-05	215000	5.84126e-05	215000	8.46386e-05	215000	0.000132322	215000	3.57628e-05	215000	4.05312e-05	215000	2.38419e-06	215000	3.09944e-05	215000	8.9407e-05	215000	8.10623e-05	215000	7.98702e-05	215000	9.53674e-05	215000	0.000178814	215000	0.000118017	215000	0.00014782
		215625	3.33786e-05	215625	4.64916e-05	215625	4.29153e-05	215625	8.34465e-05	215625	3.21865e-05	215625	2.14577e-05	215625	2.26498e-05	215625	9.77516e-05	215625	3.33786e-05	215625	2.38419e-06	215625	9.29832e-05	215625	0.000121593	215625	2.38419e-05	215625	0.000104904	215625	0.000149012	215625	0.000126362	215625	6.67572e-05	215625	0.000152588	215625	9.29832e-05	215625	0.000149012	215625	0.000196695	215625	0.000157356	215625	0.00013113	215625	9.41753e-05
		216250	8.58307e-05	216250	4.29153e-05	216250	2.02656e-05	216250	3.69549e-05	216250	3.33786e-05	216250	5.00679e-05	216250	5.84126e-05	216250	5.96046e-05	216250	6.55651e-05	216250	1.07288e-05	216250	9.41753e-05	216250	8.46386e-05	216250	2.74181e-05	216250	0.000112057	216250	0.000122786	216250	6.55651e-05	216250	0.000120401	216250	8.58307e-05	216250	7.03335e-05	216250	9.05991e-05	216250	0.000101328	216250	0.00019908	216250	0.000135899	216250	0.000213385
		216875	4.17233e-05	216875	2.26498e-05	216875	4.76837e-06	216875	3.33786e-05	216875	5.96046e-05	216875	3.09944e-05	216875	4.76837e-05	216875	1.66893e-05	216875	4.64916e-05	216875	1.90735e-05	216875	7.15256e-05	216875	4.76837e-05	216875	2.02656e-05	216875	7.7486e-05	216875	5.126e-05	216875	0.000101328	216875	3.45707e-05	216875	0.000143051	216875	8.34465e-05	216875	0.000138283	216875	0.000143051	216875	0.000115633	216875	5.84126e-05	216875	0.000100136
		217500	0.000106096	217500	0.00010252	217500	1.3113e-05	217500	9.05991e-05	217500	1.90735e-05	217500	2.02656e-05	217500	5.60284e-05	217500	3.21865e-05	217500	4.88758e-05	217500	3.69549e-05	217500	5.36442e-05	217500	6.07967e-05	217500	5.24521e-05	217500	6.79493e-05	217500	8.46386e-05	217500	0.000116825	217500	6.91414e-05	217500	6.4373e-05	217500	0.000127554	217500	0.000123978	217500	0.000109673	217500	6.67572e-05	217500	0.000157356	217500	0.000127554
		218125	1.43051e-05	218125	2.02656e-05	218125	4.52995e-05	218125	6.55651e-05	218125	7.27177e-05	218125	5.126e-05	218125	4.29153e-05	218125	2.74181e-05	218125	1.43051e-05	218125	8.34465e-06	218125	0.000104904	218125	0.000127554	218125	4.41074e-05	218125	1.90735e-05	218125	9.89437e-05	218125	5.36442e-05	218125	0.000101328	218125	9.65595e-05	218125	8.58307e-05	218125	3.8147e-05	218125	8.22544e-05	218125	0.000157356	218125	0.000196695	218125	0.000156164
		218750	5.96046e-05	218750	3.69549e-05	218750	1.3113e-05	218750	3.93391e-05	218750	4.88758e-05	218750	4.17233e-05	218750	7.27177e-05	218750	4.17233e-05	218750	1.07288e-05	218750	1.90735e-05	218750	5.60284e-05	218750	5.36442e-05	218750	8.70228e-05	218750	1.90735e-05	218750	5.96046e-05	218750	5.24521e-05	218750	0.000103712	218750	7.39098e-05	218750	0.000134706	218750	4.29153e-05	218750	0.000171661	218750	8.10623e-05	218750	0.000208616	218750	8.22544e-05
		219375	5.96046e-05	219375	5.48363e-05	219375	4.05312e-05	219375	6.55651e-05	219375	6.91414e-05	219375	4.88758e-05	219375	2.86102e-05	219375	7.27177e-05	219375	8.46386e-05	219375	5.48363e-05	219375	8.22544e-05	219375	4.41074e-05	219375	8.46386e-05	219375	0.00010252	219375	0.000132322	219375	5.00679e-05	219375	0.000184774	219375	8.34465e-05	219375	0.000113249	219375	0.000156164	219375	0.000164509	219375	0.000165701	219375	0.000168085	219375	0.000215769
		220000	6.55651e-05	220000	0.000122786	220000	9.05991e-05	220000	5.24521e-05	220000	8.82149e-05	220000	5.48363e-05	220000	3.69549e-05	220000	0.000118017	220000	2.74181e-05	220000	3.57628e-06	220000	0.00010252	220000	6.67572e-05	220000	0.000109673	220000	0.000100136	220000	0.000149012	220000	0.000107288	220000	0.000196695	220000	0.000103712	220000	0.000154972	220000	0.00010252	220000	0.000185966	220000	0.000160933	220000	0.000139475	220000	0.000211
		220625	5.00679e-05	220625	5.72205e-05	220625	0.000103712	220625	9.65595e-05	220625	6.4373e-05	220625	3.69549e-05	220625	5.84126e-05	220625	3.45707e-05	220625	1.3113e-05	220625	8.58307e-05	220625	6.91414e-05	220625	6.4373e-05	220625	0.000137091	220625	0.000116825	220625	0.000141859	220625	0.000139475	220625	0.000195503	220625	0.000170469	220625	0.000126362	220625	0.000106096	220625	0.000162125	220625	0.000211	220625	0.00014782	220625	0.000189543
		221250	4.52995e-05	221250	4.64916e-05	221250	4.88758e-05	221250	0.000116825	221250	1.66893e-05	221250	5.60284e-05	221250	3.57628e-05	221250	5.84126e-05	221250	5.96046e-05	221250	4.52995e-05	221250	0.000169277	221250	0.000114441	221250	9.89437e-05	221250	0.000163317	221250	0.000133514	221250	0.000133514	221250	0.000127554	221250	0.000151396	221250	0.000171661	221250	0.000123978	221250	0.000264645	221250	0.000193119	221250	0.000234842	221250	0.000236034
		221875	8.46386e-05	221875	6.55651e-05	221875	3.45707e-05	221875	9.05991e-05	221875	1.43051e-05	221875	0.000101328	221875	7.15256e-05	221875	0.00010252	221875	9.17912e-05	221875	7.86781e-05	221875	0.000231266	221875	0.000141859	221875	6.07967e-05	221875	4.52995e-05	221875	0.000112057	221875	0.000146627	221875	9.29832e-05	221875	0.00015378	221875	0.000114441	221875	8.82149e-05	221875	0.000299215	221875	0.000213385	221875	0.000202656	221875	0.00023365
		222500	3.45707e-05	222500	1.90735e-05	222500	5.60284e-05	222500	7.03335e-05	222500	2.5034e-05	222500	1.07288e-05	222500	6.31809e-05	222500	3.45707e-05	222500	3.69549e-05	222500	7.51019e-05	222500	0.000151396	222500	0.000180006	222500	0.000118017	222500	0.000237226	222500	0.000114441	222500	0.00013113	222500	0.00010252	222500	0.000146627	222500	0.000143051	222500	8.46386e-05	222500	0.000163317	222500	0.000181198	222500	0.000224113	222500	0.000255108
		223125	3.93391e-05	223125	1.90735e-05	223125	2.38419e-05	223125	6.07967e-05	223125	0.000101328	223125	3.21865e-05	223125	4.76837e-06	223125	1.19209e-05	223125	9.05991e-05	223125	2.5034e-05	223125	0.000171661	223125	0.000134706	223125	0.000152588	223125	0.000152588	223125	0.000193119	223125	0.000140667	223125	0.000200272	223125	0.000154972	223125	6.07967e-05	223125	0.000181198	223125	0.000234842	223125	0.000319481	223125	0.000212193	223125	0.000189543
		223750	4.76837e-05	223750	0.000132322	223750	5.36442e-05	223750	2.38419e-05	223750	2.5034e-05	223750	3.8147e-05	223750	5.48363e-05	223750	5.00679e-05	223750	0.000152588	223750	0.000104904	223750	0.000220537	223750	0.000127554	223750	0.000165701	223750	0.000123978	223750	0.000180006	223750	0.00012517	223750	0.000231266	223750	0.000143051	223750	0.000157356	223750	0.000207424	223750	0.000327826	223750	0.000296831	223750	0.000281334	223750	0.000174046
		224375	6.4373e-05	224375	6.19888e-05	224375	1.90735e-05	224375	5.48363e-05	224375	4.41074e-05	224375	2.14577e-05	224375	3.93391e-05	224375	3.57628e-05	224375	3.57628e-05	224375	5.96046e-06	224375	0.000177622	224375	0.000187159	224375	0.000160933	224375	0.000234842	224375	0.000121593	224375	0.000228882	224375	0.000299215	224375	0.000170469	224375	0.000174046	224375	0.000200272	224375	0.000271797	224375	0.0003016	224375	0.000321865	224375	0.000295639
		225000	4.76837e-05	225000	1.90735e-05	225000	2.86102e-05	225000	5.72205e-05	225000	8.58307e-05	225000	0.000119209	225000	3.57628e-06	225000	6.31809e-05	225000	9.41753e-05	225000	0.000120401	225000	0.000170469	225000	0.000303984	225000	8.58307e-05	225000	0.000172853	225000	0.00028491	225000	0.000211	225000	0.000158548	225000	0.000355244	225000	0.000368357	225000	0.000287294	225000	0.000371933	225000	0.000320673	225000	0.000379086	225000	0.000234842
		225625	9.89437e-05	225625	4.17233e-05	225625	7.98702e-05	225625	3.21865e-05	225625	5.126e-05	225625	3.69549e-05	225625	2.5034e-05	225625	3.33786e-05	225625	9.89437e-05	225625	5.60284e-05	225625	0.000245571	225625	0.000185966	225625	0.000221729	225625	0.000150204	225625	6.91414e-05	225625	0.000195503	225625	0.000373125	225625	0.000292063	225625	0.000314713	225625	0.00022769	225625	0.000399351	225625	0.00030756	225625	0.000334978	225625	0.000407696
		226250	9.41753e-05	226250	1.3113e-05	226250	5.96046e-05	226250	1.19209e-05	226250	0.000101328	226250	6.55651e-05	226250	3.93391e-05	226250	4.64916e-05	226250	9.29832e-05	226250	5.00679e-05	226250	0.000258684	226250	0.000263453	226250	0.000202656	226250	0.000152588	226250	0.000267029	226250	0.000268221	226250	0.000386238	226250	0.000354052	226250	0.000371933	226250	0.000228882	226250	0.000396967	226250	0.000338554	226250	0.000360012	226250	0.000476837
		226875	0.000103712	226875	7.51019e-05	226875	4.76837e-05	226875	1.19209e-05	226875	7.39098e-05	226875	4.64916e-05	226875	8.82149e-05	226875	4.52995e-05	226875	0.000201464	226875	0.00010848	226875	0.000342131	226875	0.000190735	226875	0.000180006	226875	0.000145435	226875	0.00033021	226875	0.000236034	226875	0.000272989	226875	0.000345707	226875	0.00031352	226875	0.000154972	226875	0.000503063	226875	0.000511408	226875	0.000456572	226875	0.00043273
		227500	3.33786e-05	227500	4.29153e-05	227500	3.93391e-05	227500	5.00679e-05	227500	2.14577e-05	227500	4.76837e-05	227500	7.03335e-05	227500	0.000121593	227500	0.000209808	227500	0.000109673	227500	0.000320673	227500	0.000128746	227500	9.29832e-05	227500	0.000187159	227500	0.000382662	227500	0.000319481	227500	0.000448227	227500	0.000391006	227500	0.000294447	227500	0.000295639	227500	0.000517368	227500	0.000509024	227500	0.000439882	227500	0.000418425
		228125	0.000212193	228125	9.17912e-05	228125	7.03335e-05	228125	1.78814e-05	228125	3.8147e-05	228125	1.78814e-05	228125	2.74181e-05	228125	4.41074e-05	228125	0.000163317	228125	7.27177e-05	228125	0.000528097	228125	0.000437498	228125	0.000252724	228125	0.000288486	228125	0.000351667	228125	0.000401735	228125	0.000365973	228125	0.000169277	228125	0.000309944	228125	0.000500679	228125	0.000662804	228125	0.000630617	228125	0.000547171	228125	0.000567436
		228750	0.000137091	228750	7.15256e-06	228750	7.51019e-05	228750	3.45707e-05	228750	0.000100136	228750	7.15256e-05	228750	8.22544e-05	228750	7.03335e-05	228750	9.89437e-05	228750	0.000294447	228750	0.000463724	228750	0.000520945	228750	0.000314713	228750	0.000265837	228750	0.000236034	228750	0.000470877	228750	0.000234842	228750	0.000391006	228750	0.000568628	228750	0.000371933	228750	0.000585318	228750	0.000729561	228750	0.000673532	228750	0.000568628
		229375	8.10623e-05	229375	8.10623e-05	229375	8.34465e-05	229375	2.02656e-05	229375	0.000146627	229375	6.67572e-05	229375	3.21865e-05	229375	0.000184774	229375	0.000152588	229375	0.000282526	229375	0.000795126	229375	0.000638962	229375	0.000370741	229375	0.000230074	229375	0.000456572	229375	0.000351667	229375	0.000413656	229375	0.000456572	229375	0.000305176	229375	0.000292063	229375	0.000762939	229375	0.000640154	229375	0.000710487	229375	0.000735521
		230000	0.000193119	230000	0.00012517	230000	6.79493e-05	230000	4.76837e-06	230000	9.41753e-05	230000	6.67572e-05	230000	8.58307e-05	230000	0.00012517	230000	0.000156164	230000	0.000219345	230000	0.000464916	230000	0.000386238	230000	0.000429153	230000	0.000197887	230000	0.000298023	230000	0.000238419	230000	0.000425577	230000	0.000286102	230000	0.000422001	230000	0.000460148	230000	0.00101447	230000	0.000957251	230000	0.000828505	230000	0.000549555
		230625	0.000188351	230625	8.34465e-05	230625	7.27177e-05	230625	0.000114441	230625	6.19888e-05	230625	9.29832e-05	230625	6.55651e-05	230625	2.74181e-05	230625	2.26498e-05	230625	0.000128746	230625	0.000537634	230625	0.000565052	230625	0.000398159	230625	0.000349283	230625	0.000437498	230625	0.000439882	230625	0.000433922	230625	0.000253916	230625	0.000332594	230625	0.000405312	230625	0.000810623	230625	0.000995398	230625	0.000854731	230625	0.00101209
		231250	0.000132322	231250	4.17233e-05	231250	4.76837e-05	231250	3.09944e-05	231250	6.4373e-05	231250	0.000169277	231250	0.000138283	231250	3.57628e-05	231250	3.57628e-05	231250	0.000170469	231250	0.000524521	231250	0.000312328	231250	0.000504255	231250	0.000215769	231250	0.000408888	231250	0.000303984	231250	0.000183582	231250	0.000257492	231250	0.000481606	231250	0.00038743	231250	0.000962019	231250	0.000747442	231250	0.000909567	231250	0.000864267
		231875	0.000134706	231875	0.000293255	231875	6.31809e-05	231875	0.000113249	231875	1.19209e-05	231875	9.65595e-05	231875	0.000172853	231875	0.000132322	231875	7.15256e-05	231875	8.70228e-05	231875	0.000315905	231875	0.000505447	231875	0.000289679	231875	0.000429153	231875	0.000534058	231875	0.000163317	231875	0.000202656	231875	0.000208616	231875	8.34465e-05	231875	0.000236034	231875	0.000810623	231875	0.001055	231875	0.000959635	231875	0.00113726
		232500	0.00025034	232500	2.14577e-05	232500	0.000114441	232500	7.27177e-05	232500	7.27177e-05	232500	1.90735e-05	232500	9.77516e-05	232500	0.000145435	232500	9.77516e-05	232500	9.65595e-05	232500	0.000287294	232500	0.000224113	232500	0.000368357	232500	0.00038147	232500	0.000164509	232500	0.000339746	232500	0.000137091	232500	0.000282526	232500	0.00027895	232500	0.000252724	232500	0.000714064	232500	0.000675917	232500	0.000946522	232500	0.00108004
		233125	7.15256e-05	233125	6.55651e-05	233125	0.000238419	233125	4.76837e-05	233125	0.000265837	233125	5.24521e-05	233125	0.000154972	233125	0.000175238	233125	7.27177e-05	233125	1.43051e-05	233125	0.000141859	233125	0.000379086	233125	0.000392199	233125	0.000231266	233125	0.000276566	233125	0.000302792	233125	0.000143051	233125	0.000237226	233125	0.000334978	233125	0.000295639	233125	0.000847578	233125	0.000700951	233125	0.000728369	233125	0.00067234
		233750	5.48363e-05	233750	3.45707e-05	233750	0.000274181	233750	3.69549e-05	233750	0.000138283	233750	6.67572e-05	233750	8.10623e-05	233750	6.55651e-05	233750	4.76837e-05	233750	4.64916e-05	233750	0.000212193	233750	0.000261068	233750	0.00043273	233750	0.000481606	233750	0.00022769	233750	0.000228882	233750	0.000115633	233750	5.00679e-05	233750	0.000193119	233750	0.000191927	233750	0.000554323	233750	0.00061512	233750	0.000646114	233750	0.00084877
		234375	0.000211	234375	0.000214577	234375	0.000120401	234375	0.000172853	234375	4.41074e-05	234375	0.000113249	234375	8.58307e-05	234375	0.00015378	234375	2.26498e-05	234375	3.69549e-05	234375	0.000236034	234375	0.000168085	234375	0.000367165	234375	0.000419617	234375	0.000165701	234375	0.000215769	234375	0.000137091	234375	0.000127554	234375	0.000265837	234375	0.0002563	234375	0.000379086	234375	0.00048399	234375	0.00074029	234375	0.000619888
		235000	4.41074e-05	235000	0.000128746	235000	0.000140667	235000	0.00018239	235000	0.000232458	235000	7.51019e-05	235000	0.000188351	235000	0.000109673	235000	9.53674e-05	235000	5.48363e-05	235000	0.000150204	235000	0.000135899	235000	0.000245571	235000	0.000392199	235000	0.000207424	235000	0.00025034	235000	0.000132322	235000	0.000143051	235000	0.000166893	235000	0.000178814	235000	0.000606775	235000	0.000538826	235000	0.000545979	235000	0.000404119
		235625	5.126e-05	235625	9.89437e-05	235625	7.39098e-05	235625	0.000109673	235625	0.000156164	235625	0.000243187	235625	0.000128746	235625	0.000139475	235625	6.19888e-05	235625	6.91414e-05	235625	0.00010252	235625	0.000141859	235625	0.000245571	235625	0.000391006	235625	0.00020504	235625	0.000163317	235625	0.000119209	235625	0.000158548	235625	0.000152588	235625	4.64916e-05	235625	0.000391006	235625	0.00028491	235625	0.000426769	235625	0.000478029
		236250	0.000120401	236250	3.45707e-05	236250	0.000115633	236250	0.000268221	236250	0.000118017	236250	0.000275373	236250	2.02656e-05	236250	4.17233e-05	236250	5.36442e-05	236250	6.79493e-05	236250	0.000156164	236250	0.000160933	236250	0.000168085	236250	0.000551939	236250	4.41074e-05	236250	0.000132322	236250	0.000150204	236250	9.65595e-05	236250	0.000156164	236250	0.000191927	236250	0.000368357	236250	0.000197887	236250	0.000236034	236250	0.00033021
		236875	0.000127554	236875	7.62939e-05	236875	5.24521e-05	236875	0.000209808	236875	0.000177622	236875	0.000114441	236875	4.76837e-05	236875	2.14577e-05	236875	7.39098e-05	236875	3.8147e-05	236875	0.000122786	236875	0.000165701	236875	0.000135899	236875	0.000149012	236875	0.000160933	236875	0.000137091	236875	2.14577e-05	236875	6.31809e-05	236875	0.000157356	236875	0.000127554	236875	0.000302792	236875	0.000293255	236875	0.000414848	236875	0.000401735
		237500	0.000115633	237500	2.14577e-05	237500	8.34465e-06	237500	9.89437e-05	237500	6.67572e-05	237500	6.07967e-05	237500	8.34465e-06	237500	2.74181e-05	237500	5.96046e-05	237500	0.000116825	237500	0.00013113	237500	0.000211	237500	0.000181198	237500	0.000311136	237500	0.000101328	237500	0.000215769	237500	5.84126e-05	237500	0.000126362	237500	0.000137091	237500	9.41753e-05	237500	0.000272989	237500	0.000393391	237500	0.000253916	237500	0.00033617
		238125	0.000143051	238125	1.54972e-05	238125	0.00012517	238125	2.38419e-05	238125	7.27177e-05	238125	8.34465e-06	238125	4.52995e-05	238125	5.00679e-05	238125	8.82149e-05	238125	8.9407e-05	238125	0.000104904	238125	0.000145435	238125	0.000183582	238125	0.00019908	238125	0.000116825	238125	0.000144243	238125	7.98702e-05	238125	0.000183582	238125	5.126e-05	238125	8.58307e-05	238125	0.000286102	238125	0.000200272	238125	0.000282526	238125	0.000311136
		238750	9.65595e-05	238750	4.76837e-05	238750	7.39098e-05	238750	6.19888e-05	238750	9.29832e-05	238750	0.000160933	238750	4.29153e-05	238750	5.60284e-05	238750	3.21865e-05	238750	2.38419e-05	238750	5.36442e-05	238750	0.000183582	238750	9.77516e-05	238750	0.000243187	238750	0.000158548	238750	0.000101328	238750	4.76837e-05	238750	7.98702e-05	238750	0.000134706	238750	0.000190735	238750	0.000249147	238750	0.000202656	238750	0.000265837	238750	0.000236034
		239375	8.34465e-05	239375	7.15256e-06	239375	0.000166893	239375	0.00012517	239375	7.39098e-05	239375	0.000180006	239375	2.98023e-05	239375	2.5034e-05	239375	5.36442e-05	239375	4.17233e-05	239375	7.98702e-05	239375	8.9407e-05	239375	0.000146627	239375	0.000133514	239375	7.86781e-05	239375	3.21865e-05	239375	6.79493e-05	239375	0.000109673	239375	0.000112057	239375	0.000118017	239375	0.000253916	239375	0.000216961	239375	0.000298023	239375	0.000239611
		240000	0.000171661	240000	5.96046e-05	240000	3.21865e-05	240000	0.000129938	240000	0.000151396	240000	0.000109673	240000	5.60284e-05	240000	9.05991e-05	240000	3.69549e-05	240000	4.29153e-05	240000	0.000202656	240000	0.00010252	240000	0.00018239	240000	0.000181198	240000	9.89437e-05	240000	0.000184774	240000	0.000139475	240000	0.000121593	240000	1.78814e-05	240000	3.57628e-05	240000	0.000190735	240000	0.000144243	240000	0.000228882	240000	0.000194311
		240625	5.24521e-05	240625	5.84126e-05	240625	4.88758e-05	240625	8.22544e-05	240625	4.76837e-05	240625	6.79493e-05	240625	3.69549e-05	240625	5.84126e-05	240625	3.09944e-05	240625	6.31809e-05	240625	3.57628e-05	240625	8.34465e-05	240625	0.000180006	240625	0.00019908	240625	0.000135899	240625	0.000116825	240625	0.000104904	240625	5.36442e-05	240625	9.77516e-05	240625	0.00013113	240625	0.000181198	240625	0.000240803	240625	0.000277758	240625	0.000231266
		241250	5.96046e-06	241250	0.000134706	241250	4.29153e-05	241250	3.21865e-05	241250	6.19888e-05	241250	0.000100136	241250	3.09944e-05	241250	6.19888e-05	241250	6.79493e-05	241250	6.4373e-05	241250	0.00010252	241250	0.00010848	241250	0.000222921	241250	0.000197887	241250	6.91414e-05	241250	3.21865e-05	241250	6.31809e-05	241250	9.29832e-05	241250	0.000139475	241250	8.10623e-05	241250	0.000258684	241250	0.000146627	241250	0.000309944	241250	0.000206232
		241875	0.000103712	241875	7.98702e-05	241875	3.09944e-05	241875	1.78814e-05	241875	2.74181e-05	241875	0.000152588	241875	2.98023e-05	241875	9.65595e-05	241875	6.67572e-05	241875	3.57628e-05	241875	0.000101328	241875	0.000112057	241875	0.000154972	241875	7.62939e-05	241875	8.58307e-05	241875	3.09944e-05	241875	7.15256e-05	241875	8.22544e-05	241875	6.67572e-05	241875	7.98702e-05	241875	0.000133514	241875	0.000183582	241875	0.000237226	241875	0.000215769
		242500	6.91414e-05	242500	2.86102e-05	242500	7.03335e-05	242500	5.126e-05	242500	3.09944e-05	242500	7.98702e-05	242500	0.000106096	242500	2.14577e-05	242500	9.89437e-05	242500	3.21865e-05	242500	5.126e-05	242500	0.000113249	242500	0.000158548	242500	7.62939e-05	242500	5.48363e-05	242500	2.98023e-05	242500	0.00010848	242500	2.6226e-05	242500	9.29832e-05	242500	5.48363e-05	242500	0.000187159	242500	0.000196695	242500	0.000246763	242500	0.00015378
		243125	3.21865e-05	243125	9.53674e-06	243125	9.65595e-05	243125	0.000103712	243125	0.000101328	243125	0.000114441	243125	8.46386e-05	243125	2.38419e-05	243125	5.36442e-05	243125	8.58307e-05	243125	2.98023e-05	243125	8.34465e-05	243125	9.05991e-05	243125	0.000156164	243125	1.66893e-05	243125	0.000119209	243125	2.74181e-05	243125	9.65595e-05	243125	8.34465e-05	243125	5.60284e-05	243125	0.000170469	243125	0.000132322	243125	0.000139475	243125	0.000194311
		243750	2.5034e-05	243750	3.93391e-05	243750	2.26498e-05	243750	1.90735e-05	243750	1.3113e-05	243750	4.05312e-05	243750	2.86102e-05	243750	6.19888e-05	243750	3.69549e-05	243750	4.76837e-05	243750	7.27177e-05	243750	3.57628e-05	243750	8.22544e-05	243750	0.00015974	243750	0.000166893	243750	9.05991e-05	243750	0.000133514	243750	7.7486e-05	243750	6.19888e-05	243750	0.000193119	243750	0.000141859	243750	0.00015378	243750	0.000174046	243750	0.000193119
		244375	2.26498e-05	244375	9.17912e-05	244375	2.6226e-05	244375	7.39098e-05	244375	5.60284e-05	244375	7.51019e-05	244375	7.39098e-05	244375	6.79493e-05	244375	6.67572e-05	244375	2.5034e-05	244375	0.000107288	244375	0.000128746	244375	0.000157356	244375	7.51019e-05	244375	7.98702e-05	244375	8.46386e-05	244375	0.00014782	244375	7.51019e-05	244375	0.000107288	244375	0.000152588	244375	0.000126362	244375	9.77516e-05	244375	0.00010252	244375	0.000172853
		245000	3.8147e-05	245000	6.67572e-05	245000	6.79493e-05	245000	5.60284e-05	245000	2.5034e-05	245000	2.02656e-05	245000	3.09944e-05	245000	4.52995e-05	245000	5.72205e-05	245000	5.60284e-05	245000	9.53674e-05	245000	0.000126362	245000	0.00013113	245000	7.7486e-05	245000	0.000132322	245000	0.000116825	245000	4.17233e-05	245000	0.000100136	245000	7.03335e-05	245000	3.33786e-05	245000	0.000115633	245000	0.000197887	245000	0.000269413	245000	0.000288486
		245625	8.58307e-05	245625	3.57628e-05	245625	5.24521e-05	245625	2.14577e-05	245625	6.07967e-05	245625	8.82149e-05	245625	5.24521e-05	245625	3.45707e-05	245625	3.93391e-05	245625	2.14577e-05	245625	9.17912e-05	245625	3.8147e-05	245625	0.000154972	245625	0.000109673	245625	0.000100136	245625	7.39098e-05	245625	7.7486e-05	245625	7.98702e-05	245625	5.126e-05	245625	5.84126e-05	245625	0.000115633	245625	0.000218153	245625	0.000149012	245625	0.000164509
		246250	5.36442e-05	246250	2.98023e-05	246250	8.9407e-05	246250	0.000107288	246250	7.03335e-05	246250	4.05312e-05	246250	1.78814e-05	246250	5.48363e-05	246250	2.74181e-05	246250	5.36442e-05	246250	6.91414e-05	246250	0.000103712	246250	8.22544e-05	246250	0.000185966	246250	4.17233e-05	246250	0.000104904	246250	3.69549e-05	246250	7.86781e-05	246250	2.26498e-05	246250	7.98702e-05	246250	0.000197887	246250	0.000106096	246250	0.000154972	246250	8.34465e-05
		246875	5.48363e-05	246875	9.41753e-05	246875	4.41074e-05	246875	5.36442e-05	246875	5.00679e-05	246875	7.51019e-05	246875	1.66893e-05	246875	4.17233e-05	246875	7.03335e-05	246875	5.96046e-05	246875	8.34465e-05	246875	2.98023e-05	246875	4.29153e-05	246875	0.000109673	246875	0.000141859	246875	8.58307e-05	246875	6.79493e-05	246875	9.17912e-05	246875	6.4373e-05	246875	8.34465e-05	246875	0.000157356	246875	1.78814e-05	246875	0.000138283	246875	0.00015974
		247500	7.15256e-05	247500	7.62939e-05	247500	5.126e-05	247500	5.96046e-05	247500	6.79493e-05	247500	0.000166893	247500	5.126e-05	247500	7.62939e-05	247500	9.53674e-05	247500	6.55651e-05	247500	3.93391e-05	247500	8.9407e-05	247500	9.29832e-05	247500	7.51019e-05	247500	0.000137091	247500	7.03335e-05	247500	5.60284e-05	247500	3.8147e-05	247500	4.29153e-05	247500	1.07288e-05	247500	0.000122786	247500	0.000188351	247500	0.000166893	247500	0.000162125
		248125	3.93391e-05	248125	5.96046e-05	248125	4.05312e-05	248125	5.96046e-05	248125	8.9407e-05	248125	0.000118017	248125	0.000100136	248125	2.6226e-05	248125	1.78814e-05	248125	2.98023e-05	248125	0.000143051	248125	9.17912e-05	248125	1.54972e-05	248125	7.7486e-05	248125	5.126e-05	248125	4.05312e-05	248125	4.88758e-05	248125	7.27177e-05	248125	1.66893e-05	248125	9.53674e-05	248125	7.86781e-05	248125	8.70228e-05	248125	7.7486e-05	248125	0.000219345
		248750	3.8147e-05	248750	5.72205e-05	248750	1.3113e-05	248750	2.38419e-05	248750	9.53674e-06	248750	7.03335e-05	248750	3.69549e-05	248750	4.76837e-05	248750	2.86102e-05	248750	3.8147e-05	248750	9.53674e-05	248750	0.000104904	248750	5.96046e-05	248750	3.33786e-05	248750	8.10623e-05	248750	9.65595e-05	248750	1.90735e-05	248750	9.05991e-05	248750	2.98023e-05	248750	5.00679e-05	248750	0.000106096	248750	9.41753e-05	248750	4.29153e-05	248750	0.000218153
		249375	7.39098e-05	249375	3.33786e-05	249375	5.126e-05	249375	2.6226e-05	249375	4.76837e-05	249375	5.36442e-05	249375	1.78814e-05	249375	5.96046e-06	249375	5.36442e-05	249375	2.6226e-05	249375	4.41074e-05	249375	0.000106096	249375	7.62939e-05	249375	9.77516e-05	249375	0.000123978	249375	5.96046e-05	249375	8.58307e-05	249375	8.22544e-05	249375	2.38419e-05	249375	5.126e-05	249375	0.000187159	249375	6.67572e-05	249375	0.000120401	249375	0.000219345
		250000	4.29153e-05	250000	4.64916e-05	250000	6.4373e-05	250000	7.27177e-05	250000	6.19888e-05	250000	3.45707e-05	250000	4.41074e-05	250000	2.74181e-05	250000	3.57628e-05	250000	4.41074e-05	250000	7.51019e-05	250000	0.000107288	250000	0.000119209	250000	8.34465e-06	250000	4.29153e-05	250000	7.15256e-06	250000	3.57628e-05	250000	8.70228e-05	250000	7.51019e-05	250000	0.000156164	250000	0.000123978	250000	0.000150204	250000	2.98023e-05	250000	0.000238419
		250625	1.66893e-05	250625	5.72205e-05	250625	2.74181e-05	250625	3.09944e-05	250625	5.84126e-05	250625	3.21865e-05	250625	6.31809e-05	250625	5.00679e-05	250625	3.57628e-05	250625	1.78814e-05	250625	7.27177e-05	250625	8.34465e-05	250625	9.65595e-05	250625	1.90735e-05	250625	9.77516e-05	250625	0.000120401	250625	0.000116825	250625	3.09944e-05	250625	9.77516e-05	250625	6.31809e-05	250625	0.00013113	250625	0.000120401	250625	5.60284e-05	250625	0.00012517
		251250	5.00679e-05	251250	7.03335e-05	251250	7.98702e-05	251250	3.57628e-05	251250	5.00679e-05	251250	5.48363e-05	251250	8.34465e-05	251250	5.60284e-05	251250	5.00679e-05	251250	2.5034e-05	251250	6.4373e-05	251250	4.88758e-05	251250	4.41074e-05	251250	8.82149e-05	251250	7.27177e-05	251250	4.17233e-05	251250	3.45707e-05	251250	0.000122786	251250	5.00679e-05	251250	6.55651e-05	251250	3.33786e-05	251250	0.000112057	251250	7.86781e-05	251250	0.00020504
		251875	1.54972e-05	251875	3.09944e-05	251875	4.88758e-05	251875	6.79493e-05	251875	3.45707e-05	251875	6.91414e-05	251875	5.00679e-05	251875	7.15256e-05	251875	2.5034e-05	251875	4.64916e-05	251875	0.00010848	251875	9.77516e-05	251875	0.000115633	251875	0.000107288	251875	6.4373e-05	251875	0.000118017	251875	1.90735e-05	251875	6.55651e-05	251875	1.3113e-05	251875	6.79493e-05	251875	0.000122786	251875	0.000129938	251875	0.000141859	251875	8.82149e-05
		252500	5.24521e-05	252500	6.07967e-05	252500	5.48363e-05	252500	7.7486e-05	252500	9.65595e-05	252500	9.17912e-05	252500	6.67572e-05	252500	1.3113e-05	252500	3.45707e-05	252500	1.07288e-05	252500	3.21865e-05	252500	1.78814e-05	252500	7.39098e-05	252500	6.07967e-05	252500	0.000133514	252500	4.05312e-05	252500	4.76837e-06	252500	4.52995e-05	252500	7.7486e-05	252500	5.60284e-05	252500	4.64916e-05	252500	0.000107288	252500	0.000156164	252500	0.000123978
		253125	5.36442e-05	253125	2.5034e-05	253125	4.52995e-05	253125	3.57628e-05	253125	4.52995e-05	253125	3.8147e-05	253125	8.34465e-05	253125	3.69549e-05	253125	6.19888e-05	253125	0.000109673	253125	1.3113e-05	253125	5.72205e-05	253125	3.8147e-05	253125	0.000101328	253125	4.05312e-05	253125	7.15256e-06	253125	1.19209e-05	253125	9.05991e-05	253125	0.000100136	253125	8.34465e-06	253125	0.000118017	253125	0.000132322	253125	8.10623e-05	253125	0.00014782
		253750	2.6226e-05	253750	5.48363e-05	253750	1.66893e-05	253750	5.84126e-05	253750	0.000110865	253750	4.64916e-05	253750	6.67572e-05	253750	6.4373e-05	253750	9.05991e-05	253750	5.84126e-05	253750	5.72205e-05	253750	6.19888e-05	253750	0.000113249	253750	8.58307e-05	253750	3.8147e-05	253750	5.126e-05	253750	1.66893e-05	253750	3.8147e-05	253750	6.4373e-05	253750	1.07288e-05	253750	0.000110865	253750	0.000132322	253750	8.82149e-05	253750	0.000109673
		254375	1.66893e-05	254375	4.29153e-05	254375	9.29832e-05	254375	2.74181e-05	254375	9.53674e-06	254375	0.000118017	254375	4.64916e-05	254375	8.34465e-05	254375	2.38419e-05	254375	1.78814e-05	254375	3.09944e-05	254375	5.24521e-05	254375	9.41753e-05	254375	6.91414e-05	254375	4.52995e-05	254375	4.88758e-05	254375	5.36442e-05	254375	0.000110865	254375	5.24521e-05	254375	5.96046e-06	254375	0.000154972	254375	6.31809e-05	254375	0.000216961	254375	6.4373e-05
		255000	6.31809e-05	255000	7.27177e-05	255000	5.48363e-05	255000	7.03335e-05	255000	6.4373e-05	255000	9.53674e-06	255000	1.3113e-05	255000	2.6226e-05	255000	4.17233e-05	255000	3.57628e-05	255000	3.93391e-05	255000	0.000104904	255000	4.05312e-05	255000	9.05991e-05	255000	2.74181e-05	255000	9.05991e-05	255000	6.19888e-05	255000	3.93391e-05	255000	0.000109673	255000	5.00679e-05	255000	9.53674e-06	255000	0.000135899	255000	0.000121593	255000	6.91414e-05
		255625	2.74181e-05	255625	6.79493e-05	255625	5.36442e-05	255625	4.64916e-05	255625	9.53674e-06	255625	7.51019e-05	255625	2.26498e-05	255625	5.36442e-05	255625	5.00679e-05	255625	5.96046e-05	255625	6.4373e-05	255625	3.8147e-05	255625	7.7486e-05	255625	0.000178814	255625	5.84126e-05	255625	4.52995e-05	255625	8.82149e-05	255625	4.17233e-05	255625	7.7486e-05	255625	0.000107288	255625	0.000126362	255625	8.9407e-05	255625	0.000139475	255625	0.00012517
		256250	3.33786e-05	256250	6.91414e-05	256250	7.51019e-05	256250	4.52995e-05	256250	5.36442e-05	256250	5.126e-05	256250	1.3113e-05	256250	7.27177e-05	256250	2.6226e-05	256250	5.00679e-05	256250	7.98702e-05	256250	0.000107288	256250	6.91414e-05	256250	0.000156164	256250	4.41074e-05	256250	9.77516e-05	256250	5.72205e-05	256250	6.4373e-05	256250	7.03335e-05	256250	7.03335e-05	256250	0.000100136	256250	0.000140667	256250	0.000184774	256250	9.17912e-05
[truncated: 85 more rows]
[truncated: 172 more columns]

## Sheet: LPFM_WT_Gap_2
	Tip	3XC-GG(A1)
	Sample	WT
	Capture Rate (Hz)	500
	Low Pass Filter (Hz)	500
	Tune Time (sec)	0.98
	Defl InvOLS (nm/V)	187.59
	Stiffness (N/m) (Thermal)
	Stiffness (N/m) (Calculate)	0.26
	Measurement Locatin
	Environment	Air
	Deflection (V)	-0.5	Q
[truncated: 487 more rows]
[truncated: 172 more columns]

## Sheet: LPFM_WT_Overlap_2
	Tip	3XC-GG
[truncated: 497 more rows]
[truncated: 172 more columns]

## Sheet: LPFM_WT_Gap_3
	Tip	3XC-GG(A1)
[truncated: 497 more rows]
[truncated: 172 more columns]

[truncated: 5 more sheets: LPFM_WT_Overlap_3, LPFM_WT_Gap_4, LPFM_WT_Overlap_4, LPFM_WT_Gap_5, LPFM_WT_Overlap_5]
